# Supplementary material for: Microscale Schottky superlubric generator with high direct-current density and ultralong life
Source: Nat Commun. 2021 Apr 15;12:2268. doi: 10.1038/s41467-021-22371-1 (PMC8050059; doi:10.1038/s41467-021-22371-1)
Supplement: Supplementary file 5 — Source Data [file 41467_2021_22371_MOESM5_ESM.xlsx]

## Sheet: Figure 1c
Figure 1c
		Data points (total 2000) for each cycle with sliding distance of 2 um
	Cuurent (nA)	1	2	3	4	5	6	7	8	9	10	11	12	13	14	15	16	17	18	19	20	21	22	23	24	25	26	27	28	29	30	31	32	33	34	35	36	37	38	39	40	41	42	43	44	45	46	47	48
Number of cycles	1	1.1049	1.1034	1.10435	1.1025	1.0958	1.10835	1.1097	1.11045	1.1164	1.1166	1.11105	1.10475	1.1034	1.10285	1.1038	1.11085	1.1036	1.10415	1.10015	1.10645	1.10075	1.1042	1.09845	1.0883	1.09885	1.10475	1.1009	1.0994	1.10135	1.09425	1.0969	1.1002	1.09655	1.09385	1.0908	1.0948	1.08855	1.09195	1.0908	1.0851	1.09255	1.08795	1.0784	1.0803	1.08055	1.0855	1.092	1.0992
	2	1.087	1.08585	1.08225	1.08525	1.0853	1.08125	1.0788	1.08925	1.09045	1.08965	1.0765	1.0746	1.07995	1.08415	1.08475	1.0834	1.0805	1.0853	1.0868	1.08375	1.0813	1.08395	1.08815	1.0891	1.08835	1.0895	1.0893	1.08375	1.08185	1.0828	1.08205	1.0874	1.0866	1.08205	1.0862	1.0847	1.08335	1.08145	1.08225	1.08415	1.0908	1.09905	1.0914	1.09745	1.10205	1.1028	1.1055	1.1074
	3	1.06165	1.063	1.0563	1.05515	1.05535	1.062	1.058	1.0569	1.0561	1.06085	1.0626	1.0521	1.0519	1.05015	1.05035	1.04635	1.05285	1.05555	1.06295	1.06505	1.0601	1.05135	1.0443	1.04085	1.03915	1.04465	1.04545	1.0481	1.0525	1.05745	1.05515	1.05115	1.0515	1.05915	1.05685	1.0569	1.05475	1.0597	1.06545	1.06185	1.0645	1.06335	1.0653	1.0649	1.066	1.05915	1.05535	1.04925
	4	1.06605	1.06715	1.06905	1.0668	1.06355	1.06965	1.05915	1.0561	1.0553	1.0584	1.0605	1.06145	1.066	1.0637	1.05895	1.04675	1.0391	1.04505	1.0513	1.0563	1.06105	1.05685	1.06835	1.07045	1.06395	1.0637	1.0504	1.04295	1.0418	1.05495	1.05135	1.0548	1.0542	1.05075	1.0498	1.04425	1.04465	1.0485	1.04295	1.04045	1.04335	1.04445	1.04695	1.04525	1.05115	1.05155	1.05515	1.0662
	5	1.06885	1.06755	1.0887	1.0874	1.0723	1.07155	1.07155	1.0775	1.07345	1.0733	1.07365	1.07365	1.0788	1.0784	1.07995	1.0752	1.07995	1.08355	1.0851	1.0811	1.08185	1.0847	1.0891	1.0933	1.08925	1.0895	1.08055	1.0731	1.07785	1.09005	1.09405	1.0908	1.0851	1.0849	1.0927	1.08605	1.0847	1.0834	1.08015	1.079	1.0849	1.0891	1.08815	1.08075	1.07575	1.08315	1.0838	1.0748
	6	1.07405	1.0748	1.0811	1.0773	1.0828	1.079	1.0752	1.07685	1.0712	1.0733	1.0769	1.07995	1.0767	1.08395	1.08185	1.0807	1.0765	1.0771	1.0826	1.0958	1.09655	1.0937	1.08895	1.0811	1.08035	1.0834	1.07615	1.0645	1.06735	1.07365	1.083	1.087	1.0765	1.0725	1.07215	1.08145	1.0813	1.09465	1.0872	1.0857	1.08315	1.08625	1.0908	1.08565	1.08435	1.08185	1.0801	1.0769
	7	1.0914	1.0853	1.08645	1.08775	1.08145	1.07845	1.0813	1.08665	1.0874	1.0841	1.0832	1.09085	1.08565	1.0752	1.0752	1.0748	1.0708	1.0754	1.0754	1.0817	1.0836	1.0805	1.0916	1.0859	1.0794	1.07865	1.07995	1.07615	1.0796	1.09025	1.09595	1.088	1.0916	1.0897	1.0889	1.08355	1.0784	1.07825	1.0807	1.0773	1.07975	1.08375	1.0824	1.0843	1.0864	1.08685	1.0868	1.0769
	8	1.07765	1.07465	1.07365	1.0687	1.0708	1.0765	1.0841	1.08185	1.079	1.07385	1.0744	1.08095	1.08565	1.07745	1.0668	1.0643	1.07195	1.0685	1.06835	1.06165	1.05875	1.0647	1.0645	1.07095	1.0769	1.0876	1.07555	1.0702	1.07155	1.0683	1.07575	1.06565	1.06335	1.07215	1.0807	1.0872	1.08855	1.08565	1.08415	1.0832	1.0807	1.08205	1.08875	1.08625	1.08455	1.079	1.06905	1.07175
	9	1.06905	1.0746	1.0767	1.09135	1.09405	1.09635	1.0857	1.087	1.09065	1.09785	1.08985	1.0769	1.083	1.08795	1.08375	1.08985	1.08945	1.0893	1.087	1.09065	1.09045	1.09235	1.0939	1.08565	1.08985	1.08625	1.08225	1.0834	1.0872	1.0874	1.07635	1.0788	1.0784	1.07785	1.08435	1.08855	1.09445	1.0866	1.0834	1.0832	1.09235	1.09175	1.08735	1.08965	1.096	1.09085	1.09445	1.09635
	10	1.0992	1.09385	1.09655	1.09885	1.095	1.09615	1.0931	1.09445	1.095	1.09635	1.0941	1.10115	1.0994	1.1036	1.104	1.09865	1.09505	1.0973	1.1013	1.09925	1.1068	1.1074	1.10015	1.10325	1.10245	1.0992	1.1017	1.1036	1.1051	1.10605	1.099	1.10285	1.10135	1.09975	1.1046	1.0994	1.0973	1.1017	1.10455	1.10055	1.0971	1.09575	1.0979	1.09255	1.09555	1.10395	1.10475	1.0948
	11	1.0996	1.09215	1.0864	1.0811	1.09005	1.09195	1.099	1.0994	1.10035	1.09405	1.0998	1.10055	1.09885	1.1074	1.1103	1.11165	1.11045	1.10795	1.10685	1.10935	1.10835	1.1114	1.1063	1.1013	1.09975	1.10035	1.09655	1.0817	1.09155	1.0969	1.10325	1.1057	1.1036	1.09885	1.0956	1.10375	1.0992	1.09065	1.08835	1.09465	1.09575	1.0969	1.0937	1.09385	1.09175	1.0975	1.09885	1.1038
	12	1.0775	1.0788	1.07915	1.0769	1.0706	1.06585	1.0742	1.07155	1.0712	1.0706	1.07325	1.0748	1.0771	1.07745	1.0725	1.07155	1.06675	1.0746	1.0746	1.0803	1.0782	1.0683	1.0647	1.06795	1.0742	1.0843	1.09425	1.0809	1.07915	1.07765	1.0801	1.07385	1.06985	1.0746	1.0761	1.07635	1.08185	1.07805	1.07995	1.07995	1.0746	1.08265	1.08185	1.0832	1.0773	1.0727	1.0754	1.08055
	13	1.0681	1.0681	1.06505	1.0666	1.06165	1.0519	1.054	1.0565	1.05725	1.05975	1.0595	1.06125	1.0565	1.05365	1.05005	1.05365	1.0645	1.0725	1.0809	1.0826	1.0832	1.07825	1.07595	1.0742	1.0738	1.0742	1.06585	1.0542	1.0601	1.0645	1.06525	1.06395	1.0647	1.07175	1.0727	1.07195	1.0773	1.07405	1.07615	1.07175	1.06965	1.07425	1.07785	1.08145	1.0773	1.0811	1.0826	1.0782
	14	1.07785	1.075	1.0782	1.0826	1.0805	1.0811	1.0811	1.08145	1.07365	1.07005	1.07175	1.0712	1.0706	1.06755	1.0731	1.0687	1.0679	1.07155	1.0729	1.06985	1.066	1.0666	1.0771	1.07745	1.07365	1.07285	1.07515	1.07845	1.0687	1.062	1.0603	1.0634	1.0641	1.07135	1.06775	1.0706	1.06905	1.06795	1.0737	1.0746	1.07955	1.0744	1.07535	1.0723	1.07135	1.0725	1.07345	1.06985
	15	1.06965	1.07915	1.0788	1.0767	1.0706	1.06835	1.06965	1.07255	1.0704	1.0708	1.07005	1.07325	1.0742	1.0767	1.0832	1.08075	1.0828	1.0754	1.07745	1.07805	1.06715	1.06565	1.07135	1.07115	1.0685	1.0706	1.07385	1.0767	1.06015	1.063	1.0584	1.05975	1.0544	1.0544	1.0519	1.05325	1.06295	1.0687	1.06755	1.06145	1.05915	1.0599	1.0656	1.0647	1.06185	1.05915	1.0706	1.06965
	16	1.083	1.08185	1.0872	1.08875	1.0885	1.08145	1.0813	1.07955	1.0744	1.0792	1.07635	1.0725	1.0735	1.0731	1.07215	1.0786	1.07425	1.07025	1.07955	1.0857	1.0927	1.0828	1.0792	1.08205	1.07935	1.07825	1.071	1.07155	1.079	1.0807	1.0729	1.07595	1.0788	1.07805	1.07865	1.07575	1.07195	1.06755	1.07595	1.0708	1.0683	1.07595	1.083	1.0746	1.0754	1.0769	1.0731	1.07975
	17	1.0641	1.0691	1.0742	1.07445	1.08475	1.0813	1.07495	1.07175	1.07655	1.0799	1.08075	1.08125	1.08185	1.08035	1.07785	1.0807	1.08105	1.08475	1.08375	1.082	1.0775	1.08525	1.08585	1.07995	1.08015	1.07975	1.08035	1.07745	1.0786	1.08435	1.087	1.08985	1.08815	1.07995	1.0811	1.079	1.08395	1.0851	1.08755	1.08605	1.0811	1.08205	1.07745	1.0744	1.07515	1.0756	1.07785	1.0845
	18	1.07615	1.07765	1.08245	1.08715	1.08585	1.0769	1.0719	1.0687	1.0662	1.0639	1.06945	1.0727	1.07445	1.07785	1.079	1.0849	1.0815	1.07785	1.0794	1.07885	1.07805	1.0828	1.07995	1.0847	1.08565	1.083	1.0933	1.08965	1.0788	1.07915	1.0826	1.079	1.0763	1.0695	1.0731	1.07515	1.0748	1.07155	1.07655	1.08055	1.0891	1.0887	1.08455	1.08395	1.083	1.08205	1.07425	1.0746
	19	1.09635	1.0939	1.0878	1.0727	1.0727	1.07785	1.0807	1.087	1.0901	1.08245	1.07805	1.0746	1.07725	1.0761	1.0735	1.08645	1.0935	1.08945	1.09025	1.09555	1.09405	1.08415	1.07685	1.08545	1.07895	1.07935	1.0752	1.0838	1.09045	1.09785	1.0859	1.0834	1.083	1.08125	1.0809	1.0857	1.0893	1.09065	1.0847	1.08335	1.08185	1.079	1.0794	1.07805	1.0834	1.07895	1.0792	1.08205
	20	1.0658	1.0649	1.0729	1.0794	1.0683	1.06775	1.0765	1.07555	1.0754	1.07515	1.07235	1.07765	1.0775	1.08205	1.08455	1.0815	1.08435	1.0834	1.0826	1.0803	1.0746	1.0746	1.0685	1.0756	1.07995	1.0767	1.07385	1.06965	1.06505	1.06655	1.0689	1.0687	1.0729	1.07725	1.07955	1.0853	1.0853	1.08835	1.0828	1.0784	1.0799	1.0767	1.0771	1.07845	1.07195	1.0733	1.0748	1.06815
	21	1.07	1.071	1.07135	1.0769	1.07615	1.07575	1.0744	1.08455	1.0868	1.0849	1.0908	1.0931	1.091	1.0851	1.08855	1.0935	1.09405	1.09065	1.0851	1.0948	1.0981	1.0857	1.0813	1.0807	1.0744	1.0738	1.0727	1.0752	1.07785	1.0777	1.0775	1.0775	1.0727	1.06585	1.06695	1.0723	1.07195	1.0725	1.0729	1.0643	1.0641	1.0624	1.07025	1.07155	1.07365	1.0664	1.06775	1.0664
	22	1.0746	1.07535	1.083	1.08815	1.09065	1.0893	1.0891	1.0893	1.0836	1.07425	1.0832	1.08435	1.0815	1.0824	1.08375	1.0851	1.08795	1.09045	1.091	1.091	1.0872	1.08495	1.08205	1.0815	1.08835	1.0874	1.09235	1.09655	1.09595	1.0941	1.0872	1.0922	1.0992	1.0937	1.09445	1.091	1.09025	1.10035	1.0931	1.09215	1.09235	1.09045	1.0817	1.0851	1.0885	1.0893	1.091	1.0916
	23	1.079	1.07535	1.07865	1.07255	1.07135	1.063	1.0658	1.0725	1.067	1.07325	1.07385	1.07515	1.07935	1.0811	1.0746	1.066	1.0647	1.06625	1.0643	1.07765	1.0712	1.06755	1.06755	1.071	1.0836	1.07975	1.0681	1.06255	1.06375	1.06585	1.06925	1.0664	1.0706	1.0666	1.0681	1.0723	1.07325	1.0723	1.0685	1.0698	1.07325	1.08225	1.07995	1.0874	1.0874	1.0954	1.08985	1.08015
	24	1.07385	1.0679	1.07115	1.0725	1.07365	1.07635	1.07445	1.0767	1.08855	1.0857	1.0773	1.0742	1.08205	1.08605	1.0775	1.06965	1.07195	1.0725	1.07285	1.0786	1.08145	1.0851	1.07845	1.08335	1.0828	1.0761	1.0775	1.07425	1.07535	1.075	1.08585	1.08815	1.08565	1.0809	1.0777	1.075	1.0733	1.0752	1.07495	1.07575	1.0763	1.07405	1.07045	1.07135	1.0727	1.0746	1.079	1.08795
	25	1.0683	1.07425	1.0763	1.074	1.0813	1.08625	1.07555	1.0729	1.0752	1.07385	1.0748	1.06775	1.07445	1.07595	1.0796	1.0803	1.0811	1.08335	1.0811	1.0767	1.07935	1.07135	1.0727	1.0746	1.07595	1.079	1.07745	1.07445	1.07365	1.07445	1.07115	1.0794	1.07805	1.0777	1.0742	1.0815	1.08285	1.07895	1.07365	1.0765	1.07825	1.0786	1.0775	1.0876	1.0849	1.0893	1.09085	1.0828
	26	1.08525	1.0864	1.09425	1.10265	1.0927	1.09025	1.09045	1.095	1.09275	1.0872	1.08225	1.0815	1.0868	1.09085	1.0973	1.0973	1.0977	1.09695	1.09675	1.0956	1.09615	1.0977	1.09445	1.09615	1.09425	1.0952	1.0904	1.1	1.08815	1.09105	1.0878	1.0914	1.08715	1.08645	1.09425	1.09675	1.09235	1.0899	1.08375	1.07935	1.0853	1.0813	1.0866	1.0899	1.0876	1.07495	1.08185	1.08205
	27	1.1164	1.11545	1.1034	1.1097	1.11105	1.112	1.1131	1.11275	1.11105	1.11565	1.11255	1.10855	1.1059	1.11295	1.1177	1.1139	1.10435	1.09845	1.0969	1.09635	1.0971	1.0975	1.0996	1.09445	1.095	1.10015	1.0967	1.10055	1.10055	1.10415	1.10855	1.10225	1.10455	1.1047	1.10495	1.0925	1.0954	1.10205	1.10435	1.11485	1.1057	1.1038	1.10855	1.1036	1.10185	1.10625	1.1015	1.10055
	28	1.1227	1.1187	1.1135	1.11275	1.1158	1.11255	1.11045	1.1107	1.1118	1.1091	1.10875	1.10835	1.1074	1.10665	1.10685	1.10645	1.104	1.108	1.1122	1.11465	1.10745	1.11445	1.12155	1.11755	1.11905	1.11735	1.11465	1.11525	1.1158	1.1101	1.11105	1.1063	1.10645	1.11295	1.112	1.1076	1.11255	1.11295	1.11695	1.12035	1.1112	1.1105	1.1118	1.1141	1.11525	1.1204	1.1107	1.1093
	29	1.1011	1.1013	1.11485	1.1122	1.11275	1.1082	1.11865	1.112	1.10835	1.10875	1.10915	1.1158	1.11255	1.10985	1.10645	1.1124	1.1137	1.1074	1.10455	1.10645	1.11085	1.12	1.1156	1.1061	1.1078	1.11145	1.1154	1.1168	1.1185	1.11525	1.1086	1.1133	1.1116	1.11315	1.1164	1.1175	1.11465	1.1181	1.1141	1.1135	1.10725	1.10375	1.1063	1.11125	1.1164	1.11295	1.1078	1.11275
	30	1.1053	1.10435	1.10375	1.10075	1.10455	1.09615	1.1004	1.10375	1.10305	1.0996	1.09655	1.09675	1.1007	1.11355	1.1099	1.10015	1.09465	1.09405	1.0954	1.0969	1.1019	1.10455	1.1139	1.108	1.10015	1.0988	1.0986	1.10155	1.10605	1.1036	1.10455	1.10915	1.10875	1.1061	1.10515	1.10495	1.1074	1.11565	1.11735	1.11195	1.1049	1.10015	1.1009	1.09905	1.0958	1.0973	1.1036	1.0971
	31	1.10095	1.09255	1.09785	1.10435	1.10835	1.1057	1.099	1.10645	1.10745	1.1044	1.1093	1.1118	1.10185	1.0969	1.1011	1.103	1.112	1.1095	1.1034	1.0977	1.1011	1.09885	1.10645	1.1139	1.1118	1.10665	1.1063	1.11085	1.10835	1.1124	1.10165	1.1017	1.1	1.10705	1.11445	1.10725	1.1074	1.10725	1.10855	1.112	1.1114	1.1091	1.11355	1.11505	1.11315	1.11445	1.1114	1.1042
	32	1.08395	1.08415	1.08315	1.08205	1.07325	1.07955	1.07595	1.0725	1.0725	1.0786	1.07805	1.07995	1.07765	1.07495	1.07575	1.07955	1.0843	1.0822	1.08395	1.0824	1.09045	1.08525	1.0849	1.08855	1.087	1.09025	1.0923	1.08945	1.08835	1.0912	1.092	1.0885	1.08145	1.08375	1.08645	1.0914	1.09215	1.09615	1.09825	1.0971	1.09215	1.08205	1.0851	1.0828	1.0784	1.0826	1.0872	1.09315
	33	1.10645	1.10225	1.09865	1.1065	1.11505	1.1118	1.108	1.1118	1.10835	1.10935	1.1183	1.11295	1.1091	1.11735	1.11925	1.1198	1.1137	1.11335	1.11315	1.10935	1.11065	1.1124	1.11045	1.10875	1.11465	1.1158	1.11255	1.1061	1.1063	1.1082	1.11255	1.11165	1.11335	1.1137	1.1139	1.11255	1.11465	1.1158	1.1095	1.1057	1.09955	1.0981	1.09825	1.10245	1.1078	1.1095	1.10745	1.10855
	34	1.12475	1.1227	1.11375	1.1044	1.1097	1.112	1.1158	1.1131	1.12095	1.1301	1.13355	1.12935	1.1259	1.1318	1.13335	1.13355	1.1383	1.1368	1.12835	1.1305	1.1242	1.12555	1.125	1.11965	1.11865	1.12155	1.12895	1.13335	1.13145	1.1265	1.1349	1.1328	1.133	1.12955	1.11965	1.11845	1.1269	1.12725	1.1234	1.1318	1.1286	1.1259	1.121	1.1217	1.11545	1.1162	1.11295	1.1175
	35	1.1219	1.12345	1.124	1.12555	1.1303	1.1295	1.12555	1.12575	1.1341	1.14195	1.1288	1.12095	1.11675	1.12365	1.12455	1.1263	1.12115	1.12	1.11885	1.12305	1.1185	1.1183	1.11735	1.12	1.12515	1.1263	1.12455	1.11805	1.11985	1.1162	1.1183	1.12075	1.11695	1.11255	1.1177	1.125	1.1267	1.1204	1.12225	1.1282	1.12575	1.1232	1.1229	1.12685	1.1242	1.1255	1.1225	1.12325
	36	1.1194	1.1162	1.1143	1.1141	1.10795	1.11005	1.1166	1.11275	1.1086	1.11065	1.11905	1.1141	1.10455	1.104	1.10475	1.10205	1.10815	1.1097	1.10955	1.1072	1.1099	1.1133	1.11825	1.1263	1.12575	1.1219	1.11565	1.11165	1.10895	1.1095	1.10815	1.1076	1.1124	1.11315	1.11085	1.10815	1.1089	1.11275	1.1139	1.1074	1.1107	1.1158	1.1177	1.1244	1.1192	1.1114	1.10895	1.10245
	37	1.1248	1.12555	1.1196	1.11655	1.11525	1.1147	1.1156	1.1225	1.124	1.12135	1.1162	1.1057	1.1044	1.1078	1.10585	1.1015	1.1093	1.1196	1.1303	1.1238	1.124	1.116	1.1137	1.11315	1.1099	1.10705	1.10415	1.112	1.1177	1.1242	1.11845	1.1198	1.1124	1.11105	1.11675	1.11965	1.11865	1.1202	1.12495	1.12555	1.12325	1.11675	1.11825	1.1156	1.1225	1.1246	1.125	1.1244
	38	1.14005	1.12955	1.1208	1.124	1.12745	1.12345	1.1246	1.11885	1.11985	1.12115	1.11485	1.1122	1.11465	1.1271	1.13185	1.1276	1.1219	1.1198	1.12	1.1185	1.12175	1.1276	1.13835	1.13355	1.1227	1.11905	1.1227	1.13085	1.1311	1.1311	1.12515	1.1162	1.10875	1.10665	1.11545	1.112	1.12175	1.1244	1.1217	1.12365	1.11985	1.1179	1.1164	1.1183	1.12155	1.1181	1.1213	1.1305
	39	1.13315	1.136	1.13485	1.13965	1.13775	1.13675	1.13755	1.13335	1.12765	1.13085	1.13695	1.13715	1.14025	1.1368	1.132	1.1305	1.12645	1.12955	1.13375	1.1366	1.13415	1.1322	1.13585	1.13715	1.13105	1.1309	1.1284	1.1288	1.13065	1.13545	1.1425	1.13525	1.1408	1.1387	1.13735	1.1381	1.12535	1.12895	1.1341	1.13185	1.12975	1.12915	1.12895	1.128	1.12935	1.1364	1.13815	1.14365
	40	1.1158	1.1194	1.1236	1.12305	1.12325	1.1213	1.11735	1.117	1.1219	1.11675	1.11695	1.11865	1.1236	1.12955	1.12135	1.12	1.12305	1.12935	1.1282	1.12975	1.1246	1.12685	1.12725	1.1202	1.11525	1.1061	1.10285	1.11085	1.116	1.10875	1.10895	1.1093	1.1103	1.1137	1.11195	1.11105	1.1137	1.1177	1.1103	1.11105	1.1118	1.1116	1.1141	1.11335	1.11545	1.11695	1.11445	1.11315
	41	1.11065	1.1082	1.10475	1.09825	1.10095	1.10415	1.1038	1.0988	1.0994	1.09695	1.08855	1.091	1.0893	1.1009	1.10745	1.1021	1.0918	1.10035	1.1053	1.1078	1.1072	1.10265	1.10475	1.1099	1.1122	1.10265	1.09635	1.0954	1.0975	1.1021	1.0979	1.0992	1.09385	1.0933	1.09425	1.09635	1.09635	1.09595	1.1015	1.09995	1.10055	1.1009	1.10305	1.0975	1.09425	1.0998	1.0986	1.0996
	42	1.1042	1.1017	1.0973	1.09615	1.09905	1.10685	1.10375	1.1053	1.1078	1.1084	1.1015	1.0975	1.0948	1.092	1.09575	1.10205	1.1032	1.10075	1.10515	1.1133	1.1158	1.1046	1.10075	1.0996	1.0946	1.09975	1.10495	1.10605	1.10665	1.1011	1.10075	1.0933	1.0954	1.0946	1.08895	1.09175	1.09065	1.0956	1.09215	1.0941	1.0956	1.09215	1.0859	1.0887	1.0973	1.10495	1.1101	1.1055
	43	1.0977	1.1032	1.10205	1.0954	1.09615	1.0962	1.0979	1.10875	1.1032	1.09925	1.09345	1.09025	1.0937	1.09865	1.0996	1.10075	1.1038	1.10325	1.1036	1.1017	1.1067	1.10665	1.1175	1.11905	1.1074	1.10495	1.1055	1.1019	1.10285	1.1057	1.10705	1.1097	1.1097	1.1055	1.10855	1.11235	1.10815	1.10745	1.104	1.09865	1.1021	1.1051	1.10475	1.10245	1.1105	1.10855	1.1063	1.1036
	44	1.1118	1.1101	1.10205	1.099	1.10285	1.0973	1.1042	1.1013	1.10795	1.11275	1.1147	1.11595	1.116	1.1118	1.11335	1.11505	1.1145	1.1143	1.1107	1.11275	1.1156	1.11735	1.115	1.1122	1.10855	1.1034	1.1057	1.10495	1.1131	1.1194	1.12155	1.1114	1.10915	1.1131	1.11445	1.10935	1.10875	1.11485	1.11715	1.1194	1.11655	1.12245	1.11905	1.11795	1.11615	1.1076	1.1112	1.1135
	45	1.12095	1.12095	1.12535	1.11755	1.11615	1.11465	1.1179	1.11525	1.1158	1.11025	1.10815	1.112	1.1103	1.1154	1.112	1.11505	1.11715	1.1183	1.12135	1.1225	1.1166	1.10835	1.1015	1.1015	1.1015	1.1103	1.11755	1.1181	1.12115	1.1139	1.1175	1.1246	1.1326	1.12935	1.12665	1.12345	1.12245	1.12515	1.12175	1.12515	1.12115	1.11965	1.1297	1.1324	1.1282	1.12785	1.12515	1.1221
	46	1.13085	1.13105	1.13105	1.12685	1.1322	1.136	1.13645	1.12765	1.13225	1.1347	1.13125	1.1179	1.11825	1.12785	1.12665	1.124	1.11635	1.11065	1.11045	1.11165	1.1139	1.1177	1.1133	1.11595	1.12095	1.1263	1.13315	1.1299	1.12495	1.11755	1.11675	1.1183	1.11845	1.12015	1.12555	1.132	1.1326	1.13355	1.12725	1.12385	1.1175	1.1278	1.13375	1.1345	1.13675	1.1282	1.116	1.1103
	47	1.1143	1.1175	1.1221	1.1181	1.112	1.1168	1.1137	1.1139	1.10765	1.1061	1.0998	1.10205	1.10855	1.11085	1.1116	1.1135	1.11275	1.10455	1.10115	1.09275	1.0933	1.0952	1.1013	1.11125	1.1097	1.108	1.1143	1.11695	1.1175	1.1162	1.10895	1.12	1.1187	1.11945	1.1219	1.1196	1.12515	1.1202	1.11085	1.112	1.12325	1.1219	1.11885	1.1133	1.11715	1.1189	1.11755	1.1137
	48	1.1011	1.1034	1.10435	1.10935	1.1141	1.10645	1.0975	1.09045	1.0954	1.1038	1.1084	1.1097	1.10585	1.10535	1.1091	1.11105	1.1101	1.1116	1.11485	1.1082	1.10665	1.10815	1.1078	1.10305	1.10305	1.1038	1.09845	1.0971	1.096	1.1032	1.10665	1.1089	1.1082	1.1078	1.1097	1.1173	1.11905	1.1116	1.1122	1.10765	1.1114	1.1095	1.11105	1.11165	1.11695	1.11355	1.10915	1.10835
	49	1.12225	1.1242	1.1248	1.12935	1.12435	1.1219	1.1242	1.1288	1.12345	1.12955	1.1303	1.1299	1.129	1.1328	1.13605	1.13395	1.14095	1.1412	1.13375	1.133	1.1318	1.12935	1.13165	1.13945	1.13865	1.1372	1.1324	1.1326	1.13015	1.1307	1.13205	1.1326	1.13015	1.1385	1.1387	1.1385	1.1406	1.1351	1.1368	1.13565	1.13105	1.1303	1.1303	1.13145	1.13415	1.13185	1.13225	1.1402
	50	1.14935	1.15035	1.153	1.1503	1.1496	1.1452	1.15015	1.1448	1.1406	1.13735	1.13925	1.14095	1.1385	1.1368	1.13505	1.13525	1.1353	1.1305	1.1229	1.124	1.12115	1.11295	1.1095	1.1124	1.10415	1.1135	1.11635	1.1118	1.1112	1.11025	1.1158	1.12115	1.1347	1.14175	1.13645	1.1347	1.1379	1.14155	1.1442	1.14725	1.1419	1.1406	1.1427	1.1442	1.14365	1.1456	1.1511	1.15375
	51	1.132	1.1358	1.13335	1.12765	1.12935	1.12495	1.12685	1.1328	1.13695	1.1389	1.1368	1.13605	1.1362	1.1324	1.13355	1.13525	1.1341	1.1278	1.1225	1.1267	1.1324	1.1297	1.1282	1.12455	1.12345	1.12705	1.12935	1.128	1.13165	1.12325	1.1274	1.12705	1.1265	1.1265	1.1282	1.12575	1.12555	1.1236	1.1219	1.1242	1.1244	1.1221	1.1076	1.11865	1.12705	1.12915	1.12895	1.13045
	52	1.1206	1.11905	1.116	1.1219	1.12035	1.1221	1.1221	1.12095	1.12135	1.12095	1.12305	1.11735	1.116	1.12555	1.1284	1.11985	1.11925	1.12115	1.12095	1.12285	1.12365	1.1282	1.1301	1.13315	1.1288	1.12725	1.1328	1.13565	1.1284	1.12765	1.13185	1.12785	1.1234	1.11615	1.11885	1.12855	1.1372	1.1347	1.1303	1.12765	1.1263	1.1248	1.11905	1.12115	1.1238	1.12725	1.1282	1.1282
	53	1.12265	1.12685	1.1343	1.1366	1.1322	1.1284	1.12915	1.1351	1.12575	1.12935	1.1339	1.12955	1.1349	1.13625	1.13545	1.1326	1.13165	1.1225	1.1297	1.13395	1.133	1.13085	1.1284	1.12515	1.12575	1.1225	1.1204	1.12325	1.1284	1.1255	1.12265	1.13545	1.14215	1.14135	1.1326	1.12955	1.12825	1.12135	1.1181	1.12555	1.12645	1.13395	1.1389	1.13925	1.14195	1.1446	1.14195	1.13205
	54	1.1267	1.1366	1.13545	1.12915	1.1242	1.12835	1.13945	1.1448	1.14425	1.14465	1.14025	1.13145	1.1311	1.1326	1.13335	1.1337	1.13945	1.13415	1.13565	1.13985	1.13965	1.13735	1.13965	1.14	1.1383	1.13505	1.1263	1.13125	1.1299	1.13565	1.14425	1.14575	1.1402	1.133	1.12935	1.13675	1.13185	1.13185	1.13735	1.12955	1.13605	1.137	1.13815	1.1391	1.1328	1.14005	1.1404	1.13985
	55	1.1383	1.14215	1.14175	1.13755	1.12595	1.12225	1.12665	1.1345	1.13645	1.1364	1.1377	1.1362	1.1408	1.14615	1.1343	1.13545	1.1429	1.1387	1.13755	1.1364	1.14005	1.1435	1.1461	1.1435	1.14785	1.1446	1.1427	1.13775	1.13315	1.13275	1.13565	1.1431	1.1385	1.13735	1.1324	1.1383	1.1419	1.1349	1.1305	1.137	1.13925	1.1324	1.1265	1.12535	1.12455	1.1238	1.12855	1.1303
	56	1.1452	1.15145	1.14115	1.13085	1.1406	1.14555	1.1435	1.13525	1.1305	1.1301	1.128	1.12955	1.1326	1.1345	1.1383	1.14705	1.1389	1.14385	1.14	1.1427	1.1446	1.14935	1.1427	1.1406	1.1404	1.1427	1.13965	1.1391	1.1391	1.1433	1.1469	1.14535	1.14805	1.1448	1.14635	1.14655	1.14515	1.14215	1.14115	1.1379	1.1326	1.1332	1.12265	1.1278	1.13375	1.13545	1.13295	1.1328
	57	1.1652	1.1532	1.1513	1.15035	1.1536	1.1498	1.15645	1.15185	1.1423	1.13695	1.13565	1.13835	1.14405	1.15015	1.15455	1.1557	1.1482	1.15015	1.1492	1.14975	1.15125	1.1482	1.14805	1.14535	1.14075	1.1431	1.14785	1.14615	1.15245	1.1541	1.15875	1.1587	1.1616	1.15205	1.145	1.1446	1.1496	1.14555	1.141	1.14405	1.14195	1.1463	1.1431	1.1402	1.1469	1.15795	1.1589	1.15165
	58	1.13855	1.13775	1.13925	1.14025	1.13525	1.1339	1.1322	1.1341	1.1309	1.13335	1.14025	1.14555	1.1477	1.1444	1.14615	1.137	1.1421	1.14155	1.14535	1.14745	1.1532	1.1507	1.1477	1.13985	1.13755	1.13945	1.14425	1.1484	1.1391	1.1412	1.14005	1.13775	1.1345	1.13355	1.13165	1.1305	1.1332	1.13315	1.13675	1.1387	1.14385	1.1402	1.15015	1.14575	1.1452	1.14365	1.1427	1.14805
	59	1.12075	1.12345	1.12115	1.11755	1.11275	1.1177	1.11295	1.1158	1.11965	1.1158	1.1152	1.11545	1.11255	1.11655	1.1225	1.12305	1.1202	1.11715	1.1221	1.1223	1.1168	1.12535	1.1202	1.1086	1.1068	1.1179	1.12135	1.1276	1.12115	1.11655	1.1116	1.11105	1.1093	1.1097	1.1082	1.1118	1.11295	1.116	1.11945	1.11405	1.11125	1.1118	1.11585	1.11695	1.12035	1.12225	1.12075	1.1156
	60	1.11065	1.1156	1.1141	1.11335	1.11045	1.10895	1.10815	1.10835	1.10725	1.11125	1.1133	1.1198	1.12475	1.12285	1.12115	1.1221	1.11635	1.11105	1.11965	1.1206	1.1175	1.11985	1.11695	1.12055	1.1147	1.12265	1.11905	1.11315	1.11045	1.10645	1.0994	1.09615	1.1032	1.11165	1.10915	1.10685	1.10435	1.10815	1.11845	1.11655	1.1116	1.11425	1.11865	1.12475	1.1177	1.11295	1.11125	1.10415
	61	1.11315	1.11065	1.1057	1.1021	1.112	1.11585	1.1179	1.1101	1.10815	1.1099	1.10685	1.1118	1.1141	1.1152	1.11465	1.1166	1.1133	1.1162	1.11565	1.11675	1.1051	1.11045	1.11255	1.1181	1.12055	1.1158	1.11255	1.1116	1.10955	1.1078	1.10665	1.1076	1.10875	1.10515	1.0971	1.0994	1.11065	1.11165	1.1118	1.1097	1.09975	1.1055	1.10055	1.10705	1.11145	1.112	1.1093	1.1053
	62	1.12095	1.115	1.11125	1.1126	1.116	1.11795	1.1244	1.1221	1.11925	1.116	1.1141	1.116	1.11885	1.1223	1.1267	1.1248	1.1158	1.1225	1.1147	1.1227	1.12115	1.1179	1.1145	1.10475	1.1044	1.10225	1.1019	1.1017	1.1036	1.1114	1.11505	1.1097	1.11255	1.11065	1.1095	1.10815	1.11085	1.11315	1.10745	1.11335	1.11905	1.11825	1.1131	1.11275	1.11085	1.1065	1.1114	1.11275
	63	1.13505	1.13795	1.14095	1.1404	1.1425	1.1427	1.1366	1.1343	1.1349	1.13775	1.132	1.1343	1.1305	1.12765	1.1297	1.1383	1.13905	1.1345	1.1299	1.13105	1.1362	1.13145	1.13205	1.1278	1.12785	1.1274	1.13015	1.13355	1.1351	1.12535	1.1244	1.1322	1.1345	1.13335	1.13375	1.13145	1.13545	1.1351	1.1316	1.13335	1.13415	1.13525	1.1364	1.12805	1.1225	1.1267	1.128	1.12595
	64	1.14635	1.144	1.13925	1.14615	1.14175	1.13735	1.1383	1.1448	1.1469	1.14915	1.1427	1.1477	1.1498	1.14495	1.14535	1.13925	1.13605	1.1393	1.14405	1.144	1.14615	1.13735	1.1391	1.1385	1.1446	1.1469	1.1492	1.14575	1.1421	1.14765	1.1484	1.1473	1.1444	1.1469	1.1437	1.13375	1.1381	1.1339	1.14345	1.14445	1.145	1.14515	1.14385	1.1431	1.14595	1.149	1.1547	1.15205
	65	1.1295	1.1305	1.13295	1.13675	1.1395	1.14135	1.13695	1.132	1.1318	1.13925	1.13945	1.1454	1.14175	1.1381	1.13145	1.129	1.13815	1.14195	1.14995	1.1465	1.1423	1.1368	1.1299	1.13415	1.1374	1.1366	1.13775	1.14005	1.1473	1.14995	1.14765	1.149	1.1465	1.14805	1.1511	1.1545	1.1494	1.14595	1.14385	1.14805	1.14555	1.1442	1.14635	1.1421	1.1393	1.13585	1.13755	1.1364
	66	1.136	1.1366	1.13355	1.1301	1.12975	1.1328	1.13645	1.132	1.13185	1.12975	1.12975	1.12515	1.12495	1.1246	1.13145	1.1309	1.1324	1.1307	1.13065	1.12855	1.1318	1.1347	1.13565	1.13605	1.1368	1.13465	1.1349	1.1278	1.1303	1.1314	1.13085	1.12745	1.1261	1.12555	1.1278	1.12535	1.12705	1.13355	1.13065	1.12345	1.1303	1.14345	1.13695	1.13315	1.13715	1.1427	1.14615	1.1469
	67	1.1219	1.12155	1.128	1.13395	1.12495	1.12725	1.12515	1.1194	1.1185	1.12035	1.124	1.12515	1.12345	1.12455	1.1265	1.1259	1.1261	1.12805	1.13065	1.13755	1.1379	1.13295	1.1257	1.12325	1.12495	1.12305	1.12115	1.1166	1.11925	1.11675	1.1219	1.12195	1.1267	1.1164	1.11965	1.1208	1.13105	1.1326	1.136	1.1427	1.1322	1.13145	1.12685	1.1276	1.12515	1.1307	1.1316	1.13505
	68	1.1431	1.15185	1.1494	1.1448	1.14825	1.1452	1.1404	1.14175	1.1467	1.1358	1.1349	1.1278	1.1278	1.1303	1.13375	1.1307	1.12895	1.12745	1.12325	1.12995	1.13255	1.13395	1.1381	1.13485	1.1347	1.1385	1.13905	1.1362	1.1387	1.14655	1.15245	1.15225	1.1469	1.1465	1.14805	1.14175	1.14345	1.1549	1.15125	1.1456	1.1467	1.1511	1.14655	1.14975	1.1541	1.149	1.1486	1.1547
	69	1.1475	1.1486	1.14845	1.1471	1.14785	1.15375	1.1454	1.14745	1.14745	1.15015	1.14975	1.15755	1.1616	1.15835	1.1574	1.15985	1.16215	1.16215	1.16045	1.1566	1.1612	1.15775	1.15665	1.1511	1.15035	1.1555	1.15205	1.14995	1.1473	1.14975	1.15145	1.15415	1.1444	1.1385	1.1395	1.13985	1.13815	1.14075	1.14495	1.1433	1.14135	1.1446	1.15455	1.1465	1.14555	1.1454	1.14805	1.14405
	70	1.1456	1.14115	1.14765	1.1463	1.1469	1.1553	1.1511	1.15645	1.1526	1.1446	1.14365	1.13755	1.1337	1.1265	1.13375	1.1381	1.14005	1.14305	1.1494	1.13855	1.1328	1.1408	1.1427	1.1406	1.13105	1.1303	1.13125	1.12955	1.1299	1.13695	1.1471	1.15625	1.1532	1.15685	1.1425	1.1421	1.14155	1.1429	1.14615	1.1423	1.1419	1.13985	1.1406	1.14155	1.1423	1.14305	1.1467	1.1406
	71	1.1162	1.1198	1.12365	1.1261	1.1225	1.1198	1.1305	1.1341	1.129	1.1328	1.1301	1.11925	1.1122	1.1179	1.12725	1.1265	1.1242	1.1301	1.1307	1.12535	1.1221	1.1219	1.12175	1.12305	1.12055	1.12745	1.13185	1.1353	1.1345	1.12915	1.1276	1.1339	1.136	1.13925	1.13165	1.133	1.12975	1.12325	1.11425	1.11295	1.12765	1.1328	1.13605	1.12665	1.1219	1.1223	1.1261	1.13145
	72	1.1263	1.11965	1.1179	1.1221	1.12765	1.13015	1.12955	1.12935	1.12785	1.1328	1.14	1.1404	1.13795	1.14025	1.13315	1.12935	1.1305	1.13185	1.132	1.12765	1.1244	1.12555	1.1229	1.1198	1.12155	1.12765	1.1349	1.1267	1.12285	1.1154	1.1179	1.11965	1.1305	1.1362	1.1309	1.13565	1.13205	1.1309	1.13565	1.1343	1.1286	1.12915	1.1242	1.1248	1.12495	1.11525	1.1137	1.1135
	73	1.1221	1.11885	1.11905	1.1189	1.1175	1.1145	1.1221	1.12055	1.1192	1.116	1.1124	1.11465	1.11505	1.11085	1.11045	1.1183	1.1244	1.1225	1.11755	1.11255	1.10645	1.11505	1.11695	1.11505	1.11315	1.11045	1.1116	1.1122	1.1215	1.1141	1.1202	1.1198	1.1238	1.11925	1.1206	1.11885	1.11125	1.1038	1.10815	1.1091	1.1122	1.11715	1.1185	1.1175	1.1124	1.11905	1.11925	1.1219
	74	1.1187	1.1126	1.11675	1.1227	1.12	1.12685	1.1299	1.1263	1.12595	1.13225	1.1345	1.1309	1.13225	1.12955	1.128	1.12135	1.1236	1.12745	1.12665	1.1259	1.12665	1.12535	1.129	1.12785	1.12875	1.1301	1.132	1.1326	1.12665	1.12285	1.1236	1.1217	1.12305	1.11885	1.125	1.12305	1.11485	1.11295	1.11085	1.11335	1.1154	1.11465	1.12095	1.1185	1.1166	1.11165	1.1143	1.12
	75	1.112	1.11525	1.1141	1.1133	1.1225	1.12285	1.1156	1.116	1.1099	1.11355	1.11065	1.1051	1.10265	1.10835	1.1124	1.111	1.10815	1.1057	1.11145	1.10435	1.1116	1.10835	1.1099	1.10375	1.10455	1.1059	1.1095	1.11085	1.11065	1.10895	1.1057	1.1084	1.1063	1.11215	1.1103	1.1135	1.11125	1.11355	1.11145	1.10665	1.1084	1.11065	1.11445	1.11275	1.1099	1.11315	1.1198	1.11905
	76	1.12535	1.1347	1.12955	1.128	1.1213	1.12345	1.12075	1.12075	1.12095	1.12935	1.1355	1.133	1.1309	1.1309	1.13185	1.1353	1.14445	1.13985	1.13835	1.13965	1.13655	1.1301	1.13085	1.12895	1.1244	1.1223	1.12075	1.1158	1.11445	1.1204	1.1196	1.1206	1.11845	1.11755	1.12615	1.1267	1.11735	1.11865	1.1267	1.1257	1.12515	1.124	1.1204	1.11945	1.1194	1.11845	1.1204	1.1181
	77	1.12805	1.1183	1.11905	1.12345	1.13205	1.14135	1.13465	1.1307	1.12935	1.1364	1.1358	1.13375	1.12665	1.1217	1.129	1.13545	1.13585	1.13465	1.14025	1.1412	1.14195	1.1389	1.1278	1.1183	1.1139	1.11125	1.1177	1.11275	1.1116	1.1082	1.10455	1.1007	1.10855	1.117	1.11675	1.12305	1.1334	1.12935	1.1261	1.12535	1.1261	1.12875	1.133	1.1446	1.1345	1.1278	1.12285	1.125
	78	1.1303	1.1284	1.12555	1.12555	1.13375	1.1326	1.13625	1.12685	1.128	1.1238	1.12285	1.1236	1.11965	1.1181	1.1183	1.1175	1.11315	1.11695	1.116	1.1145	1.1177	1.1175	1.1147	1.12265	1.12515	1.12305	1.12325	1.1143	1.1221	1.11965	1.1194	1.11125	1.1084	1.10915	1.11105	1.11635	1.1198	1.1309	1.1259	1.12855	1.12495	1.12435	1.1238	1.1259	1.12265	1.12555	1.12555	1.12115
	79	1.1395	1.13435	1.13085	1.1204	1.11485	1.108	1.11235	1.12115	1.1328	1.1391	1.14385	1.1416	1.1366	1.13605	1.1374	1.1406	1.1368	1.1349	1.1364	1.13275	1.13545	1.13925	1.13925	1.132	1.1324	1.13015	1.1227	1.11715	1.11825	1.11985	1.1227	1.12665	1.1225	1.1179	1.11715	1.1229	1.12	1.1158	1.1185	1.11925	1.11735	1.11985	1.1267	1.1267	1.12745	1.1309	1.13525	1.1328
	80	1.13795	1.1347	1.13795	1.1389	1.1398	1.13885	1.1341	1.13775	1.13355	1.13295	1.13545	1.13335	1.13185	1.13105	1.1274	1.1267	1.12155	1.1185	1.11695	1.116	1.11735	1.12575	1.1278	1.1261	1.12305	1.1154	1.11295	1.11905	1.1223	1.12435	1.12095	1.12765	1.13525	1.1261	1.1246	1.1242	1.12615	1.1366	1.1385	1.13545	1.1408	1.14615	1.14555	1.1406	1.1389	1.1313	1.12325	1.12515
	81	1.12515	1.12095	1.12135	1.1225	1.11905	1.12745	1.1261	1.12575	1.12475	1.12	1.11885	1.1198	1.1267	1.1295	1.12765	1.1242	1.12685	1.1261	1.12685	1.12745	1.1219	1.1255	1.1246	1.1244	1.1309	1.1366	1.1425	1.14425	1.13315	1.1322	1.13185	1.13525	1.1282	1.1267	1.1307	1.13045	1.1261	1.1219	1.1286	1.1406	1.14215	1.13295	1.1372	1.13695	1.14555	1.1425	1.13085	1.1326
	82	1.1545	1.14405	1.13375	1.1362	1.1318	1.13185	1.1339	1.1347	1.13905	1.1341	1.13355	1.13755	1.1387	1.12765	1.1265	1.13545	1.13755	1.13355	1.13165	1.12915	1.1341	1.1368	1.13795	1.1408	1.14575	1.1463	1.14615	1.1444	1.1425	1.1427	1.1402	1.13165	1.12705	1.1278	1.1307	1.1324	1.13755	1.14285	1.1427	1.1467	1.136	1.13295	1.1381	1.1389	1.1402	1.1345	1.14135	1.1427
	83	1.14705	1.1393	1.14155	1.13775	1.13905	1.1362	1.14195	1.1408	1.137	1.13395	1.13375	1.13085	1.1265	1.1345	1.137	1.1383	1.1362	1.14385	1.1509	1.14785	1.1484	1.1524	1.15315	1.1473	1.149	1.1469	1.1446	1.13525	1.1383	1.1412	1.13905	1.13945	1.14135	1.14345	1.1517	1.153	1.15395	1.153	1.145	1.1486	1.1442	1.1469	1.1446	1.1387	1.1366	1.1351	1.1318	1.133
	84	1.14175	1.144	1.15435	1.157	1.1576	1.1492	1.14825	1.1442	1.1492	1.14785	1.14155	1.1402	1.13925	1.14805	1.145	1.1452	1.1427	1.14345	1.14175	1.14345	1.15415	1.15605	1.15185	1.1551	1.1528	1.14555	1.1423	1.14705	1.14345	1.1423	1.141	1.1412	1.1425	1.14595	1.1515	1.1505	1.1425	1.1404	1.14365	1.1454	1.13965	1.1486	1.15225	1.15605	1.1488	1.14725	1.1444	1.14535
	85	1.13695	1.13335	1.136	1.13965	1.1345	1.1322	1.13755	1.1406	1.1404	1.137	1.1328	1.1374	1.13355	1.13815	1.14635	1.14975	1.14785	1.1387	1.1387	1.1385	1.1465	1.1465	1.1494	1.1515	1.15455	1.15895	1.153	1.1492	1.1427	1.13945	1.14025	1.1431	1.14325	1.1387	1.13545	1.1307	1.1364	1.1408	1.13905	1.1345	1.1307	1.1364	1.1477	1.13985	1.1368	1.1404	1.1387	1.13695
	86	1.1402	1.14465	1.1488	1.14575	1.1402	1.14115	1.14365	1.14175	1.13545	1.1379	1.13775	1.1433	1.14865	1.1511	1.16275	1.1631	1.1589	1.15015	1.14615	1.14535	1.14575	1.14175	1.15105	1.14575	1.1452	1.14575	1.15035	1.1576	1.15225	1.1532	1.1566	1.15625	1.16025	1.1593	1.16295	1.1635	1.1555	1.1469	1.1511	1.14975	1.1561	1.15095	1.15165	1.14975	1.1467	1.1488	1.14675	1.1488
	87	1.1345	1.1391	1.1385	1.13905	1.13835	1.14595	1.13625	1.13885	1.1425	1.14555	1.1444	1.14025	1.1404	1.1362	1.133	1.1263	1.1286	1.1257	1.13275	1.13945	1.12895	1.12875	1.1297	1.1358	1.1406	1.14575	1.14535	1.14705	1.1448	1.1494	1.14405	1.13755	1.14365	1.1446	1.14495	1.14515	1.14615	1.14825	1.15265	1.14785	1.1471	1.14195	1.13375	1.13735	1.14385	1.1393	1.13715	1.13925
	88	1.1484	1.14675	1.13585	1.14005	1.14555	1.14595	1.14555	1.1454	1.1448	1.1515	1.15475	1.15095	1.15185	1.14555	1.1448	1.14155	1.13965	1.13645	1.13485	1.14195	1.1404	1.1381	1.14215	1.1431	1.14425	1.1416	1.1366	1.13505	1.1414	1.148	1.1484	1.14575	1.1465	1.1446	1.13905	1.1423	1.1492	1.1505	1.14365	1.1494	1.1473	1.1446	1.1425	1.15355	1.1498	1.15105	1.15265	1.15145
	89	1.1402	1.14045	1.1435	1.14115	1.14515	1.1429	1.14765	1.1494	1.14725	1.14615	1.15625	1.1589	1.15165	1.15665	1.1515	1.1507	1.14785	1.1532	1.15165	1.1536	1.1568	1.1553	1.1572	1.1593	1.1589	1.15645	1.14785	1.15605	1.1568	1.15145	1.15245	1.1484	1.15205	1.15645	1.1612	1.15375	1.1492	1.1501	1.1513	1.15335	1.15395	1.15645	1.14995	1.149	1.14065	1.1383	1.14405	1.13965
	90	1.1492	1.15205	1.1505	1.15165	1.15435	1.15415	1.1553	1.1551	1.15455	1.1488	1.1452	1.1435	1.14495	1.14025	1.137	1.1427	1.14155	1.1427	1.14345	1.14865	1.14805	1.14235	1.1389	1.13545	1.13945	1.13985	1.1433	1.14385	1.1406	1.13605	1.13335	1.14155	1.1442	1.14575	1.14635	1.1444	1.14515	1.1446	1.1427	1.14595	1.14785	1.145	1.14595	1.1507	1.14595	1.14535	1.13925	1.13355
	91	1.14555	1.1503	1.1547	1.14675	1.14615	1.1534	1.15205	1.1492	1.14595	1.157	1.15945	1.1551	1.1557	1.1595	1.17325	1.1755	1.16215	1.16005	1.1547	1.15455	1.16255	1.16825	1.16445	1.1551	1.15585	1.1679	1.16485	1.1549	1.1532	1.15755	1.15775	1.15545	1.1461	1.1404	1.13545	1.1337	1.13755	1.14385	1.14195	1.13775	1.1423	1.14155	1.1366	1.137	1.1324	1.14155	1.1482	1.1576
	92	1.13645	1.13645	1.1307	1.1362	1.1364	1.136	1.13885	1.13315	1.13375	1.1429	1.14895	1.13945	1.1349	1.1345	1.1324	1.1358	1.1362	1.12595	1.12935	1.12745	1.13565	1.1404	1.13375	1.1284	1.13145	1.13185	1.13205	1.13295	1.13185	1.12955	1.12895	1.14155	1.13755	1.13165	1.1284	1.13145	1.1276	1.1284	1.129	1.12765	1.1345	1.13085	1.13415	1.12515	1.1282	1.12915	1.1303	1.13205
	93	1.11635	1.12075	1.11845	1.12575	1.1322	1.1246	1.11065	1.1217	1.1221	1.12195	1.12	1.1286	1.1311	1.1257	1.1267	1.1213	1.125	1.1221	1.1242	1.11925	1.12075	1.12155	1.1217	1.12	1.1206	1.12195	1.1219	1.12745	1.1238	1.12075	1.1223	1.12915	1.1257	1.11865	1.124	1.12075	1.1221	1.1248	1.1225	1.1259	1.1225	1.12595	1.1322	1.1286	1.12645	1.12265	1.12325	1.12915
	94	1.12645	1.1177	1.1234	1.116	1.12265	1.117	1.1244	1.1219	1.1248	1.1219	1.116	1.11445	1.11485	1.12075	1.12135	1.1305	1.13415	1.12955	1.1292	1.1257	1.12365	1.12855	1.1347	1.13525	1.1301	1.12285	1.12305	1.1257	1.1339	1.13205	1.14195	1.13965	1.13795	1.12875	1.1263	1.12595	1.12855	1.12915	1.11885	1.1141	1.11045	1.1116	1.1177	1.13335	1.13035	1.12765	1.12075	1.1183
	95	1.12385	1.1105	1.1076	1.11775	1.1288	1.13315	1.13125	1.124	1.1267	1.12325	1.1223	1.12745	1.12745	1.1345	1.1349	1.1305	1.1297	1.12325	1.12685	1.1326	1.12595	1.12515	1.12555	1.136	1.1391	1.1345	1.1278	1.12015	1.12535	1.1261	1.1377	1.1324	1.12955	1.1263	1.1259	1.1236	1.12345	1.1301	1.1326	1.13355	1.12745	1.1284	1.1366	1.12935	1.1267	1.12765	1.1288	1.1297
	96	1.1326	1.1345	1.12745	1.12305	1.12535	1.11865	1.1181	1.12035	1.1288	1.1324	1.13755	1.12955	1.1118	1.0956	1.09655	1.104	1.09995	1.09345	1.09405	1.1187	1.12745	1.11775	1.11775	1.11715	1.1137	1.1198	1.12155	1.12555	1.1337	1.1347	1.1343	1.13015	1.13205	1.1271	1.1238	1.12875	1.1265	1.12495	1.1242	1.11885	1.11695	1.1225	1.1305	1.12475	1.117	1.1225	1.124	1.1225
	97	1.1412	1.1473	1.14705	1.1393	1.12875	1.137	1.1364	1.13775	1.14635	1.14555	1.1389	1.1358	1.13925	1.14385	1.14155	1.1349	1.1276	1.1368	1.1414	1.13865	1.13465	1.1406	1.1404	1.1429	1.1448	1.14365	1.1452	1.13965	1.136	1.14045	1.13885	1.14705	1.14805	1.1459	1.1524	1.14635	1.14	1.13965	1.13775	1.14005	1.1301	1.13335	1.1391	1.1364	1.1389	1.13815	1.13755	1.13625
	98	1.1488	1.13905	1.13295	1.1303	1.1299	1.13565	1.13775	1.1381	1.1492	1.1522	1.1469	1.14785	1.14175	1.1334	1.13525	1.1421	1.1383	1.133	1.12975	1.13335	1.132	1.1337	1.13525	1.1385	1.13715	1.1381	1.13375	1.13435	1.12575	1.1185	1.1198	1.12495	1.1246	1.12245	1.1248	1.12535	1.1316	1.13105	1.1269	1.12745	1.1305	1.1236	1.1307	1.13525	1.1368	1.137	1.13625	1.12685
	99	1.1015	1.1051	1.1135	1.1181	1.1242	1.1265	1.12725	1.12515	1.1236	1.11355	1.1038	1.1032	1.11865	1.1227	1.12725	1.12515	1.13165	1.13525	1.13505	1.13675	1.1427	1.1393	1.1377	1.137	1.1341	1.13355	1.1477	1.14575	1.14635	1.1459	1.1452	1.13985	1.1444	1.15075	1.15565	1.1534	1.15225	1.1484	1.14365	1.1404	1.1408	1.13315	1.1284	1.13375	1.12995	1.12595	1.124	1.1282
	100	1.1057	1.10815	1.10495	1.1017	1.0956	1.09345	1.0979	1.0973	1.091	1.0889	1.08815	1.09135	1.09525	1.0967	1.08685	1.08815	1.0918	1.1015	1.10725	1.10915	1.1009	1.1	1.1023	1.1051	1.10415	1.10855	1.1078	1.09445	1.09405	1.09465	1.1038	1.09715	1.09885	1.1034	1.1059	1.1036	1.104	1.1036	1.10035	1.09995	1.09485	1.0992	1.0979	1.09825	1.10015	1.107	1.09925	1.09655
	101	1.1078	1.1122	1.09865	1.09005	1.09065	1.09295	1.09975	1.0958	1.09195	1.10205	1.1063	1.10705	1.1017	1.0969	1.09575	1.1051	1.1009	1.09865	1.09405	1.0962	1.09595	1.0916	1.0897	1.09425	1.0927	1.09235	1.09405	1.09025	1.09135	1.0849	1.08585	1.071	1.07405	1.0765	1.0836	1.0895	1.09885	1.09405	1.08855	1.08565	1.08525	1.08665	1.08355	1.08835	1.09255	1.08775	1.0853	1.08565
	102	1.11065	1.11505	1.11545	1.11405	1.1095	1.1057	1.10985	1.11235	1.1068	1.10665	1.10745	1.10895	1.10475	1.0975	1.09485	1.1044	1.11105	1.1049	1.10475	1.11355	1.1173	1.1139	1.10815	1.10835	1.10415	1.10115	1.1009	1.1034	1.1053	1.1099	1.1061	1.1059	1.1015	1.10475	1.1011	1.1017	1.112	1.11545	1.11545	1.1166	1.12	1.11655	1.1112	1.10705	1.112	1.1061	1.10055	1.09695
	103	1.11565	1.1244	1.11885	1.11945	1.11925	1.1208	1.1173	1.11485	1.1101	1.11275	1.11295	1.10875	1.10565	1.09845	1.10225	1.11145	1.1118	1.10795	1.10835	1.104	1.10725	1.11005	1.1105	1.1114	1.10915	1.1183	1.1219	1.128	1.1269	1.12745	1.12515	1.1215	1.11965	1.1164	1.1177	1.11425	1.11255	1.1177	1.11905	1.1181	1.1196	1.10935	1.1185	1.11965	1.11735	1.1095	1.10515	1.1103
	104	1.1046	1.10285	1.1042	1.11025	1.107	1.1139	1.11485	1.1128	1.1078	1.1101	1.108	1.1084	1.11125	1.11485	1.1101	1.1023	1.1013	1.09785	1.09785	1.0977	1.10205	1.1021	1.1097	1.0998	1.1017	1.09385	1.09615	1.1057	1.10055	1.10035	1.09675	1.10375	1.09825	1.10265	1.0996	1.0994	1.09975	1.1017	1.1013	1.1015	1.1072	1.1072	1.1051	1.10265	1.1053	1.10245	1.09825	1.104
	105	1.0937	1.09405	1.0958	1.10035	1.10015	1.09405	1.09005	1.0895	1.09765	1.09865	1.09255	1.0931	1.09255	1.09825	1.10455	1.10245	1.09675	1.09405	1.09655	1.09135	1.0914	1.09155	1.0929	1.096	1.0994	1.10055	1.09595	1.0948	1.0954	1.0836	1.08015	1.08495	1.0855	1.08585	1.08875	1.0901	1.0887	1.09195	1.09365	1.09615	1.1017	1.0994	1.08415	1.08245	1.0792	1.0849	1.09995	1.10835
	106	1.0853	1.08645	1.08605	1.08605	1.0868	1.0836	1.0836	1.08335	1.08605	1.0914	1.09025	1.0908	1.0922	1.09025	1.0868	1.08265	1.0851	1.08815	1.07745	1.09315	1.10095	1.09635	1.09655	1.0988	1.0914	1.0826	1.08265	1.08495	1.0889	1.09025	1.08165	1.08165	1.0851	1.08545	1.0914	1.09405	1.0908	1.0952	1.0931	1.09845	1.09745	1.0992	1.09925	1.0994	1.09575	1.095	1.0981	1.10095
	107	1.0933	1.1017	1.104	1.1057	1.10665	1.09825	1.10035	1.1007	1.10475	1.1019	1.10055	1.09905	1.10075	1.1017	1.10665	1.1042	1.09615	1.0969	1.09715	1.099	1.1074	1.10625	1.10265	1.10345	1.10165	1.0996	1.10495	1.10855	1.10645	1.10115	1.1028	1.10685	1.116	1.1164	1.1076	1.103	1.1017	1.1025	1.10075	1.10435	1.11065	1.11065	1.10515	1.11005	1.1078	1.1105	1.11045	1.11065
	108	1.1116	1.10895	1.10685	1.11255	1.1246	1.12935	1.11945	1.11615	1.11715	1.116	1.11355	1.10625	1.10285	1.0933	1.09445	1.0996	1.10225	1.09955	1.10515	1.1072	1.1061	1.1059	1.1076	1.10415	1.1036	1.1007	1.10055	1.09865	1.0973	1.10625	1.10985	1.1093	1.1034	1.1145	1.11945	1.11275	1.1057	1.1051	1.1089	1.11275	1.1074	1.1011	1.1011	1.0935	1.0933	1.10055	1.104	1.104
	109	1.1097	1.11545	1.1149	1.11315	1.1116	1.1158	1.1164	1.112	1.1116	1.1099	1.11045	1.11695	1.12075	1.1211	1.11865	1.1126	1.116	1.1156	1.1118	1.1139	1.1131	1.1152	1.1118	1.1097	1.1084	1.1133	1.11825	1.12535	1.1181	1.11945	1.11655	1.11465	1.11425	1.11485	1.1181	1.1181	1.1175	1.11525	1.1147	1.1145	1.1137	1.1097	1.1135	1.11255	1.11485	1.10955	1.10285	1.09805
	110	1.10665	1.10875	1.11125	1.1152	1.11505	1.1091	1.10795	1.10415	1.10055	1.09385	1.0952	1.09675	1.0916	1.092	1.0977	1.1044	1.10665	1.10415	1.1036	1.10705	1.1072	1.10035	1.0935	1.0981	1.09445	1.0899	1.09215	1.08945	1.0847	1.0771	1.07675	1.083	1.0891	1.0845	1.08965	1.09615	1.09275	1.09195	1.09575	1.09465	1.09425	1.09825	1.10055	1.10115	1.0929	1.08685	1.0853	1.0834
	111	1.10835	1.11125	1.1116	1.1118	1.1097	1.1076	1.11185	1.1032	1.10875	1.1034	1.1015	1.10265	1.1076	1.1051	1.10495	1.1034	1.10415	1.10455	1.099	1.09465	1.0857	1.0874	1.0952	1.10265	1.1021	1.0979	1.0992	1.10245	1.10895	1.11045	1.1057	1.1076	1.1084	1.10955	1.1078	1.10895	1.11485	1.12195	1.1223	1.12155	1.1259	1.13125	1.12705	1.1278	1.12705	1.12995	1.1242	1.10665
	112	1.11005	1.10705	1.1042	1.09885	1.10495	1.10225	1.10555	1.11065	1.11065	1.10625	1.10725	1.1095	1.1059	1.10665	1.10265	1.1061	1.1105	1.12075	1.11735	1.11105	1.10095	1.09865	1.1036	1.10205	1.09845	1.1078	1.10665	1.1007	1.10645	1.1055	1.108	1.1122	1.11965	1.12175	1.11905	1.1143	1.1107	1.1137	1.11335	1.1097	1.10415	1.10625	1.1061	1.1053	1.10685	1.10645	1.10665	1.1036
	113	1.1179	1.1147	1.11945	1.11775	1.1114	1.10985	1.10895	1.10455	1.1032	1.10625	1.10605	1.1057	1.1072	1.11295	1.11485	1.11755	1.1204	1.1261	1.1244	1.1265	1.12265	1.11755	1.11965	1.11905	1.124	1.1263	1.12115	1.1301	1.1332	1.1391	1.1389	1.1263	1.1181	1.12325	1.11865	1.12115	1.1238	1.1282	1.1305	1.1204	1.11885	1.12285	1.1219	1.12325	1.13125	1.1347	1.12995	1.12325
	114	1.1351	1.1345	1.12705	1.13105	1.1307	1.13435	1.1307	1.1288	1.13145	1.12935	1.12955	1.12535	1.12725	1.12935	1.1282	1.1282	1.1299	1.1259	1.1282	1.1261	1.12975	1.1343	1.13755	1.1368	1.1282	1.1246	1.13105	1.13295	1.13145	1.1379	1.137	1.1345	1.12895	1.12155	1.12725	1.12285	1.1194	1.11635	1.1225	1.1284	1.13275	1.13335	1.1311	1.128	1.13125	1.1385	1.13985	1.12835
	115	1.13165	1.13145	1.1248	1.12455	1.12325	1.13165	1.1263	1.1225	1.1198	1.11695	1.12305	1.124	1.11715	1.1234	1.1263	1.12265	1.1215	1.1198	1.11715	1.1166	1.12515	1.1297	1.1305	1.1286	1.11565	1.116	1.11525	1.11945	1.12625	1.13315	1.12705	1.1154	1.1152	1.11235	1.11085	1.1156	1.1255	1.1261	1.11715	1.1158	1.1223	1.12095	1.11865	1.11295	1.12225	1.1297	1.12225	1.12115
	116	1.11905	1.1276	1.12975	1.1299	1.13295	1.1406	1.1366	1.12515	1.1223	1.12685	1.12915	1.132	1.13885	1.1471	1.13965	1.13855	1.13815	1.13185	1.1324	1.14425	1.13505	1.1343	1.1427	1.15265	1.15165	1.1435	1.1452	1.13525	1.1301	1.13105	1.14155	1.1494	1.14995	1.1421	1.136	1.13715	1.12875	1.13415	1.1421	1.1431	1.14345	1.1463	1.1446	1.1465	1.13565	1.13715	1.137	1.1364
	117	1.13775	1.13695	1.1322	1.1244	1.1265	1.1242	1.1263	1.12785	1.12745	1.1267	1.13205	1.13565	1.13415	1.12285	1.12705	1.1322	1.13125	1.1358	1.12995	1.129	1.12645	1.12325	1.12555	1.1307	1.13015	1.12765	1.1366	1.13245	1.1368	1.1351	1.15015	1.15205	1.1526	1.14215	1.1389	1.13865	1.13545	1.1303	1.12725	1.12745	1.12705	1.12515	1.12555	1.1364	1.13965	1.15245	1.14575	1.1427
	118	1.1368	1.13525	1.13585	1.13965	1.1469	1.14575	1.14155	1.13775	1.1351	1.1381	1.13435	1.1303	1.136	1.12955	1.1322	1.15245	1.15355	1.15015	1.1492	1.13835	1.13145	1.1324	1.13905	1.13335	1.1423	1.14515	1.1408	1.12915	1.13505	1.1387	1.14345	1.14305	1.14155	1.1381	1.1465	1.15035	1.149	1.1538	1.1515	1.15165	1.14785	1.14195	1.13565	1.1406	1.13755	1.149	1.14825	1.14385
	119	1.12555	1.13065	1.128	1.12725	1.1305	1.13315	1.12895	1.13505	1.13485	1.1402	1.1429	1.14555	1.1524	1.14745	1.1299	1.11755	1.1227	1.12515	1.1223	1.12115	1.1276	1.1265	1.132	1.14025	1.14655	1.15205	1.14805	1.14615	1.1402	1.14005	1.14555	1.1448	1.1402	1.13795	1.13715	1.1391	1.14	1.1345	1.13375	1.13945	1.1387	1.13545	1.13715	1.14385	1.1505	1.1471	1.14305	1.14135
	120	1.1276	1.12305	1.12595	1.13945	1.14175	1.14495	1.145	1.1488	1.148	1.1427	1.1435	1.14785	1.1549	1.1557	1.14805	1.1349	1.13775	1.13885	1.13965	1.1307	1.12535	1.12705	1.12975	1.12855	1.13375	1.1326	1.1383	1.13925	1.13565	1.1412	1.1364	1.1408	1.13835	1.1301	1.1274	1.12745	1.12805	1.13375	1.14195	1.13585	1.1345	1.13545	1.14385	1.13355	1.1263	1.12805	1.1345	1.1358
	121	1.1402	1.1402	1.1412	1.14445	1.1509	1.14845	1.1469	1.14765	1.1421	1.1349	1.1408	1.13525	1.1332	1.1362	1.1301	1.12955	1.13885	1.1391	1.14385	1.1448	1.1381	1.13545	1.13525	1.1297	1.13355	1.14175	1.14325	1.1454	1.13965	1.1377	1.1368	1.14175	1.1467	1.1513	1.15035	1.1494	1.1599	1.1572	1.15585	1.1511	1.149	1.1522	1.1585	1.157	1.157	1.16425	1.16675	1.16005
	122	1.1345	1.13225	1.1322	1.12895	1.13605	1.1408	1.1433	1.13735	1.1345	1.13565	1.1391	1.13885	1.13435	1.1196	1.11695	1.12385	1.12325	1.1267	1.12765	1.1343	1.13295	1.1341	1.13125	1.12175	1.1217	1.13225	1.1353	1.1347	1.1383	1.1265	1.1326	1.12555	1.13165	1.12805	1.1362	1.13925	1.1423	1.14215	1.1387	1.1383	1.1404	1.1349	1.1257	1.137	1.12955	1.132	1.13015	1.1305
	123	1.15415	1.1488	1.15035	1.15645	1.1545	1.15355	1.1498	1.1448	1.14255	1.14005	1.13695	1.12765	1.12365	1.1322	1.1408	1.1463	1.1406	1.13795	1.12935	1.1261	1.13565	1.14575	1.14805	1.14635	1.14765	1.13775	1.1364	1.14	1.1377	1.1391	1.1408	1.13525	1.13695	1.1406	1.1429	1.1431	1.14175	1.13925	1.13565	1.1406	1.1433	1.15415	1.16425	1.17035	1.15875	1.16065	1.15145	1.14255
	124	1.15815	1.16105	1.15625	1.1561	1.16235	1.1696	1.1675	1.16555	1.1629	1.1557	1.15645	1.1528	1.1608	1.1572	1.16405	1.1667	1.1717	1.1557	1.14235	1.14385	1.14405	1.14175	1.14425	1.14195	1.1482	1.14575	1.15015	1.1547	1.1572	1.15815	1.15205	1.1515	1.1528	1.14995	1.14575	1.1599	1.16255	1.1568	1.15795	1.16045	1.15895	1.1595	1.1589	1.15645	1.15415	1.1572	1.1551	1.1471
	125	1.13945	1.1343	1.1307	1.137	1.1406	1.14595	1.15585	1.1528	1.1456	1.1473	1.1509	1.15355	1.15415	1.1532	1.14445	1.13855	1.13985	1.1372	1.13775	1.13505	1.1368	1.1349	1.136	1.13735	1.145	1.15435	1.15815	1.1587	1.1553	1.15605	1.15225	1.14495	1.14555	1.14595	1.1423	1.1377	1.13565	1.13145	1.1345	1.1303	1.1244	1.13315	1.1324	1.141	1.14555	1.1452	1.14405	1.1421
	126	1.1576	1.1576	1.15475	1.15075	1.15775	1.162	1.1597	1.1589	1.1593	1.15605	1.15855	1.157	1.1576	1.1633	1.15855	1.16005	1.1593	1.15815	1.15605	1.15165	1.1538	1.16275	1.1612	1.15645	1.149	1.15335	1.1501	1.1492	1.14955	1.14595	1.1414	1.1496	1.15815	1.16445	1.1631	1.16045	1.16445	1.16275	1.1686	1.1675	1.15945	1.16005	1.16315	1.153	1.148	1.1463	1.1507	1.1532
	127	1.1383	1.13735	1.1387	1.1406	1.1423	1.145	1.1467	1.1406	1.136	1.14595	1.14655	1.1486	1.1538	1.1517	1.1509	1.15165	1.1492	1.1494	1.14195	1.14385	1.14975	1.14995	1.1526	1.1595	1.15815	1.1517	1.1459	1.14845	1.16385	1.17475	1.1795	1.1692	1.1593	1.1597	1.1608	1.1635	1.1614	1.1469	1.14345	1.1446	1.15315	1.1509	1.15055	1.15265	1.1492	1.14195	1.14135	1.1486
	128	1.1778	1.16255	1.16235	1.1648	1.17205	1.17	1.1763	1.17705	1.17455	1.16825	1.16945	1.1753	1.1757	1.16845	1.1692	1.1751	1.17015	1.1734	1.1694	1.17015	1.16525	1.1694	1.1675	1.1715	1.1795	1.17935	1.1826	1.17515	1.1719	1.1734	1.17285	1.17515	1.1818	1.1732	1.16865	1.16975	1.16675	1.15815	1.1515	1.15625	1.1524	1.15395	1.153	1.15565	1.14425	1.15015	1.1526	1.1595
	129	1.1738	1.1696	1.1696	1.1755	1.17435	1.1778	1.1765	1.17415	1.18105	1.18065	1.18525	1.17815	1.17625	1.178	1.1738	1.1738	1.16825	1.17665	1.18295	1.17895	1.17585	1.17935	1.18125	1.1816	1.1818	1.18125	1.1887	1.1871	1.1919	1.1828	1.1799	1.17	1.1736	1.1801	1.1824	1.1864	1.1862	1.1839	1.18215	1.1831	1.1835	1.18125	1.17455	1.17895	1.18485	1.1824	1.1843	1.17585
	130	1.1816	1.1843	1.17515	1.17495	1.17515	1.18275	1.18145	1.18025	1.1778	1.1725	1.18105	1.18045	1.18655	1.1902	1.1877	1.18545	1.1871	1.182	1.18005	1.1698	1.17305	1.1797	1.18405	1.18165	1.18885	1.198	1.19595	1.19	1.19225	1.1936	1.1889	1.1965	1.1873	1.1852	1.18615	1.19535	1.20335	1.19435	1.19155	1.1917	1.20315	1.2007	1.2007	1.1921	1.1904	1.19245	1.2024	1.1982
	131	1.19365	1.1944	1.19175	1.1944	1.19285	1.19135	1.18085	1.17895	1.1797	1.18355	1.18695	1.1835	1.186	1.1881	1.1936	1.1917	1.1942	1.1957	1.19705	1.19955	1.20145	1.2026	1.19725	1.1902	1.194	1.1982	1.19155	1.19535	1.1961	1.20315	1.2024	1.2003	1.1984	1.1984	1.1963	1.19705	1.19195	1.1963	1.2028	1.20295	1.2064	1.1995	1.19955	1.1999	1.19935	1.19685	1.1992	1.1967
	132	1.1986	1.20085	1.2001	1.19935	1.20105	1.19135	1.1824	1.19155	1.19665	1.19975	1.20335	1.20505	1.20735	1.1969	1.19915	1.2028	1.2028	1.2043	1.20485	1.20505	1.20545	1.2022	1.20925	1.2066	1.20545	1.19665	1.19325	1.1885	1.1913	1.194	1.20565	1.2169	1.21955	1.2028	1.194	1.1864	1.17685	1.17855	1.18945	1.19515	1.1982	1.19345	1.19975	1.2041	1.20205	1.20105	1.2039	1.2028
	133	1.21195	1.2194	1.2247	1.2144	1.21175	1.2095	1.2108	1.2045	1.20565	1.20755	1.2125	1.2146	1.2146	1.2037	1.2028	1.20505	1.20675	1.2165	1.2226	1.22705	1.2165	1.2093	1.21025	1.2161	1.2106	1.20335	1.2007	1.20295	1.2022	1.207	1.211	1.2068	1.21405	1.2173	1.21285	1.2047	1.2037	1.2026	1.19995	1.2051	1.19325	1.19515	1.1921	1.202	1.2024	1.2058	1.20645	1.2072
	134	1.1982	1.1986	1.1938	1.18525	1.186	1.19095	1.19515	1.19935	1.1984	1.20925	1.2028	1.195	1.19895	1.2043	1.20335	1.2018	1.20165	1.2047	1.20375	1.20335	1.20085	1.2024	1.19705	1.1961	1.194	1.19995	1.2106	1.2024	1.20625	1.20675	1.21365	1.2131	1.2047	1.19555	1.1944	1.1946	1.1988	1.19765	1.1961	1.2041	1.21175	1.20715	1.19665	1.19825	1.1917	1.19135	1.18795	1.18715
	135	1.1389	1.12935	1.137	1.16465	1.1688	1.15245	1.1444	1.14555	1.1452	1.1425	1.1458	1.1694	1.18025	1.17495	1.1738	1.1763	1.18485	1.1881	1.1835	1.18105	1.18715	1.1919	1.19	1.18715	1.1858	1.18735	1.18715	1.18925	1.18465	1.18105	1.1818	1.18405	1.1841	1.1854	1.1818	1.18525	1.19265	1.199	1.2003	1.19155	1.1919	1.18905	1.18905	1.18485	1.18465	1.19705	1.20085	1.18865
	136	1.173	1.17555	1.17725	1.1854	1.17955	1.1799	1.182	1.18675	1.1906	1.18655	1.1818	1.1795	1.1824	1.18235	1.1791	1.1715	1.17935	1.1879	1.1919	1.19035	1.19495	1.1942	1.1877	1.1854	1.18045	1.17835	1.1789	1.1864	1.1881	1.18105	1.1839	1.1894	1.18865	1.18545	1.18925	1.19285	1.19115	1.1877	1.18965	1.18615	1.18275	1.1801	1.1839	1.1835	1.1862	1.17855	1.1799	1.1845
	137	1.1881	1.1858	1.18335	1.1896	1.19555	1.19745	1.1917	1.1881	1.18445	1.18425	1.17685	1.17895	1.18125	1.182	1.17725	1.17415	1.1843	1.1837	1.1875	1.17705	1.18125	1.1824	1.18425	1.17835	1.18085	1.1849	1.18295	1.1818	1.1734	1.18105	1.1816	1.17705	1.18315	1.1837	1.1854	1.18445	1.1801	1.18445	1.18085	1.1749	1.1763	1.1831	1.1856	1.18565	1.1898	1.1896	1.1898	1.1986
	138	1.1887	1.18925	1.1904	1.1944	1.1917	1.18405	1.17515	1.1725	1.1765	1.1822	1.19135	1.18465	1.1755	1.18695	1.17665	1.16465	1.1654	1.17685	1.1936	1.19895	1.20145	1.19135	1.1896	1.1936	1.19325	1.19385	1.1879	1.18025	1.1822	1.1778	1.1776	1.1814	1.18235	1.1837	1.1826	1.18315	1.1793	1.17645	1.1736	1.1776	1.17645	1.17795	1.1797	1.1734	1.1738	1.1778	1.17895	1.1898
	139	1.16955	1.17115	1.18045	1.17835	1.17815	1.1734	1.16905	1.1797	1.1902	1.19685	1.19035	1.18545	1.18675	1.19595	1.1921	1.1856	1.1791	1.18505	1.18945	1.18655	1.18275	1.1814	1.1765	1.17585	1.17075	1.17285	1.18275	1.19075	1.19015	1.1904	1.1959	1.19345	1.1925	1.1845	1.18275	1.1854	1.1841	1.18375	1.18715	1.18635	1.1845	1.1873	1.18145	1.1784	1.17685	1.18275	1.18295	1.18465
	140	1.18635	1.19055	1.1908	1.19325	1.19955	1.1959	1.1904	1.19095	1.1917	1.1974	1.194	1.1885	1.1881	1.1934	1.1946	1.1864	1.1761	1.18025	1.1774	1.1772	1.17765	1.182	1.18525	1.177	1.1778	1.18215	1.18735	1.19475	1.1969	1.1925	1.186	1.1835	1.1868	1.18865	1.1969	1.199	1.1986	1.1938	1.18775	1.18945	1.19005	1.1902	1.19955	1.2098	1.19595	1.1877	1.18465	1.194
	141	1.18565	1.1824	1.1841	1.1955	1.19325	1.18335	1.178	1.17875	1.1852	1.19055	1.1826	1.18545	1.18965	1.18865	1.18105	1.18255	1.1797	1.18635	1.1946	1.19095	1.19095	1.1986	1.1965	1.19495	1.18825	1.18295	1.1862	1.18885	1.1803	1.17305	1.1734	1.1734	1.17855	1.1736	1.16695	1.1675	1.17495	1.1749	1.1717	1.1671	1.1698	1.174	1.1774	1.1803	1.1824	1.1757	1.17285	1.17205
	142	1.19515	1.1887	1.1759	1.17455	1.1732	1.178	1.17875	1.17455	1.17855	1.18255	1.18425	1.1852	1.17955	1.1673	1.1774	1.1818	1.17245	1.1662	1.169	1.1698	1.1774	1.1791	1.18255	1.1885	1.1883	1.1923	1.18675	1.185	1.1789	1.182	1.1858	1.1923	1.19095	1.18025	1.17645	1.1761	1.1696	1.17935	1.17835	1.17915	1.1793	1.1778	1.18485	1.18465	1.18485	1.1818	1.1843	1.1778
	143	1.17225	1.1698	1.17265	1.17135	1.17055	1.1797	1.1791	1.18485	1.18545	1.18065	1.18165	1.1826	1.18295	1.18335	1.18295	1.1875	1.1801	1.1799	1.17745	1.1816	1.18505	1.1881	1.1839	1.18295	1.18275	1.1835	1.1782	1.18195	1.18565	1.18465	1.1959	1.19515	1.19	1.1862	1.18585	1.1873	1.1904	1.19245	1.18145	1.1755	1.18375	1.18485	1.18295	1.18145	1.17665	1.17855	1.1797	1.17455
	144	1.1677	1.1723	1.17185	1.165	1.16805	1.17135	1.17285	1.1704	1.1692	1.1841	1.19055	1.1831	1.17395	1.17875	1.1776	1.1818	1.1776	1.18085	1.17835	1.1839	1.18145	1.17495	1.1784	1.186	1.1902	1.1837	1.1875	1.18505	1.1814	1.17875	1.1782	1.1721	1.1744	1.1786	1.1812	1.1759	1.17725	1.17855	1.1732	1.17095	1.169	1.169	1.16945	1.1683	1.1698	1.17835	1.18125	1.17875
	145	1.165	1.1675	1.17035	1.17455	1.1713	1.17	1.17	1.1719	1.17955	1.1782	1.18005	1.18545	1.18865	1.1824	1.1839	1.1816	1.17665	1.1782	1.17475	1.17375	1.1652	1.161	1.15795	1.15835	1.16445	1.1696	1.1738	1.1707	1.1551	1.15015	1.1631	1.1671	1.1711	1.1818	1.18085	1.17795	1.19	1.1866	1.1721	1.16675	1.1631	1.1568	1.1566	1.1555	1.15645	1.16155	1.1637	1.1631
	146	1.1784	1.178	1.1782	1.16995	1.1669	1.17645	1.17455	1.18105	1.18545	1.18275	1.17875	1.1717	1.17415	1.18355	1.1925	1.19305	1.1862	1.1803	1.1799	1.18085	1.17875	1.1845	1.1896	1.18585	1.1841	1.18065	1.17685	1.177	1.17605	1.1782	1.18545	1.18505	1.19135	1.1866	1.17745	1.1761	1.1818	1.187	1.17475	1.1772	1.1812	1.18105	1.17015	1.16655	1.1717	1.1772	1.17625	1.1709
	147	1.18295	1.1826	1.17705	1.17875	1.1753	1.17645	1.17205	1.16695	1.1633	1.1734	1.1738	1.1761	1.1753	1.1753	1.1839	1.1826	1.1898	1.1795	1.17855	1.17705	1.18045	1.1755	1.1772	1.1795	1.1755	1.17895	1.18525	1.186	1.17685	1.1826	1.1767	1.1757	1.1738	1.18085	1.18885	1.186	1.1818	1.1826	1.17705	1.17285	1.18965	1.1839	1.181	1.1799	1.18335	1.1799	1.17395	1.16485
	148	1.18615	1.18085	1.1835	1.17915	1.17855	1.1843	1.1856	1.18045	1.178	1.1746	1.1717	1.1652	1.17055	1.1738	1.17815	1.1763	1.1784	1.18335	1.18885	1.18165	1.18505	1.1896	1.18695	1.1839	1.17685	1.1803	1.17815	1.18025	1.1757	1.17725	1.1734	1.17135	1.173	1.17475	1.1778	1.1774	1.1761	1.1717	1.17625	1.17495	1.1757	1.17475	1.1791	1.17495	1.18565	1.19	1.1894	1.1866
	149	1.17815	1.17455	1.16825	1.17455	1.1778	1.18045	1.173	1.17475	1.17325	1.1822	1.17875	1.17795	1.18885	1.1942	1.18885	1.18925	1.1797	1.1805	1.1784	1.1709	1.1641	1.1612	1.174	1.17	1.17305	1.1738	1.17895	1.18065	1.1849	1.17895	1.1765	1.1843	1.18125	1.181	1.18445	1.18525	1.178	1.18545	1.1847	1.18125	1.174	1.1772	1.1894	1.2087	1.20505	1.20585	1.2043	1.19745
	150	1.19495	1.19615	1.19935	1.1948	1.19035	1.18025	1.18065	1.1814	1.18505	1.1826	1.18905	1.1841	1.18295	1.1799	1.1723	1.1818	1.1797	1.1822	1.1757	1.1713	1.1759	1.1759	1.1759	1.17665	1.17605	1.1753	1.1784	1.17515	1.1814	1.17645	1.17875	1.17915	1.19305	1.1917	1.18165	1.1812	1.1856	1.1898	1.1803	1.1858	1.19	1.18795	1.18445	1.1887	1.18755	1.19515	1.1881	1.18375
	151	1.1778	1.1755	1.17855	1.1801	1.1795	1.17035	1.16805	1.17455	1.18355	1.18635	1.18065	1.17645	1.1776	1.1816	1.1797	1.1801	1.17265	1.17475	1.17455	1.17815	1.1738	1.1738	1.18025	1.17725	1.17915	1.1795	1.17665	1.1784	1.17475	1.17015	1.17265	1.178	1.1793	1.17835	1.1786	1.17625	1.1749	1.17415	1.1816	1.18375	1.1789	1.1782	1.17395	1.17495	1.17605	1.17855	1.18715	1.18635
	152	1.1734	1.17665	1.1761	1.1797	1.1707	1.1633	1.1551	1.1591	1.16295	1.16175	1.1614	1.15415	1.15055	1.16385	1.16525	1.1742	1.18315	1.18065	1.1892	1.1862	1.18355	1.1759	1.17535	1.17875	1.18445	1.186	1.18525	1.18525	1.1862	1.186	1.1843	1.18695	1.1856	1.19535	1.2039	1.20315	1.1984	1.1963	1.19805	1.1948	1.18925	1.18775	1.18295	1.18235	1.17585	1.1707	1.1654	1.1755
	153	1.18025	1.1795	1.17225	1.1715	1.16995	1.1742	1.18165	1.18905	1.1902	1.19475	1.19385	1.1881	1.1915	1.18565	1.1839	1.1858	1.18195	1.17855	1.1908	1.19495	1.19285	1.18925	1.1929	1.19515	1.19325	1.19345	1.1881	1.18425	1.177	1.17705	1.17535	1.1755	1.17765	1.17415	1.1797	1.19265	1.19365	1.19	1.1858	1.17725	1.18335	1.1839	1.1845	1.1778	1.1877	1.1843	1.1778	1.17265
	154	1.17895	1.1843	1.1849	1.18505	1.186	1.18885	1.18845	1.19	1.1917	1.20145	1.2035	1.19055	1.18945	1.1877	1.18735	1.17855	1.1715	1.1709	1.18125	1.1875	1.1856	1.1759	1.17185	1.16825	1.17	1.1818	1.18335	1.1913	1.19	1.1881	1.17955	1.1799	1.17935	1.18045	1.18065	1.18315	1.1835	1.1839	1.17915	1.18125	1.18885	1.19155	1.1919	1.1856	1.1841	1.18655	1.18585	1.18635
	155	1.1763	1.1765	1.1845	1.18085	1.1862	1.1852	1.18105	1.17015	1.17875	1.18235	1.18215	1.18145	1.17875	1.18315	1.18255	1.18525	1.1835	1.19	1.1793	1.1778	1.1858	1.1847	1.19175	1.1898	1.18085	1.1807	1.1782	1.16885	1.1715	1.17035	1.1736	1.1728	1.1812	1.18655	1.1814	1.1875	1.18905	1.19135	1.18065	1.17475	1.17185	1.1753	1.1765	1.1837	1.1847	1.18635	1.1843	1.18695
	156	1.1665	1.1698	1.17685	1.1797	1.18465	1.1944	1.19995	1.1883	1.1854	1.1772	1.1757	1.17265	1.17835	1.1871	1.18085	1.1837	1.1778	1.174	1.17495	1.1782	1.17285	1.1765	1.1679	1.16365	1.1662	1.16785	1.16695	1.1679	1.1734	1.16745	1.16425	1.1648	1.17115	1.1692	1.1732	1.16635	1.1637	1.16925	1.1564	1.1543	1.1667	1.17665	1.17705	1.18125	1.178	1.17685	1.1713	1.17455
	157	1.17705	1.1892	1.19245	1.18825	1.1875	1.18335	1.18125	1.1835	1.18675	1.17895	1.1793	1.1826	1.18505	1.1858	1.18905	1.19345	1.19135	1.18465	1.18045	1.18335	1.186	1.18105	1.17745	1.17415	1.1774	1.1761	1.1753	1.17955	1.17935	1.1742	1.17245	1.17	1.1793	1.1755	1.16925	1.17115	1.1805	1.18735	1.178	1.17435	1.18085	1.18295	1.18545	1.1898	1.1923	1.18905	1.18695	1.1816
	158	1.17815	1.18485	1.1841	1.18045	1.17875	1.1883	1.18755	1.19665	1.1944	1.19095	1.18885	1.18715	1.1757	1.17685	1.1887	1.18425	1.18505	1.1768	1.1812	1.19325	1.1948	1.1883	1.18335	1.17605	1.1677	1.17725	1.1879	1.19515	1.18755	1.18845	1.19225	1.19285	1.18925	1.18505	1.1791	1.18695	1.18145	1.1803	1.17895	1.18295	1.1833	1.1843	1.18275	1.18025	1.1854	1.18465	1.1799	1.177
	159	1.1948	1.1847	1.19	1.1923	1.2009	1.2003	1.19955	1.1961	1.1896	1.1887	1.1944	1.2045	1.2007	1.1982	1.19	1.18655	1.1854	1.1814	1.1791	1.17725	1.1751	1.174	1.1738	1.1757	1.1788	1.18465	1.18425	1.1921	1.1915	1.1887	1.17875	1.1759	1.174	1.1757	1.17665	1.182	1.1885	1.18295	1.19035	1.19365	1.19745	1.1898	1.1807	1.17395	1.17495	1.1799	1.18065	1.1761
	160	1.18465	1.182	1.18485	1.18675	1.1858	1.18715	1.198	1.1839	1.18715	1.18425	1.17915	1.1799	1.1877	1.19475	1.1877	1.18425	1.18945	1.1841	1.1862	1.18465	1.18065	1.1818	1.18695	1.1816	1.1799	1.18235	1.1847	1.1894	1.18735	1.1841	1.1734	1.1833	1.1814	1.17795	1.18295	1.19035	1.1944	1.1986	1.1969	1.1902	1.1862	1.1875	1.1881	1.1858	1.1793	1.1904	1.1894	1.17815
	161	1.19475	1.2051	1.2041	1.20295	1.20715	1.2077	1.20985	1.21865	1.2219	1.2131	1.2014	1.2011	1.2005	1.1978	1.1963	1.20545	1.20925	1.2102	1.2062	1.20775	1.21615	1.2173	1.215	1.21595	1.20815	1.2064	1.20375	1.1929	1.19685	1.1906	1.1982	1.1944	1.19475	1.21235	1.22335	1.22185	1.21175	1.20415	1.19975	1.2041	1.20105	1.2064	1.206	1.2062	1.21575	1.22225	1.2108	1.1982
	162	1.18565	1.1814	1.18295	1.18715	1.1847	1.1883	1.18505	1.1999	1.20545	1.19975	1.19365	1.19345	1.1866	1.1904	1.1942	1.19765	1.19515	1.20395	1.20545	1.2056	1.19875	1.19345	1.19535	1.1875	1.1862	1.18945	1.1919	1.19345	1.20295	1.20125	1.19825	1.2049	1.1969	1.1944	1.194	1.18755	1.18925	1.19765	1.19135	1.1904	1.1906	1.19305	1.20355	1.20775	1.20085	1.19705	1.2024	1.1984
	163	1.20605	1.2032	1.20355	1.2024	1.1919	1.1919	1.1898	1.1923	1.1921	1.194	1.19705	1.1965	1.19535	1.19935	1.20015	1.19575	1.1959	1.19325	1.19365	1.1961	1.19975	1.20355	1.20355	1.2091	1.21075	1.21345	1.20505	1.20125	1.1946	1.19305	1.19135	1.1942	1.1988	1.1984	1.19515	1.2106	1.21765	1.21385	1.2171	1.2114	1.2022	1.19075	1.1873	1.1839	1.18335	1.1843	1.1892	1.194
	164	1.20775	1.1961	1.18735	1.186	1.19725	1.2068	1.20375	1.2043	1.20505	1.22015	1.2165	1.20715	1.20355	1.1982	1.20355	1.2085	1.21595	1.21385	1.2173	1.2148	1.21175	1.2047	1.2007	1.19095	1.1919	1.1955	1.21045	1.2079	1.20795	1.2127	1.21215	1.2146	1.21195	1.22335	1.2213	1.218	1.2089	1.19975	1.20145	1.19745	1.1999	1.1904	1.19575	1.19555	1.19765	1.18905	1.19135	1.20145
	165	1.21155	1.21255	1.2127	1.21635	1.2192	1.2144	1.20605	1.2087	1.21445	1.20965	1.2129	1.2177	1.2173	1.20815	1.2106	1.2095	1.2005	1.19495	1.1946	1.19705	1.19915	1.19595	1.2024	1.2005	1.2047	1.2074	1.2047	1.1959	1.1877	1.19135	1.19535	1.18085	1.1719	1.1799	1.1908	1.19875	1.19895	1.19665	1.1963	1.20045	1.20165	1.20105	1.2083	1.2068	1.2106	1.21955	1.2306	1.22395
	166	1.1765	1.1715	1.1721	1.17225	1.1709	1.1595	1.1654	1.1671	1.16865	1.1652	1.1669	1.1698	1.1772	1.17515	1.16765	1.1658	1.16615	1.16825	1.16445	1.1629	1.1681	1.16425	1.16425	1.1639	1.1648	1.16445	1.16465	1.1612	1.16925	1.1725	1.1757	1.17875	1.17455	1.17035	1.16925	1.16805	1.1667	1.1658	1.16405	1.16635	1.1671	1.1683	1.1681	1.1671	1.1667	1.1673	1.1671	1.169
	167	1.1644	1.169	1.1715	1.16105	1.1549	1.1511	1.15015	1.14935	1.15685	1.1633	1.1679	1.16405	1.16525	1.16235	1.16315	1.1614	1.1612	1.16365	1.16065	1.1633	1.15875	1.15735	1.1519	1.15205	1.1486	1.14805	1.15075	1.15165	1.157	1.15665	1.1534	1.1614	1.1671	1.1675	1.1675	1.16675	1.165	1.1635	1.16065	1.16155	1.16215	1.16045	1.1547	1.1572	1.16215	1.16365	1.1612	1.1593
	168	1.15145	1.15185	1.1551	1.1587	1.15795	1.1553	1.1595	1.16065	1.1587	1.1595	1.1633	1.16295	1.15815	1.15895	1.15375	1.1492	1.1505	1.158	1.1549	1.15665	1.1595	1.1618	1.1629	1.16615	1.1667	1.16885	1.16615	1.16445	1.1601	1.16405	1.1643	1.1616	1.16485	1.1673	1.16805	1.16485	1.1633	1.1627	1.16405	1.1675	1.16485	1.16405	1.1639	1.16865	1.1627	1.15455	1.15265	1.15455
	169	1.13335	1.14095	1.1475	1.1574	1.1526	1.14785	1.1408	1.1433	1.14745	1.1505	1.1496	1.14765	1.1473	1.14975	1.15075	1.1383	1.13585	1.13355	1.1383	1.1402	1.14595	1.141	1.13755	1.1412	1.14685	1.14745	1.1492	1.1465	1.14675	1.149	1.14955	1.14635	1.14465	1.1473	1.1471	1.14615	1.1404	1.1389	1.1387	1.13795	1.1442	1.14325	1.1509	1.14095	1.13695	1.1408	1.1431	1.1419
	170	1.1469	1.15355	1.15625	1.16235	1.1532	1.1469	1.1431	1.1448	1.1454	1.1507	1.15455	1.14975	1.1486	1.14915	1.1473	1.14575	1.15165	1.1526	1.15815	1.15375	1.1549	1.1482	1.15455	1.15815	1.1549	1.1564	1.15355	1.15245	1.14765	1.14745	1.14515	1.14805	1.14535	1.1408	1.1414	1.14135	1.13605	1.13525	1.13965	1.14385	1.1473	1.14135	1.13505	1.1326	1.133	1.13735	1.1393	1.1423
	171	1.14825	1.15375	1.1612	1.16175	1.15225	1.14995	1.1469	1.1505	1.1492	1.15265	1.1501	1.14745	1.1471	1.1444	1.1433	1.13905	1.13755	1.1427	1.14535	1.1467	1.1492	1.14745	1.1469	1.14195	1.1433	1.14995	1.1507	1.14425	1.14385	1.13905	1.14135	1.14325	1.1486	1.14635	1.1532	1.1528	1.15185	1.1507	1.15355	1.15315	1.15205	1.1463	1.14195	1.14405	1.14995	1.1475	1.14175	1.1427
	172	1.1511	1.14805	1.14975	1.15185	1.15875	1.15815	1.15585	1.1528	1.1496	1.1494	1.1528	1.1492	1.1454	1.14135	1.14655	1.1532	1.1473	1.1431	1.13735	1.1423	1.1494	1.15415	1.15395	1.15665	1.1595	1.15585	1.1568	1.1543	1.1555	1.1524	1.1505	1.1465	1.149	1.14405	1.14345	1.1408	1.13965	1.14465	1.1448	1.148	1.14595	1.14445	1.14725	1.15105	1.1488	1.1475	1.1469	1.1549
	173	1.153	1.1553	1.15795	1.16255	1.1681	1.16825	1.1639	1.1547	1.15735	1.15875	1.1555	1.15395	1.149	1.14845	1.14995	1.15145	1.1509	1.14805	1.1414	1.14215	1.14195	1.14195	1.14005	1.14425	1.1446	1.14285	1.14155	1.1416	1.1452	1.1398	1.14095	1.1425	1.1421	1.145	1.14615	1.15285	1.15645	1.1543	1.15435	1.14865	1.1448	1.14345	1.1465	1.1488	1.1511	1.15075	1.15265	1.15055
	174	1.1736	1.17095	1.173	1.1723	1.17245	1.1746	1.1736	1.17015	1.1694	1.1719	1.1736	1.17265	1.1736	1.174	1.1761	1.17265	1.17035	1.1717	1.16405	1.1513	1.1511	1.1549	1.1576	1.1614	1.16385	1.1677	1.1715	1.1721	1.1713	1.16865	1.1656	1.16275	1.1641	1.16555	1.1652	1.1639	1.16235	1.1648	1.1656	1.16865	1.1761	1.166	1.1677	1.1614	1.1587	1.15815	1.1572	1.152
	175	1.1469	1.15165	1.1488	1.1503	1.1461	1.14005	1.1412	1.1473	1.15415	1.15775	1.1595	1.14845	1.14405	1.14725	1.14845	1.14575	1.15185	1.1551	1.15525	1.15205	1.1568	1.1528	1.15375	1.15055	1.14555	1.14615	1.1414	1.13985	1.13505	1.14005	1.1421	1.14175	1.14195	1.13715	1.12765	1.133	1.1364	1.13795	1.1412	1.13945	1.14595	1.1513	1.1534	1.14825	1.15395	1.1509	1.15165	1.1446
	176	1.1664	1.16635	1.1658	1.15855	1.15755	1.16365	1.1677	1.16025	1.1553	1.14975	1.15225	1.16275	1.166	1.16785	1.16635	1.16425	1.17035	1.1677	1.1652	1.16385	1.1665	1.16615	1.1559	1.15795	1.16675	1.16905	1.16885	1.1713	1.16405	1.1641	1.1631	1.1631	1.1574	1.1568	1.1614	1.16275	1.16695	1.1675	1.17265	1.1742	1.1736	1.17245	1.1721	1.1683	1.1694	1.16655	1.16445	1.16275
	177	1.16845	1.16195	1.16235	1.1591	1.1637	1.16635	1.16675	1.16405	1.1625	1.1547	1.15395	1.1597	1.15415	1.161	1.161	1.16655	1.16845	1.1665	1.16005	1.1608	1.16465	1.1694	1.16865	1.16865	1.17115	1.16805	1.16995	1.17095	1.1679	1.1698	1.1704	1.16825	1.1717	1.17015	1.17475	1.1801	1.1763	1.1757	1.177	1.1778	1.17665	1.1755	1.17535	1.17495	1.1679	1.17	1.17205	1.17225
	178	1.1635	1.16235	1.16655	1.17495	1.17935	1.17095	1.17135	1.17055	1.1736	1.1715	1.17345	1.17225	1.1675	1.16825	1.16845	1.165	1.16405	1.17	1.17035	1.16275	1.15625	1.16085	1.1595	1.1612	1.1654	1.1692	1.16995	1.16215	1.16825	1.16365	1.1654	1.1652	1.1654	1.1694	1.1679	1.161	1.16065	1.1612	1.16065	1.1696	1.1723	1.17625	1.17115	1.17555	1.16845	1.17035	1.169	1.1669
	179	1.15835	1.16235	1.15795	1.15395	1.15185	1.14995	1.15225	1.1524	1.1528	1.15415	1.15415	1.1608	1.1616	1.16215	1.1623	1.16085	1.1589	1.16405	1.1658	1.161	1.16175	1.16105	1.15895	1.162	1.1652	1.1608	1.16025	1.1593	1.15855	1.15035	1.14955	1.14975	1.1475	1.14365	1.14785	1.1532	1.15545	1.1513	1.15015	1.15165	1.15375	1.1551	1.1572	1.16005	1.1608	1.1623	1.1541	1.1543
	180	1.15475	1.14845	1.1446	1.14765	1.1503	1.15435	1.15755	1.15795	1.1568	1.16025	1.16275	1.1593	1.1625	1.1637	1.16615	1.16505	1.15585	1.1488	1.1555	1.15435	1.16065	1.1612	1.16485	1.1612	1.15685	1.1612	1.16025	1.16025	1.1604	1.1627	1.15605	1.15585	1.15815	1.1553	1.15855	1.1574	1.15835	1.15565	1.15035	1.1498	1.14615	1.14845	1.1555	1.15285	1.15285	1.1509	1.1469	1.14805
	181	1.1589	1.15965	1.15755	1.1564	1.15185	1.1492	1.1589	1.1606	1.1589	1.1566	1.15645	1.1574	1.1614	1.15875	1.1589	1.15855	1.15795	1.15795	1.1652	1.1637	1.16295	1.1639	1.16155	1.15605	1.1591	1.16235	1.161	1.1635	1.16635	1.1696	1.16385	1.16635	1.1625	1.1564	1.1511	1.15645	1.1622	1.15925	1.1635	1.16045	1.16215	1.16005	1.165	1.1662	1.16675	1.16125	1.15965	1.1612
	182	1.16235	1.1652	1.1671	1.166	1.1669	1.16175	1.16615	1.16365	1.1589	1.1578	1.16445	1.16655	1.1694	1.16425	1.1618	1.1631	1.1683	1.17135	1.1719	1.1713	1.16865	1.1677	1.1652	1.15875	1.16215	1.17035	1.17205	1.1627	1.16105	1.1551	1.15355	1.15245	1.15815	1.16085	1.1654	1.16595	1.16445	1.1616	1.15585	1.1534	1.1618	1.16235	1.15855	1.1549	1.15545	1.15815	1.153	1.14995
	183	1.1637	1.1669	1.1694	1.16445	1.16005	1.1597	1.1633	1.1656	1.165	1.1643	1.1629	1.15645	1.16085	1.1679	1.16405	1.1683	1.16615	1.1635	1.1562	1.1572	1.15965	1.16465	1.16445	1.1614	1.15835	1.16175	1.17015	1.16675	1.16785	1.16865	1.1677	1.1593	1.157	1.15145	1.1505	1.157	1.16025	1.16425	1.16505	1.17515	1.17455	1.1736	1.1715	1.1717	1.1654	1.1612	1.16385	1.1673
	184	1.1656	1.1633	1.15645	1.161	1.17075	1.1725	1.17245	1.1715	1.17435	1.1679	1.1738	1.16425	1.1654	1.1677	1.1667	1.17285	1.1711	1.1734	1.16655	1.16595	1.1646	1.1698	1.1719	1.17515	1.17055	1.16825	1.16865	1.1675	1.1658	1.16615	1.1742	1.1673	1.16675	1.16635	1.1698	1.16635	1.1702	1.17665	1.17	1.1702	1.17265	1.16995	1.1658	1.16255	1.1631	1.1686	1.1692	1.17015
	185	1.16005	1.16445	1.16315	1.1629	1.16615	1.16865	1.1652	1.17015	1.16635	1.1639	1.1639	1.16595	1.161	1.161	1.16275	1.161	1.1566	1.15185	1.15855	1.1643	1.16655	1.16405	1.1702	1.1719	1.16655	1.1679	1.1637	1.16825	1.1677	1.1633	1.15965	1.16215	1.16465	1.16675	1.1715	1.17075	1.1734	1.1753	1.17415	1.16905	1.173	1.16405	1.16275	1.16365	1.16405	1.1635	1.16235	1.1631
	186	1.1719	1.1719	1.16595	1.1692	1.16595	1.1791	1.18335	1.182	1.17435	1.1744	1.17265	1.1696	1.158	1.15795	1.1591	1.1599	1.16785	1.16425	1.16235	1.166	1.16595	1.16445	1.17	1.17305	1.17455	1.1696	1.16445	1.1673	1.1656	1.1709	1.1717	1.16845	1.17015	1.17055	1.16595	1.1713	1.17115	1.16445	1.16655	1.16595	1.16575	1.15835	1.16365	1.1597	1.1631	1.16905	1.1732	1.16555
	187	1.1671	1.1704	1.165	1.16675	1.1641	1.1566	1.16445	1.16615	1.1679	1.1677	1.17035	1.17285	1.17035	1.1744	1.1725	1.17265	1.1778	1.17895	1.17585	1.17685	1.17875	1.1772	1.17245	1.17015	1.17305	1.1765	1.17515	1.17475	1.1711	1.1673	1.1732	1.16655	1.16825	1.169	1.16575	1.1681	1.16235	1.1658	1.17095	1.16805	1.16105	1.16865	1.1797	1.1795	1.17855	1.1738	1.16465	1.1669
	188	1.2007	1.19575	1.194	1.186	1.18565	1.1818	1.178	1.1742	1.1755	1.1845	1.18675	1.1837	1.1839	1.19075	1.19555	1.19515	1.1925	1.19515	1.19725	1.19575	1.1971	1.1988	1.19305	1.19155	1.19	1.18945	1.1894	1.1919	1.198	1.19705	1.1984	1.19875	1.19745	1.19365	1.18465	1.1826	1.1753	1.1713	1.16925	1.17245	1.1702	1.1707	1.17035	1.17435	1.1801	1.1894	1.18405	1.177
	189	1.19115	1.19	1.1849	1.1835	1.1877	1.18445	1.1879	1.18235	1.1868	1.1923	1.19115	1.19075	1.1938	1.19725	1.1959	1.19175	1.18565	1.19135	1.18925	1.18675	1.18335	1.1896	1.1824	1.18255	1.1839	1.18485	1.18505	1.18845	1.1917	1.18235	1.1917	1.1883	1.1902	1.18235	1.18485	1.19	1.18945	1.19095	1.1887	1.1881	1.1923	1.1875	1.18145	1.1839	1.19055	1.1976	1.2013	1.2022
	190	1.1694	1.17625	1.1751	1.1801	1.18065	1.1774	1.17645	1.1742	1.17455	1.1757	1.1734	1.17435	1.17515	1.17225	1.1736	1.17795	1.17415	1.18655	1.1936	1.19575	1.1841	1.17475	1.17535	1.1761	1.17515	1.17515	1.177	1.173	1.1688	1.16845	1.1728	1.17795	1.182	1.1803	1.1782	1.1782	1.17855	1.18145	1.1839	1.1831	1.18505	1.1856	1.18045	1.17605	1.173	1.1725	1.1725	1.17515
	191	1.1732	1.17265	1.17055	1.1736	1.1698	1.1728	1.1753	1.1759	1.1728	1.17935	1.18485	1.18695	1.18545	1.18315	1.18125	1.18355	1.18125	1.17955	1.1757	1.1746	1.17795	1.1776	1.1759	1.1774	1.17725	1.17245	1.1675	1.1757	1.1757	1.17685	1.18255	1.18675	1.18065	1.177	1.17685	1.1742	1.1717	1.17055	1.17305	1.17345	1.1816	1.17855	1.17935	1.1799	1.18565	1.17815	1.17815	1.17455
	192	1.1694	1.17015	1.169	1.1719	1.1692	1.178	1.1721	1.17135	1.1746	1.17665	1.1757	1.1816	1.18295	1.17815	1.17605	1.1759	1.182	1.1761	1.16675	1.1633	1.1694	1.17245	1.173	1.173	1.1797	1.1801	1.17265	1.1713	1.1677	1.17455	1.1757	1.17645	1.1805	1.1831	1.17875	1.1719	1.17435	1.17475	1.1671	1.16005	1.162	1.16385	1.1675	1.1616	1.16405	1.15795	1.15985	1.166
	193	1.1654	1.1654	1.16635	1.1675	1.17015	1.1673	1.1673	1.17035	1.17605	1.1797	1.177	1.17305	1.1702	1.1717	1.1704	1.1738	1.1753	1.1725	1.1654	1.16635	1.1686	1.16925	1.1675	1.1753	1.17605	1.1759	1.17725	1.1744	1.18255	1.1843	1.18735	1.18755	1.18215	1.17645	1.1801	1.17915	1.1816	1.17915	1.1759	1.18085	1.1759	1.16995	1.17115	1.1639	1.16175	1.1648	1.16845	1.1709
	194	1.1902	1.1789	1.1765	1.1734	1.17365	1.1744	1.17935	1.1795	1.17835	1.18045	1.18295	1.1839	1.17705	1.1799	1.1736	1.17875	1.17855	1.18375	1.1843	1.18655	1.1875	1.18335	1.1807	1.1816	1.1843	1.1831	1.17955	1.17915	1.18195	1.1847	1.1831	1.18545	1.18525	1.1797	1.1831	1.18695	1.18775	1.186	1.18565	1.18125	1.17395	1.17495	1.1709	1.1759	1.17725	1.18065	1.1784	1.1799
	195	1.1843	1.18235	1.1864	1.18485	1.18655	1.1856	1.1879	1.1854	1.1873	1.18775	1.18865	1.1896	1.1892	1.1835	1.18065	1.17835	1.17205	1.1738	1.1725	1.1688	1.17225	1.17855	1.18445	1.18485	1.18655	1.18295	1.1833	1.1883	1.19405	1.1902	1.18925	1.1902	1.194	1.19155	1.18695	1.18255	1.1828	1.1908	1.1908	1.19245	1.1923	1.19115	1.1881	1.18905	1.1826	1.1784	1.1858	1.1883
	196	1.19515	1.20395	1.20795	1.2049	1.1963	1.19875	1.1957	1.19115	1.1944	1.19495	1.19725	1.1913	1.19555	1.19265	1.1889	1.1839	1.1843	1.1898	1.1902	1.1839	1.19155	1.18615	1.1854	1.18945	1.19265	1.1929	1.1879	1.1944	1.1986	1.1997	1.20105	1.19875	1.2018	1.1984	1.19555	1.19325	1.1883	1.1858	1.178	1.1782	1.18465	1.1782	1.17855	1.18105	1.1868	1.1852	1.1837	1.18565
	197	1.2001	1.20145	1.19915	1.199	1.19765	1.1967	1.19765	1.1921	1.19285	1.195	1.19935	1.19895	1.20295	1.20525	1.202	1.1959	1.19325	1.18715	1.1923	1.19645	1.19875	1.19725	1.20165	1.19955	1.19785	1.2045	1.2047	1.2028	1.199	1.19975	1.2003	1.20545	1.21025	1.20735	1.2081	1.20925	1.21155	1.2045	1.2064	1.20485	1.202	1.1957	1.19705	1.2007	1.2072	1.206	1.20585	1.203
	198	1.1982	1.199	1.19895	1.2024	1.1963	1.19705	1.1965	1.2003	1.1925	1.19	1.1908	1.1887	1.18865	1.19325	1.1906	1.18885	1.1906	1.19345	1.1982	1.1925	1.1913	1.1965	1.1931	1.19325	1.19285	1.1944	1.1959	1.20335	1.19935	1.1942	1.194	1.18565	1.1864	1.1881	1.1915	1.19535	1.203	1.20395	1.2001	1.1942	1.1915	1.18985	1.1843	1.18945	1.19035	1.18945	1.19385	1.199
	199	1.2087	1.203	1.20505	1.2064	1.2043	1.20565	1.2049	1.2024	1.202	1.2005	1.19765	1.1992	1.19915	1.19935	1.19515	1.19955	1.20165	1.1978	1.195	1.1986	1.19765	1.19535	1.20315	1.20485	1.2001	1.2005	1.19975	1.1948	1.1963	1.2005	1.20715	1.20525	1.202	1.20605	1.20355	1.2001	1.2007	1.2041	1.2022	1.20755	1.2035	1.2005	1.19665	1.2007	1.19805	1.1988	1.19475	1.1961
	200	1.19685	1.194	1.19195	1.18885	1.1923	1.1921	1.2043	1.21025	1.2131	1.2089	1.2047	1.20695	1.20315	1.1978	1.19785	1.2032	1.19645	1.1965	1.202	1.2066	1.2062	1.20355	1.2049	1.19915	1.1942	1.1961	1.2003	1.1992	1.19745	1.1944	1.19875	1.20105	1.20755	1.2091	1.2085	1.20375	1.20505	1.2085	1.21045	1.21175	1.21385	1.2142	1.215	1.2146	1.20985	1.2114	1.20965	1.2123
	201	1.19035	1.1906	1.1871	1.1881	1.18775	1.18255	1.1818	1.1831	1.18505	1.1841	1.18845	1.1885	1.1925	1.19575	1.191	1.1843	1.1784	1.1791	1.18295	1.1839	1.17705	1.18615	1.18505	1.1877	1.19475	1.19595	1.1963	1.1904	1.18755	1.19325	1.1944	1.1919	1.19405	1.1879	1.1873	1.1879	1.1877	1.1885	1.19325	1.19365	1.1976	1.19725	1.19265	1.1923	1.1908	1.1921	1.1967	1.20145
	202	1.17665	1.17895	1.1774	1.17645	1.17815	1.1797	1.1715	1.17305	1.1736	1.1715	1.1715	1.17415	1.1755	1.1761	1.18065	1.18005	1.1816	1.17535	1.1774	1.1833	1.186	1.17875	1.17645	1.17915	1.1734	1.1677	1.1648	1.16635	1.16975	1.174	1.18025	1.18085	1.1784	1.1753	1.1755	1.17685	1.17455	1.18065	1.18085	1.1717	1.1736	1.18065	1.18615	1.17705	1.1673	1.17075	1.1793	1.17955
	203	1.178	1.18105	1.1784	1.17605	1.17455	1.17205	1.1715	1.17095	1.17325	1.1713	1.1734	1.17115	1.16845	1.17075	1.18125	1.1841	1.18695	1.18105	1.1757	1.16885	1.17135	1.1717	1.1744	1.1749	1.18025	1.1774	1.1755	1.1763	1.1738	1.17305	1.17185	1.17685	1.1711	1.16865	1.16845	1.178	1.1799	1.17515	1.17665	1.17685	1.18355	1.1856	1.1915	1.18885	1.1875	1.186	1.1847	1.1841
	204	1.1799	1.18465	1.1839	1.17585	1.1717	1.17415	1.1757	1.17775	1.18085	1.18485	1.178	1.17725	1.17515	1.17245	1.1757	1.17455	1.17285	1.1715	1.17605	1.1763	1.17325	1.1742	1.17455	1.1738	1.17645	1.17435	1.17055	1.17475	1.17265	1.1721	1.1711	1.1755	1.17475	1.1755	1.1717	1.1776	1.18085	1.1772	1.17435	1.1755	1.18105	1.18215	1.17935	1.1734	1.17535	1.1755	1.17225	1.17305
	205	1.20505	1.2028	1.20565	1.203	1.1963	1.1955	1.19875	1.19535	1.1982	1.19875	1.2003	1.19895	1.1978	1.1984	1.1925	1.1925	1.19305	1.1961	1.19245	1.1902	1.1946	1.1963	1.1976	1.1984	1.2007	1.19515	1.1982	1.19225	1.1906	1.1978	1.20815	1.2072	1.2001	1.1967	1.199	1.1999	1.2024	1.2026	1.20565	1.21425	1.2043	1.2049	1.2026	1.20205	1.20335	1.2041	1.1978	1.1957
	206	1.1904	1.18905	1.19135	1.19535	1.19995	1.19685	1.2022	1.1963	1.1902	1.1877	1.1896	1.1856	1.1854	1.19	1.1881	1.17935	1.18275	1.19475	1.18925	1.18735	1.19	1.19515	1.19495	1.1894	1.19555	1.2003	1.2043	1.20255	1.2022	1.19705	1.19875	1.19665	1.1984	1.19575	1.1883	1.1841	1.18675	1.18945	1.1932	1.1887	1.1892	1.19285	1.19365	1.1944	1.19265	1.1927	1.1902	1.1929
	207	1.1957	1.19095	1.19325	1.19705	1.1961	1.19285	1.19325	1.1896	1.18545	1.18445	1.18485	1.18335	1.1833	1.18315	1.18715	1.1877	1.18565	1.18315	1.1833	1.18335	1.17455	1.18375	1.1963	1.2034	1.1997	1.19875	1.20675	1.2066	1.203	1.20125	1.2034	1.1982	1.1944	1.1961	1.19975	1.2039	1.20295	1.19855	1.19475	1.19535	1.19935	1.20465	1.2045	1.1969	1.1921	1.1921	1.19305	1.19515
	208	1.18235	1.18315	1.1807	1.18275	1.18505	1.1864	1.18565	1.18715	1.18755	1.18885	1.1839	1.1803	1.1812	1.17895	1.1879	1.1887	1.18695	1.18755	1.19305	1.19055	1.1843	1.1837	1.1837	1.1858	1.18465	1.18775	1.1881	1.191	1.1849	1.1835	1.18445	1.1839	1.1816	1.1784	1.1723	1.17915	1.1751	1.16975	1.1757	1.1818	1.18315	1.1883	1.194	1.18735	1.19245	1.1875	1.1801	1.17685
	209	1.1988	1.2066	1.2081	1.20925	1.2083	1.2064	1.20315	1.2068	1.20965	1.2127	1.21095	1.2062	1.2035	1.20585	1.21045	1.2083	1.20585	1.2049	1.21765	1.2177	1.22035	1.22185	1.22285	1.2177	1.2194	1.2125	1.21235	1.21005	1.2045	1.2058	1.20485	1.21025	1.20885	1.215	1.2159	1.215	1.2161	1.21045	1.20925	1.2081	1.21955	1.21345	1.21195	1.21345	1.2144	1.21555	1.21195	1.2068
	210	1.20105	1.2003	1.20125	1.20015	1.1988	1.19685	1.19515	1.1995	1.2043	1.20485	1.20125	1.2045	1.2064	1.2104	1.2068	1.2074	1.2087	1.20675	1.2028	1.20735	1.20335	1.20395	1.1982	1.19975	1.2001	1.1976	1.20205	1.198	1.19035	1.19	1.19765	1.2007	1.20795	1.20415	1.2037	1.20525	1.19955	1.19935	1.19955	1.202	1.2083	1.20545	1.19855	1.20275	1.1963	1.1976	1.20165	1.2089
	211	1.20185	1.2045	1.2003	1.19325	1.1959	1.19325	1.2009	1.20085	1.2041	1.2087	1.2053	1.19995	1.2039	1.2051	1.2068	1.2024	1.20295	1.2066	1.2072	1.20925	1.20605	1.2066	1.2072	1.1976	1.1921	1.1896	1.1904	1.19135	1.1942	1.1936	1.1986	1.1963	1.19705	1.1963	1.2024	1.1982	1.194	1.1963	1.198	1.19855	1.19855	1.20415	1.2043	1.2039	1.20105	1.20105	1.19685	1.1927
	212	1.20105	1.19745	1.19995	1.20295	1.198	1.1936	1.1967	1.19515	1.20355	1.20565	1.20545	1.2032	1.2022	1.19975	1.1969	1.20145	1.19995	1.19615	1.1969	1.19875	1.19725	1.1953	1.19515	1.19195	1.19245	1.1967	1.19685	1.19595	1.1942	1.19685	1.2003	1.2001	1.19665	1.1969	1.19595	1.1971	1.1961	1.19745	1.19555	1.1944	1.19535	1.1984	1.19785	1.198	1.19325	1.19095	1.1885	1.1896
	213	1.1984	1.20085	1.2041	1.2051	1.20485	1.2064	1.2068	1.2043	1.20335	1.20315	1.2083	1.20225	1.1976	1.19975	1.2049	1.19705	1.198	1.19935	1.20735	1.2081	1.2047	1.19935	1.2005	1.19135	1.19495	1.19895	1.20625	1.2062	1.20355	1.21175	1.2085	1.2125	1.20945	1.21785	1.219	1.2213	1.2234	1.21425	1.2114	1.2148	1.2198	1.21305	1.20715	1.20485	1.2047	1.2049	1.211	1.2089
	214	1.20715	1.20795	1.2102	1.2173	1.2104	1.2102	1.20505	1.20815	1.2066	1.21215	1.215	1.2159	1.2125	1.19955	1.19915	1.2091	1.2175	1.2167	1.2152	1.2129	1.21385	1.2091	1.21175	1.21745	1.21995	1.2234	1.2184	1.21865	1.21425	1.21615	1.21655	1.2127	1.2152	1.223	1.22285	1.21785	1.2123	1.20545	1.20945	1.20565	1.2062	1.2081	1.21445	1.21365	1.21805	1.22185	1.22815	1.2293
	215	1.219	1.2213	1.21405	1.2085	1.2167	1.21845	1.21745	1.2226	1.22125	1.21805	1.2211	1.21825	1.2207	1.22035	1.21345	1.2152	1.2123	1.21005	1.211	1.2192	1.2203	1.218	1.2196	1.21675	1.21675	1.22055	1.22055	1.2213	1.21995	1.21825	1.219	1.224	1.22755	1.22795	1.2188	1.2119	1.20925	1.2188	1.22165	1.2207	1.2194	1.21975	1.21745	1.2154	1.21785	1.21915	1.22015	1.219
	216	1.2142	1.2127	1.2108	1.2106	1.2108	1.21135	1.21325	1.2146	1.21115	1.21555	1.218	1.21385	1.21325	1.2127	1.21805	1.2098	1.20375	1.2125	1.21575	1.21595	1.21555	1.21515	1.2161	1.21495	1.21595	1.21975	1.2215	1.21975	1.2165	1.21555	1.22185	1.2213	1.22395	1.2211	1.2196	1.22185	1.227	1.22775	1.22375	1.21955	1.2156	1.2203	1.2171	1.20485	1.20395	1.2087	1.2081	1.2043
	217	1.19515	1.1978	1.202	1.2003	1.19745	1.1908	1.18925	1.1904	1.19175	1.19345	1.19535	1.1969	1.19325	1.1963	1.1967	1.19805	1.19855	1.19705	1.1936	1.1944	1.18965	1.1963	1.1948	1.20205	1.20335	1.2043	1.20125	1.19855	1.1965	1.19115	1.20125	1.20545	1.2091	1.1984	1.2032	1.1969	1.19995	1.2077	1.2043	1.20565	1.2005	1.20695	1.2007	1.2022	1.2011	1.2045	1.2062	1.20505
	218	1.2064	1.20275	1.19515	1.1902	1.1923	1.19935	1.2024	1.2024	1.2009	1.20645	1.2081	1.2085	1.2051	1.20525	1.20395	1.20755	1.2085	1.207	1.20415	1.1984	1.20165	1.2028	1.2024	1.1984	1.1946	1.1908	1.1917	1.19075	1.1957	1.2068	1.20395	1.20775	1.2098	1.2095	1.20715	1.1982	1.2037	1.20295	1.1984	1.19955	1.20355	1.2026	1.20255	1.2068	1.20985	1.20755	1.2102	1.2127
	219	1.2003	1.2051	1.2028	1.202	1.2007	1.198	1.1999	1.1969	1.1978	1.2003	1.19745	1.1976	1.1999	1.20145	1.1999	1.19305	1.19535	1.19935	1.19515	1.1902	1.19575	1.1957	1.1927	1.19535	1.20145	1.20065	1.20295	1.2037	1.19365	1.19115	1.1902	1.19615	1.19955	1.202	1.20945	1.2083	1.20355	1.2007	1.2085	1.2133	1.20945	1.2001	1.1986	1.20505	1.2087	1.202	1.2018	1.1965
	220	1.2041	1.1965	1.19725	1.1965	1.19285	1.19685	1.1942	1.19745	1.2058	1.20355	1.202	1.20015	1.20105	1.1959	1.19935	1.20185	1.20675	1.2066	1.20925	1.20755	1.2041	1.20335	1.2045	1.2003	1.1944	1.2024	1.20715	1.2083	1.20775	1.20545	1.20015	1.202	1.2045	1.20315	1.2087	1.20905	1.20775	1.20375	1.2018	1.20755	1.20775	1.20735	1.20395	1.20545	1.2062	1.20585	1.2005	1.20355
	221	1.19035	1.19135	1.1873	1.1927	1.20355	1.20905	1.21555	1.21725	1.2123	1.2106	1.20715	1.2041	1.2068	1.2018	1.19875	1.19915	1.1982	1.1959	1.19895	1.20625	1.2108	1.20165	1.1963	1.1982	1.1938	1.19765	1.19995	1.19935	1.20145	1.206	1.19725	1.1929	1.19455	1.19805	1.19975	1.20355	1.2005	1.19855	1.1961	1.1931	1.19115	1.18525	1.1866	1.19385	1.1923	1.19475	1.1999	1.19935
	222	1.1864	1.18445	1.18775	1.1868	1.19265	1.1959	1.1967	1.195	1.19665	1.19495	1.1946	1.1978	1.20105	1.20105	1.20505	1.203	1.1942	1.1919	1.1824	1.1837	1.18565	1.1919	1.1881	1.186	1.1877	1.1881	1.1917	1.1923	1.195	1.19595	1.1999	1.19535	1.1915	1.1887	1.19075	1.1849	1.18215	1.1824	1.18925	1.19115	1.18655	1.18295	1.1799	1.18505	1.18695	1.19055	1.1921	1.1938
	223	1.1822	1.18065	1.1793	1.18045	1.18465	1.1862	1.18505	1.18465	1.1866	1.1908	1.19115	1.1877	1.18005	1.1812	1.1791	1.182	1.18505	1.18925	1.18885	1.1883	1.186	1.18525	1.18215	1.18635	1.18485	1.1854	1.18355	1.17665	1.17855	1.1782	1.1801	1.18125	1.18085	1.1776	1.18085	1.17855	1.17665	1.17685	1.18125	1.17895	1.17055	1.1744	1.1719	1.17285	1.17095	1.17075	1.1757	1.17875
	224	1.18655	1.1854	1.1877	1.1952	1.19345	1.19	1.19	1.19135	1.1982	1.19195	1.18905	1.1938	1.19935	1.20565	1.20605	1.20295	1.20625	1.20395	1.199	1.1934	1.19095	1.19	1.1936	1.19475	1.19455	1.19555	1.19515	1.1942	1.1961	1.20085	1.19475	1.19345	1.194	1.1879	1.18445	1.1877	1.19285	1.1885	1.19495	1.1969	1.19745	1.19575	1.18905	1.18715	1.1921	1.1942	1.19665	1.19595
	225	1.19725	1.20045	1.19955	1.1995	1.1938	1.1986	1.19385	1.2007	1.1942	1.1923	1.1944	1.1896	1.19055	1.1917	1.1921	1.19	1.18985	1.1948	1.1999	1.1967	1.19595	1.1904	1.18505	1.1898	1.19055	1.19305	1.1883	1.1852	1.18825	1.1908	1.191	1.19515	1.19665	1.1915	1.18485	1.1833	1.1858	1.19195	1.1942	1.19345	1.19095	1.1904	1.19475	1.19535	1.19475	1.194	1.1917	1.1946
	226	1.2043	1.2001	1.20105	1.20275	1.203	1.19725	1.1923	1.19745	1.20105	1.2016	1.1984	1.2043	1.2022	1.1988	1.1986	1.1974	1.19365	1.1908	1.18965	1.1871	1.19115	1.19595	1.20105	1.2024	1.1978	1.1938	1.19765	1.1978	1.1971	1.2001	1.1976	1.1898	1.1921	1.19115	1.19095	1.19325	1.2001	1.2068	1.20165	1.19745	1.1992	1.20145	1.2007	1.1959	1.1921	1.1923	1.1982	1.19685
	227	1.20225	1.19955	1.19955	1.19	1.18465	1.18545	1.1873	1.1839	1.1868	1.186	1.1866	1.18125	1.17895	1.1852	1.1864	1.18525	1.1877	1.1934	1.18355	1.18715	1.1892	1.1881	1.1887	1.18615	1.17875	1.16975	1.1753	1.18005	1.1797	1.1822	1.18445	1.182	1.18445	1.1818	1.1793	1.18505	1.1839	1.1837	1.18465	1.1921	1.19995	1.19725	1.19115	1.1908	1.1891	1.19305	1.20185	1.20335
	228	1.20105	1.19745	1.20125	1.20415	1.20185	1.2062	1.2064	1.19725	1.19535	1.1961	1.19725	1.2024	1.2125	1.20755	1.20205	1.20395	1.2022	1.19915	1.19665	1.20315	1.20395	1.20585	1.19955	1.20315	1.199	1.1997	1.202	1.20165	1.2018	1.19895	1.1984	1.20375	1.2104	1.20505	1.20395	1.20335	1.2058	1.20755	1.20945	1.2087	1.20605	1.21365	1.2142	1.2169	1.2085	1.2062	1.2003	1.19915
	229	1.2194	1.2125	1.20925	1.2175	1.21305	1.2102	1.21635	1.21885	1.211	1.20945	1.2037	1.2102	1.2171	1.22565	1.23025	1.22245	1.21365	1.2079	1.20545	1.2081	1.20565	1.2045	1.2083	1.2154	1.21345	1.2093	1.21135	1.21615	1.21385	1.21635	1.21405	1.2146	1.20945	1.2081	1.2123	1.2087	1.2024	1.20355	1.2098	1.2119	1.2165	1.2112	1.2127	1.21975	1.21895	1.22055	1.22435	1.2194
	230	1.21255	1.2154	1.22015	1.2264	1.22395	1.2219	1.21535	1.2182	1.22015	1.2222	1.21595	1.2169	1.21765	1.21115	1.2232	1.22415	1.22395	1.22055	1.2161	1.2129	1.2167	1.2148	1.21765	1.21785	1.21705	1.21615	1.2171	1.2129	1.2085	1.21025	1.2121	1.2079	1.2081	1.21575	1.21555	1.2125	1.21975	1.22285	1.22125	1.2125	1.2173	1.2192	1.2186	1.20815	1.20945	1.20735	1.2085	1.20985
	231	1.2041	1.21025	1.21075	1.2104	1.2024	1.2081	1.21155	1.2077	1.1976	1.20125	1.19555	1.19785	1.19785	1.20315	1.2005	1.19575	1.19365	1.1986	1.2043	1.2011	1.19915	1.2037	1.2083	1.2049	1.203	1.2035	1.2043	1.20815	1.21785	1.2192	1.21385	1.2129	1.20585	1.2112	1.2098	1.2062	1.20145	1.2068	1.2146	1.2119	1.2138	1.21195	1.21555	1.2108	1.21115	1.20625	1.20355	1.2064
	232	1.20525	1.20395	1.2062	1.20185	1.19515	1.18905	1.1881	1.19115	1.199	1.20015	1.2051	1.20795	1.21045	1.22055	1.21445	1.2087	1.2043	1.211	1.20925	1.20755	1.2058	1.1967	1.1944	1.19765	1.20145	1.2022	1.2009	1.20045	1.1986	1.1992	1.19745	1.19975	1.2043	1.20205	1.1982	1.20145	1.20835	1.20735	1.2077	1.2102	1.2064	1.20965	1.202	1.20165	1.2047	1.2045	1.19495	1.19705
	233	1.19705	1.1965	1.19875	1.198	1.20165	1.19765	1.19515	1.1959	1.19685	1.1984	1.19955	1.19745	1.19305	1.19705	1.19325	1.19265	1.19665	1.1961	1.1944	1.19325	1.18775	1.19115	1.18695	1.18275	1.1881	1.1904	1.19305	1.19225	1.194	1.1957	1.199	1.20015	1.2047	1.1982	1.2026	1.19995	1.1971	1.20525	1.20045	1.20395	1.206	1.20445	1.1988	1.19935	1.19855	1.20275	1.2043	1.19685
	234	1.20015	1.1988	1.19955	1.2001	1.2047	1.2005	1.19875	1.198	1.1978	1.19455	1.19705	1.2043	1.20205	1.20545	1.20565	1.2043	1.2043	1.2022	1.2003	1.20125	1.19785	1.20315	1.2129	1.214	1.20905	1.2039	1.20335	1.2114	1.21255	1.20395	1.20335	1.20225	1.2009	1.20605	1.2041	1.20205	1.19955	1.2026	1.2043	1.2022	1.2035	1.20125	1.1976	1.19345	1.191	1.19495	1.20065	1.2064
	235	1.1948	1.19685	1.19895	1.1984	1.19785	1.19555	1.1938	1.20465	1.20565	1.21235	1.20905	1.2049	1.20335	1.2003	1.1965	1.19785	1.2045	1.199	1.1915	1.1982	1.20395	1.1963	1.1944	1.19305	1.19645	1.19935	1.2045	1.2062	1.2039	1.19975	1.1953	1.198	1.19805	1.19935	1.20885	1.2083	1.20985	1.2117	1.20925	1.20645	1.2083	1.20375	1.21045	1.2123	1.20965	1.20335	1.20315	1.2056
	236	1.207	1.20985	1.2108	1.21325	1.20375	1.202	1.19705	1.2064	1.20315	1.20165	1.19575	1.19365	1.19685	1.2001	1.2026	1.2005	1.19935	1.19515	1.19535	1.19475	1.19745	1.1963	1.1957	1.1902	1.19055	1.1955	1.19575	1.198	1.1946	1.20165	1.2024	1.2064	1.2024	1.19705	1.19785	1.1976	1.19725	1.19765	1.19435	1.18925	1.19175	1.1963	1.20355	1.20165	1.1984	1.19625	1.19155	1.18795
	237	1.2024	1.2058	1.20625	1.1978	1.1988	1.20545	1.2087	1.21235	1.2083	1.2026	1.20525	1.20415	1.1959	1.19075	1.1986	1.19895	1.203	1.20335	1.19725	1.2024	1.20485	1.2007	1.20565	1.2102	1.2085	1.2043	1.2043	1.21255	1.21765	1.2127	1.2062	1.2018	1.20015	1.19875	1.20415	1.21365	1.2108	1.20885	1.21175	1.20965	1.20545	1.2045	1.21005	1.211	1.2125	1.21615	1.2142	1.2129
	238	1.2207	1.2182	1.21175	1.20695	1.20885	1.20775	1.21765	1.21975	1.2224	1.22545	1.224	1.2173	1.2148	1.2186	1.21825	1.21825	1.21155	1.21595	1.21555	1.22205	1.2188	1.2184	1.2165	1.2184	1.21805	1.2148	1.21365	1.2148	1.21635	1.2173	1.21995	1.22455	1.2194	1.214	1.2215	1.21995	1.2192	1.2192	1.21805	1.21235	1.2131	1.21975	1.21575	1.2142	1.21095	1.21615	1.21805	1.21805
	239	1.2402	1.2411	1.24415	1.2409	1.24245	1.2425	1.2371	1.2276	1.2291	1.2337	1.2356	1.232	1.22795	1.2314	1.2293	1.23345	1.22395	1.2264	1.2249	1.22775	1.23025	1.23105	1.22985	1.2251	1.2209	1.2272	1.23045	1.2293	1.22945	1.22395	1.22755	1.2236	1.2243	1.2272	1.23025	1.2268	1.227	1.2295	1.22605	1.2266	1.22855	1.2272	1.2253	1.22495	1.2222	1.227	1.2293	1.22645
	240	1.22395	1.22015	1.2205	1.22605	1.22925	1.2228	1.2205	1.22835	1.2301	1.2249	1.22185	1.23065	1.23065	1.2331	1.2314	1.2337	1.2295	1.2268	1.22585	1.22895	1.23065	1.2247	1.22415	1.2259	1.22355	1.2226	1.2226	1.2234	1.2192	1.2207	1.2213	1.2215	1.22585	1.2228	1.22225	1.2209	1.21955	1.2249	1.2198	1.21765	1.21515	1.21805	1.21785	1.22145	1.2255	1.2245	1.21635	1.2108
	241	1.1959	1.1936	1.19535	1.19935	1.1902	1.1978	1.195	1.2022	1.20105	1.20145	1.19995	1.199	1.1965	1.19975	1.2022	1.2041	1.2064	1.20145	1.2005	1.2047	1.20125	1.1921	1.1967	1.2041	1.21025	1.21	1.20525	1.20775	1.20295	1.2024	1.1967	1.1946	1.1967	1.2026	1.2066	1.20735	1.2066	1.2051	1.21195	1.21785	1.21575	1.21215	1.2121	1.20965	1.21385	1.21345	1.21365	1.2123
	242	1.1999	1.2011	1.20585	1.2102	1.20355	1.20065	1.20735	1.2112	1.20945	1.20775	1.2081	1.2068	1.2045	1.20565	1.20525	1.2062	1.2062	1.21115	1.2144	1.21215	1.2108	1.2085	1.20945	1.21135	1.21255	1.21175	1.20945	1.2091	1.20795	1.2165	1.2188	1.22075	1.21575	1.21365	1.214	1.2144	1.21305	1.2089	1.20945	1.2045	1.20295	1.20815	1.2068	1.20165	1.2024	1.1978	1.20085	1.20065
	243	1.2085	1.21045	1.2119	1.20965	1.2112	1.206	1.2058	1.2066	1.2095	1.20715	1.20755	1.2108	1.2148	1.20945	1.20885	1.21115	1.21405	1.2129	1.20945	1.21785	1.21615	1.21615	1.2127	1.2127	1.21995	1.219	1.2171	1.21405	1.2146	1.21445	1.2123	1.21025	1.21175	1.20985	1.21535	1.21405	1.219	1.21285	1.20605	1.2028	1.20375	1.20775	1.20375	1.19955	1.1999	1.20315	1.20965	1.20715
	244	1.2005	1.20565	1.2129	1.2041	1.21195	1.207	1.2064	1.2045	1.2114	1.2175	1.2154	1.21155	1.2116	1.2129	1.2135	1.21215	1.20355	1.2024	1.2083	1.2165	1.21115	1.2085	1.2028	1.2083	1.2152	1.2108	1.21135	1.20815	1.2087	1.19975	1.20355	1.20335	1.2022	1.2028	1.2028	1.20205	1.2045	1.2087	1.20835	1.20715	1.2041	1.2064	1.2127	1.2209	1.21405	1.20925	1.2011	1.20645
	245	1.19875	1.1961	1.20185	1.2011	1.199	1.19515	1.19575	1.19345	1.1973	1.2043	1.20945	1.2154	1.215	1.21325	1.2154	1.2144	1.20985	1.20985	1.20355	1.2051	1.2085	1.20755	1.20735	1.2102	1.21405	1.2089	1.2062	1.20945	1.2051	1.20355	1.20795	1.20945	1.20965	1.20375	1.19895	1.2005	1.20395	1.2028	1.2047	1.20965	1.21425	1.21405	1.20815	1.20525	1.2047	1.2079	1.20145	1.199
	246	1.19765	1.19995	1.1961	1.1978	1.19685	1.19705	1.19055	1.1908	1.1856	1.19325	1.19515	1.1959	1.1946	1.19595	1.194	1.19325	1.19495	1.19195	1.1942	1.1948	1.19305	1.1927	1.18525	1.18525	1.1822	1.18485	1.19095	1.1898	1.18715	1.18485	1.1894	1.1917	1.1944	1.1917	1.1915	1.1963	1.1965	1.19305	1.19385	1.1965	1.19515	1.19745	1.1925	1.1828	1.18445	1.18465	1.187	1.19915
	247	1.1892	1.1881	1.1923	1.1961	1.1929	1.1904	1.19285	1.19725	1.1923	1.20185	1.206	1.20835	1.21115	1.2098	1.2152	1.2106	1.2119	1.21175	1.2156	1.20625	1.20485	1.20415	1.20205	1.2045	1.20565	1.20755	1.2045	1.2047	1.2007	1.2049	1.20925	1.2123	1.20565	1.20925	1.20945	1.20415	1.19915	1.20795	1.20755	1.20275	1.2051	1.2064	1.2064	1.2003	1.1986	1.19305	1.18885	1.18865
	248	1.19495	1.1963	1.1944	1.19705	1.20165	1.2035	1.2001	1.202	1.21005	1.2129	1.20945	1.20795	1.2108	1.21365	1.21385	1.20255	1.2064	1.20775	1.2123	1.21045	1.2089	1.21155	1.20985	1.2047	1.21195	1.21255	1.211	1.21115	1.20965	1.2121	1.20125	1.2024	1.2121	1.21385	1.2022	1.19875	1.2024	1.20035	1.2009	1.2047	1.20835	1.21045	1.2085	1.2085	1.2051	1.20225	1.20315	1.19935
	249	1.21705	1.2165	1.22395	1.2228	1.21995	1.2169	1.2156	1.2066	1.2047	1.20145	1.21025	1.214	1.2104	1.2043	1.2024	1.20775	1.19875	1.20315	1.20775	1.2127	1.21075	1.2148	1.2163	1.2131	1.2198	1.2177	1.2177	1.21175	1.21575	1.21365	1.214	1.21115	1.21745	1.2196	1.2159	1.21365	1.2154	1.21785	1.2167	1.2196	1.22035	1.22395	1.2217	1.21685	1.21005	1.2108	1.21575	1.2119
	250	1.21215	1.21765	1.2234	1.21765	1.2251	1.22965	1.2295	1.2209	1.22075	1.2192	1.2247	1.2192	1.22015	1.22585	1.2266	1.22665	1.22585	1.22435	1.2171	1.2127	1.2127	1.2188	1.21575	1.21115	1.2125	1.2148	1.21305	1.2066	1.21115	1.2146	1.21805	1.21445	1.21255	1.2148	1.21	1.20395	1.2005	1.20625	1.2108	1.21155	1.20605	1.2083	1.2087	1.21155	1.2026	1.1986	1.2045	1.21095
	251	1.23155	1.227	1.2209	1.21555	1.21825	1.21555	1.21365	1.2106	1.21385	1.2133	1.21915	1.2274	1.21995	1.215	1.2154	1.21805	1.21935	1.2268	1.2209	1.2228	1.22455	1.22015	1.21365	1.21345	1.21025	1.21115	1.2148	1.21305	1.2158	1.21575	1.21555	1.2133	1.2108	1.2047	1.206	1.21045	1.2129	1.2131	1.20505	1.20735	1.21345	1.2167	1.2228	1.22815	1.23065	1.22415	1.22775	1.2318
	252	1.19365	1.19115	1.1934	1.1944	1.19325	1.19	1.18925	1.1944	1.194	1.18945	1.19115	1.1927	1.18945	1.1908	1.1927	1.1866	1.1879	1.18565	1.194	1.1957	1.19325	1.19595	1.19745	1.18925	1.19175	1.18865	1.18905	1.19135	1.1921	1.1971	1.202	1.19875	1.1923	1.1923	1.18925	1.18885	1.19365	1.19285	1.19575	1.19365	1.19455	1.19955	1.19745	1.1887	1.1902	1.18755	1.1932	1.1957
	253	1.207	1.2007	1.19875	1.2066	1.21	1.20125	1.20565	1.2083	1.2081	1.20735	1.2024	1.19805	1.19535	1.1959	1.2001	1.2011	1.20395	1.2037	1.2104	1.20835	1.20945	1.2108	1.20945	1.2104	1.20965	1.21705	1.2209	1.223	1.21825	1.2186	1.21175	1.207	1.2045	1.20965	1.2102	1.2108	1.2043	1.2022	1.1999	1.19935	1.20775	1.20565	1.2072	1.2064	1.20205	1.2035	1.20335	1.20295
	254	1.2232	1.22035	1.2184	1.2213	1.21595	1.211	1.2142	1.21865	1.2169	1.2167	1.21685	1.2169	1.2274	1.22375	1.2188	1.2186	1.21805	1.2163	1.2173	1.2194	1.21325	1.20735	1.21075	1.2156	1.2247	1.22355	1.2205	1.21995	1.2167	1.21155	1.21445	1.21025	1.2068	1.2133	1.2085	1.2064	1.21095	1.20715	1.2041	1.20335	1.2049	1.2079	1.2112	1.21635	1.21305	1.21555	1.21675	1.21555
	255	1.2089	1.21495	1.2171	1.2112	1.2121	1.206	1.20695	1.20545	1.20145	1.2007	1.2009	1.20145	1.20065	1.2024	1.2064	1.2079	1.2081	1.2091	1.2083	1.21725	1.22035	1.21785	1.2186	1.2194	1.218	1.2217	1.22185	1.22185	1.21785	1.21175	1.2058	1.19935	1.20335	1.2051	1.20505	1.2007	1.21	1.20965	1.206	1.2047	1.2037	1.2108	1.2047	1.2102	1.215	1.22055	1.21785	1.2184
	256	1.2083	1.20315	1.20505	1.20375	1.2011	1.1957	1.2007	1.20695	1.2127	1.21135	1.2089	1.2102	1.2066	1.2001	1.19645	1.2013	1.20545	1.20435	1.2091	1.2104	1.2028	1.20525	1.20735	1.2083	1.2062	1.20755	1.2047	1.20735	1.211	1.2064	1.2053	1.1984	1.19955	1.20585	1.2037	1.21	1.2106	1.20985	1.202	1.19915	1.2024	1.20715	1.20185	1.2045	1.2022	1.2005	1.20255	1.19915
	257	1.2167	1.2186	1.2211	1.2232	1.21765	1.2133	1.2074	1.20205	1.1988	1.20355	1.20585	1.211	1.211	1.2127	1.219	1.21555	1.215	1.2226	1.2167	1.21865	1.22245	1.22415	1.21785	1.21385	1.21075	1.215	1.21745	1.2215	1.22585	1.2278	1.2205	1.2169	1.20985	1.21615	1.22775	1.227	1.2146	1.2098	1.2163	1.2224	1.223	1.2217	1.23065	1.23315	1.22835	1.2234	1.22415	1.2224
	258	1.2127	1.2148	1.21555	1.2146	1.21005	1.20965	1.20885	1.2051	1.207	1.20815	1.2085	1.2127	1.21405	1.21345	1.2064	1.20545	1.20695	1.2064	1.206	1.2028	1.20625	1.20525	1.2062	1.20085	1.1923	1.19305	1.1976	1.2049	1.2104	1.21745	1.2167	1.22015	1.2104	1.21155	1.20965	1.21255	1.207	1.2047	1.20415	1.20755	1.21045	1.2062	1.2043	1.2043	1.20465	1.2043	1.2085	1.20315
	259	1.223	1.23085	1.2295	1.22415	1.21865	1.218	1.2177	1.2207	1.2148	1.21745	1.21845	1.2167	1.2188	1.22795	1.22835	1.22505	1.21575	1.20965	1.2163	1.21175	1.21555	1.21515	1.21915	1.2171	1.22015	1.22015	1.22185	1.22375	1.22015	1.21865	1.2186	1.21705	1.21615	1.2112	1.2098	1.21325	1.21385	1.21595	1.21745	1.21995	1.22525	1.22285	1.2213	1.22435	1.21685	1.21575	1.21515	1.214
	260	1.2333	1.2291	1.2285	1.2253	1.22875	1.2224	1.22665	1.2232	1.231	1.2331	1.23235	1.2333	1.24035	1.239	1.23045	1.2333	1.23425	1.2289	1.22605	1.2209	1.21935	1.2188	1.22055	1.2228	1.22815	1.2316	1.23025	1.23405	1.23005	1.23295	1.24035	1.2341	1.2394	1.24265	1.23235	1.2192	1.22265	1.2251	1.2272	1.2293	1.22665	1.2295	1.23275	1.2333	1.2335	1.2356	1.23385	1.23845
	261	1.2348	1.2333	1.2289	1.22475	1.22815	1.22815	1.222	1.21595	1.22145	1.22395	1.2228	1.22435	1.22835	1.23045	1.22795	1.2289	1.23045	1.2314	1.2253	1.223	1.21655	1.2259	1.2255	1.22455	1.22565	1.22375	1.21535	1.21345	1.2144	1.2148	1.21995	1.2207	1.22565	1.22205	1.22395	1.22855	1.23235	1.23215	1.22815	1.2285	1.22735	1.2291	1.2238	1.22605	1.22605	1.22795	1.23045	1.2314
	262	1.22985	1.23555	1.23885	1.24225	1.23655	1.2341	1.2322	1.2339	1.2293	1.22875	1.22965	1.2371	1.23255	1.23525	1.22815	1.21995	1.21615	1.2194	1.2234	1.22415	1.22225	1.23005	1.23045	1.23005	1.2304	1.2314	1.2295	1.2291	1.227	1.23025	1.23195	1.2299	1.231	1.2352	1.235	1.23025	1.22185	1.2188	1.22775	1.22625	1.23105	1.24	1.2407	1.2419	1.2415	1.2392	1.2381	1.24115
	263	1.23465	1.23405	1.23255	1.2365	1.23425	1.2333	1.2266	1.2337	1.2356	1.24285	1.2457	1.2377	1.23805	1.23675	1.23715	1.22985	1.23195	1.2291	1.22605	1.22625	1.2272	1.2274	1.22705	1.2251	1.22375	1.2293	1.23235	1.2293	1.22265	1.22585	1.22625	1.2209	1.21785	1.22015	1.2226	1.2232	1.22835	1.23195	1.2352	1.22735	1.23025	1.23255	1.23695	1.2329	1.23255	1.2289	1.22945	1.23155
	264	1.21595	1.2205	1.2241	1.2167	1.2085	1.2081	1.20815	1.20375	1.2091	1.2129	1.2062	1.20295	1.20485	1.21005	1.2108	1.20945	1.2079	1.1971	1.20965	1.2243	1.22835	1.22435	1.2251	1.2249	1.22415	1.22455	1.2224	1.227	1.2228	1.22395	1.2219	1.2186	1.2171	1.2127	1.207	1.21285	1.2169	1.2146	1.2186	1.2163	1.2194	1.2188	1.21495	1.2104	1.2083	1.20755	1.21115	1.2131
	265	1.25005	1.24645	1.2472	1.24495	1.244	1.2478	1.24705	1.24435	1.248	1.24705	1.24495	1.24855	1.2392	1.23295	1.23745	1.23825	1.2373	1.2337	1.23045	1.2312	1.2373	1.2419	1.24075	1.243	1.23925	1.23905	1.2337	1.23675	1.24	1.24585	1.24665	1.25045	1.2398	1.24205	1.2474	1.24245	1.23715	1.24055	1.23615	1.23135	1.23905	1.23845	1.23085	1.223	1.22775	1.2335	1.2354	1.23295
	266	1.2449	1.24	1.2354	1.23065	1.2354	1.2354	1.2392	1.23405	1.23805	1.23615	1.23215	1.23215	1.22945	1.22415	1.2226	1.2268	1.22705	1.22775	1.231	1.2377	1.23575	1.2295	1.23695	1.2354	1.23805	1.23635	1.24245	1.2436	1.24475	1.24285	1.24305	1.2417	1.2419	1.2352	1.23635	1.23655	1.23885	1.23765	1.23465	1.23195	1.2278	1.23085	1.23365	1.24205	1.2484	1.2537	1.24585	1.2432
	267	1.21615	1.21345	1.21095	1.20815	1.2112	1.20355	1.20755	1.20715	1.2045	1.2043	1.2035	1.20815	1.2091	1.2127	1.2093	1.2127	1.2087	1.2167	1.21215	1.2091	1.2066	1.2074	1.20545	1.2037	1.20335	1.20585	1.20395	1.20605	1.21845	1.21285	1.2127	1.21575	1.21575	1.2129	1.20925	1.21135	1.2068	1.1978	1.1995	1.19935	1.2045	1.2106	1.207	1.206	1.2028	1.207	1.20395	1.2001
	268	1.2249	1.2171	1.21025	1.20945	1.2091	1.20945	1.21745	1.2211	1.21745	1.21825	1.21785	1.2234	1.22225	1.22395	1.228	1.21995	1.2228	1.22225	1.22185	1.2213	1.2217	1.22415	1.21635	1.21215	1.21765	1.2224	1.22225	1.22225	1.2127	1.215	1.20755	1.2016	1.2001	1.2001	1.2009	1.2062	1.21235	1.21135	1.2127	1.2087	1.2064	1.20045	1.20585	1.2085	1.21365	1.20925	1.2123	1.21195
	269	1.21385	1.21575	1.21345	1.21345	1.21745	1.2089	1.2022	1.20905	1.20735	1.2085	1.21365	1.2165	1.20965	1.20885	1.2182	1.22205	1.22875	1.2217	1.21955	1.22835	1.2312	1.22605	1.21845	1.2175	1.223	1.21575	1.2123	1.2144	1.2171	1.22185	1.2255	1.22415	1.2192	1.21955	1.2194	1.2169	1.21535	1.21515	1.21765	1.2169	1.22565	1.2251	1.22875	1.2226	1.2182	1.2083	1.2024	1.2064
	270	1.22265	1.21615	1.2129	1.2106	1.2127	1.2188	1.222	1.22395	1.22355	1.223	1.21745	1.21345	1.21785	1.2169	1.22225	1.2253	1.2232	1.2146	1.2213	1.22395	1.2192	1.2304	1.22705	1.22645	1.22755	1.22435	1.2255	1.22835	1.223	1.22185	1.2203	1.2156	1.2205	1.22415	1.2274	1.2192	1.21865	1.21535	1.21635	1.2171	1.2152	1.20795	1.20315	1.2055	1.20885	1.207	1.21405	1.21825
	271	1.20985	1.2102	1.21615	1.223	1.2257	1.22055	1.21725	1.2173	1.2165	1.2142	1.2137	1.21745	1.2188	1.21635	1.21955	1.22265	1.22165	1.21955	1.2161	1.21785	1.2121	1.2098	1.2127	1.206	1.20795	1.2131	1.215	1.21805	1.21325	1.21615	1.223	1.2167	1.2165	1.2165	1.2203	1.22395	1.2194	1.2188	1.22685	1.22775	1.22185	1.2224	1.223	1.2201	1.21575	1.2125	1.20985	1.21175
	272	1.2022	1.20605	1.21765	1.21575	1.21575	1.21345	1.21325	1.21155	1.2144	1.21345	1.21535	1.22035	1.2186	1.21975	1.21385	1.2196	1.219	1.2177	1.2125	1.2112	1.21805	1.2203	1.2211	1.21865	1.2152	1.215	1.2209	1.22015	1.2184	1.2106	1.21135	1.21155	1.22035	1.21785	1.2131	1.2085	1.2066	1.21045	1.2129	1.21765	1.2186	1.2253	1.22015	1.2169	1.2104	1.21365	1.2146	1.21385
	273	1.23845	1.2398	1.2396	1.2354	1.23445	1.23575	1.24285	1.2434	1.2457	1.2417	1.2402	1.24305	1.24685	1.2501	1.25465	1.24325	1.2331	1.23045	1.2415	1.239	1.22945	1.22855	1.22775	1.22835	1.22505	1.22705	1.22835	1.23675	1.24225	1.2417	1.24435	1.24515	1.2407	1.2438	1.2413	1.2436	1.2371	1.23655	1.23765	1.2421	1.2352	1.22815	1.22795	1.23235	1.2337	1.2373	1.2291	1.22875
	274	1.2188	1.22105	1.22015	1.22225	1.223	1.22875	1.23025	1.2394	1.23615	1.23365	1.2255	1.22205	1.22185	1.2274	1.22985	1.22735	1.22395	1.22395	1.22415	1.2241	1.2312	1.231	1.23765	1.2352	1.23065	1.22415	1.2234	1.22755	1.2249	1.231	1.23025	1.2285	1.2243	1.2234	1.22145	1.22625	1.2293	1.22625	1.2251	1.2203	1.21385	1.21175	1.21745	1.21155	1.2144	1.2215	1.22015	1.22145
	275	1.22415	1.22395	1.2203	1.21405	1.2161	1.2228	1.22205	1.2188	1.2144	1.2135	1.2066	1.2024	1.2026	1.2003	1.2028	1.2053	1.2087	1.2081	1.2102	1.2093	1.21845	1.2173	1.21305	1.2064	1.20415	1.2142	1.219	1.2169	1.2169	1.21515	1.21005	1.2152	1.21385	1.21555	1.21575	1.21535	1.2209	1.21805	1.2213	1.21785	1.2154	1.20985	1.2152	1.2146	1.2102	1.20885	1.211	1.21575
	276	1.2144	1.21575	1.21995	1.2257	1.2289	1.2297	1.2358	1.23615	1.23195	1.2348	1.23595	1.2356	1.23045	1.2354	1.23175	1.2289	1.2251	1.2272	1.2203	1.22205	1.2245	1.2213	1.2188	1.2226	1.22225	1.2211	1.2207	1.21725	1.2165	1.2108	1.20815	1.211	1.2125	1.20835	1.2119	1.2142	1.2127	1.2133	1.2175	1.21935	1.21615	1.2152	1.2125	1.21745	1.22265	1.22835	1.22775	1.23235
	277	1.2201	1.219	1.21785	1.21385	1.218	1.2167	1.21805	1.21615	1.22315	1.2304	1.23025	1.22625	1.22145	1.2192	1.2142	1.2186	1.2188	1.2148	1.203	1.20145	1.20545	1.2083	1.214	1.2224	1.22185	1.2165	1.2125	1.20775	1.2119	1.21365	1.2096	1.20965	1.2089	1.2051	1.20695	1.20945	1.21215	1.223	1.2215	1.21745	1.21615	1.22375	1.21765	1.22375	1.2255	1.22335	1.2207	1.2186
	278	1.22545	1.2268	1.22985	1.2293	1.23025	1.22875	1.2293	1.22665	1.2331	1.2335	1.23195	1.2285	1.22585	1.22315	1.2272	1.2352	1.2314	1.22985	1.23085	1.2287	1.2293	1.23425	1.2331	1.22355	1.22205	1.2234	1.219	1.22265	1.2247	1.22435	1.2295	1.22945	1.22795	1.2304	1.2289	1.2253	1.2255	1.2308	1.23065	1.22225	1.21785	1.21935	1.2188	1.21955	1.22415	1.22795	1.23085	1.22395
	279	1.2262	1.21635	1.21325	1.2196	1.22505	1.22625	1.22165	1.21995	1.2119	1.2152	1.22245	1.21805	1.21365	1.2087	1.2156	1.22625	1.22855	1.2308	1.2312	1.2264	1.2264	1.22435	1.2207	1.223	1.22185	1.22055	1.22355	1.22605	1.2312	1.23085	1.23025	1.2312	1.2333	1.236	1.2335	1.2379	1.2377	1.235	1.2371	1.2419	1.23575	1.22585	1.219	1.2272	1.2297	1.22435	1.2184	1.2182
	280	1.2291	1.2346	1.23405	1.22625	1.22585	1.2318	1.227	1.2287	1.2312	1.2352	1.2388	1.24095	1.24055	1.23925	1.23845	1.2314	1.23065	1.22985	1.23555	1.2333	1.23295	1.23465	1.2377	1.2358	1.22815	1.22645	1.22585	1.2257	1.22795	1.2232	1.2171	1.2228	1.2268	1.2293	1.22815	1.22875	1.22355	1.22125	1.23195	1.23195	1.23275	1.22475	1.23235	1.23195	1.23465	1.2333	1.2308	1.2306
	281	1.2478	1.2526	1.24895	1.2419	1.23615	1.23635	1.24245	1.2457	1.2478	1.2451	1.2501	1.24895	1.24585	1.2436	1.2398	1.24115	1.2436	1.2375	1.2335	1.2283	1.23235	1.2268	1.22875	1.2327	1.23025	1.2297	1.2297	1.23405	1.2255	1.22625	1.227	1.23255	1.2375	1.24115	1.23425	1.23595	1.2392	1.23885	1.23635	1.2346	1.2333	1.23445	1.23865	1.24075	1.2398	1.23405	1.2373	1.23405
	282	1.23785	1.2354	1.23595	1.23295	1.2327	1.22395	1.22475	1.2192	1.22395	1.22835	1.23695	1.23845	1.23695	1.2339	1.2379	1.23485	1.23085	1.23275	1.23215	1.22965	1.2331	1.2377	1.23635	1.2333	1.2346	1.23405	1.2346	1.2367	1.23655	1.2293	1.23255	1.232	1.23365	1.2299	1.2304	1.22835	1.2291	1.2304	1.2295	1.22835	1.22815	1.22915	1.22855	1.2278	1.22665	1.2289	1.2323	1.2285
	283	1.23615	1.2354	1.232	1.2226	1.2224	1.2186	1.2268	1.2291	1.2272	1.2247	1.22795	1.2301	1.22945	1.23465	1.2287	1.2274	1.22855	1.22985	1.2285	1.23155	1.23045	1.2308	1.23045	1.22755	1.2243	1.2207	1.2211	1.2152	1.2182	1.2209	1.2253	1.22375	1.2247	1.2188	1.2251	1.2331	1.23615	1.2354	1.2289	1.227	1.22355	1.2278	1.22645	1.21995	1.2173	1.21995	1.22225	1.22875
	284	1.2453	1.2398	1.24225	1.2474	1.24915	1.24225	1.2428	1.244	1.24855	1.2486	1.25085	1.24495	1.2463	1.24685	1.248	1.2537	1.2499	1.25255	1.25755	1.2518	1.25255	1.25065	1.24035	1.24135	1.2478	1.25275	1.2568	1.2556	1.26055	1.2631	1.2657	1.25675	1.2484	1.25215	1.24955	1.2497	1.2457	1.24685	1.2417	1.2432	1.2493	1.24705	1.24185	1.2415	1.2394	1.24015	1.2379	1.23695
	285	1.22585	1.2331	1.23825	1.24285	1.2373	1.2415	1.2413	1.23805	1.23385	1.231	1.2295	1.23195	1.23365	1.2411	1.23885	1.2323	1.23045	1.23105	1.23105	1.22855	1.2247	1.2287	1.22835	1.22475	1.23235	1.23575	1.231	1.2346	1.23765	1.23955	1.24415	1.24515	1.2417	1.2451	1.24515	1.24245	1.2411	1.24095	1.2436	1.24345	1.25065	1.24625	1.2484	1.2463	1.2392	1.2331	1.23255	1.2337
	286	1.26175	1.26685	1.26345	1.26575	1.26285	1.25485	1.2495	1.25145	1.25675	1.26075	1.26035	1.26095	1.2608	1.26195	1.25945	1.25485	1.24875	1.25485	1.2514	1.2558	1.2621	1.2661	1.2676	1.26935	1.26265	1.2615	1.25695	1.26305	1.2541	1.25505	1.2537	1.2541	1.2524	1.25295	1.2625	1.2619	1.2636	1.2669	1.2661	1.26515	1.2619	1.256	1.2627	1.2663	1.26095	1.25925	1.25695	1.2613
	287	1.2581	1.25905	1.25985	1.26455	1.2623	1.25695	1.25585	1.2562	1.2535	1.2518	1.2539	1.2497	1.2476	1.2413	1.2461	1.24895	1.25755	1.2535	1.2581	1.2577	1.26	1.26245	1.26345	1.26325	1.2571	1.2545	1.25145	1.2558	1.2613	1.2592	1.25465	1.2497	1.25165	1.2581	1.26325	1.2617	1.2642	1.26685	1.26535	1.25295	1.2503	1.24605	1.2493	1.24745	1.2499	1.25105	1.2455	1.24625
	288	1.16555	1.16525	1.1698	1.1704	1.17415	1.1751	1.17115	1.17185	1.17035	1.16695	1.16405	1.17075	1.17705	1.1799	1.1818	1.1873	1.18445	1.1812	1.17665	1.17475	1.1694	1.1713	1.16785	1.17245	1.1767	1.17605	1.17725	1.1751	1.17685	1.17665	1.1774	1.17515	1.17855	1.17245	1.16955	1.169	1.17115	1.1719	1.169	1.16595	1.1688	1.17415	1.16845	1.16825	1.16825	1.1736	1.1734	1.17895
	289	1.10135	1.09615	1.09885	1.09695	1.0998	1.09995	1.1032	1.10055	1.103	1.1017	1.0992	1.10245	1.1053	1.10535	1.10055	1.10415	1.09715	1.09655	1.0998	1.1063	1.11085	1.10585	1.10395	1.10625	1.103	1.0998	1.10455	1.1032	1.1049	1.10015	1.1042	1.10035	1.1063	1.10515	1.1061	1.11295	1.1147	1.11445	1.1118	1.11255	1.11315	1.1116	1.11255	1.1082	1.1076	1.10935	1.10915	1.10305
	290	1.0975	1.0969	1.10495	1.11145	1.1072	1.10075	1.1015	1.0977	1.09065	1.09465	1.1032	1.1068	1.1074	1.1034	1.09865	1.09655	1.0939	1.09825	1.10265	1.10455	1.09825	1.0983	1.0973	1.09785	1.0996	1.1011	1.0971	1.09675	1.09595	1.10095	1.0998	1.0994	1.095	1.0929	1.09275	1.09655	1.10285	1.10305	1.1034	1.10705	1.1116	1.1114	1.10855	1.1017	1.10135	1.0996	1.10455	1.09975
	291	1.10775	1.1059	1.09995	1.1053	1.09765	1.0977	1.09135	1.09465	1.09695	1.1015	1.09465	1.09275	1.1023	1.103	1.103	1.1057	1.1112	1.10705	1.10935	1.10915	1.10895	1.1038	1.10645	1.11125	1.1183	1.1181	1.1141	1.11145	1.1034	1.10665	1.1036	1.10265	1.09805	1.0996	1.1015	1.1036	1.10475	1.1076	1.10415	1.0971	1.0962	1.09235	1.09425	1.09485	1.10015	1.099	1.09865	1.0973
	292	1.1049	1.1091	1.1074	1.1095	1.1076	1.1013	1.1009	1.1057	1.1034	1.1034	1.10495	1.09615	1.0994	1.10055	1.107	1.10705	1.10395	1.10625	1.1076	1.10555	1.1139	1.11045	1.1078	1.1055	1.10455	1.1078	1.1074	1.10415	1.09845	1.09905	1.0967	1.09425	1.0996	1.1017	1.09845	1.10245	1.0981	1.0977	1.09635	1.09175	1.09655	1.0918	1.0922	1.09175	1.0897	1.0996	1.10075	1.09615
	293	1.0988	1.0973	1.104	1.1055	1.1055	1.09905	1.09275	1.0948	1.0994	1.1	1.0929	1.0948	1.0954	1.0933	1.09445	1.0929	1.1017	1.11445	1.11145	1.11235	1.10585	1.10875	1.108	1.1042	1.1013	1.1068	1.108	1.10075	1.10305	1.1061	1.1049	1.0998	1.09655	1.1015	1.10435	1.10075	1.0971	1.1009	1.09995	1.09635	1.1013	1.1015	1.10555	1.11445	1.11925	1.1244	1.11965	1.1156
	294	1.1122	1.10455	1.10325	1.104	1.1051	1.1059	1.1135	1.1093	1.1103	1.11145	1.1139	1.11065	1.10495	1.11125	1.10955	1.1154	1.11295	1.1116	1.1015	1.10395	1.0973	1.09885	1.1036	1.10435	1.09905	1.0981	1.10075	1.10035	1.1038	1.10325	1.10515	1.1044	1.1074	1.10225	1.1034	1.10225	1.1034	1.11065	1.1091	1.11005	1.1139	1.1162	1.1158	1.1166	1.1112	1.11655	1.11635	1.1097
	295	1.1053	1.1034	1.1103	1.1097	1.10075	1.0992	1.10305	1.10265	1.10665	1.1059	1.1097	1.10625	1.09675	1.0954	1.09615	1.1076	1.10325	1.1059	1.10725	1.10395	1.09825	1.0983	1.1021	1.1091	1.10875	1.1053	1.10665	1.10625	1.1032	1.09885	1.10015	1.0973	1.0891	1.0866	1.09045	1.0927	1.09235	1.08985	1.096	1.09315	1.0935	1.0952	1.0933	1.0992	1.1034	1.10935	1.1021	1.0996
	296	1.11315	1.1156	1.11445	1.1164	1.11505	1.1097	1.10915	1.11735	1.11525	1.11565	1.11295	1.1118	1.11045	1.1099	1.11755	1.11845	1.11885	1.1177	1.1133	1.1063	1.10835	1.1133	1.11355	1.1103	1.10645	1.1074	1.10645	1.10935	1.1082	1.1139	1.116	1.11335	1.1177	1.1145	1.1084	1.1122	1.1202	1.12455	1.1269	1.11925	1.11735	1.11985	1.1227	1.1137	1.11905	1.11925	1.1183	1.1143
	297	1.0952	1.1053	1.1019	1.10245	1.10415	1.10645	1.1028	1.10285	1.10515	1.10895	1.1101	1.10915	1.1095	1.10455	1.10495	1.1038	1.10705	1.1099	1.10855	1.10285	1.10395	1.10745	1.1082	1.1057	1.1057	1.1097	1.11165	1.1128	1.11505	1.11565	1.10665	1.10915	1.11315	1.1137	1.108	1.10135	1.10475	1.10665	1.1108	1.1137	1.1105	1.1118	1.11165	1.1076	1.1063	1.10665	1.10705	1.1046
	298	1.1059	1.10135	1.10495	1.10265	1.1042	1.1057	1.1019	1.104	1.1023	1.0996	1.10075	1.104	1.10455	1.10645	1.10685	1.10455	1.096	1.09905	1.10095	1.1036	1.1057	1.10625	1.10115	1.1051	1.1118	1.11105	1.10475	1.1019	1.0962	1.0935	1.0897	1.09255	1.0916	1.09845	1.09425	1.08895	1.09275	1.09425	1.09065	1.08875	1.0889	1.08855	1.08415	1.0811	1.0847	1.0853	1.0897	1.08835
	299	1.10685	1.104	1.10325	1.1019	1.0969	1.09825	1.1019	1.1061	1.11025	1.1038	1.0973	1.0931	1.09385	1.0992	1.0958	1.0977	1.0912	1.09635	1.0971	1.0958	1.0908	1.09175	1.0887	1.0908	1.0916	1.0878	1.08855	1.0933	1.0933	1.09465	1.0975	1.09675	1.09925	1.1013	1.0971	1.1015	1.103	1.10455	1.1017	1.09865	1.09595	1.09975	1.10075	1.10305	1.09905	1.0977	1.10095	1.10095
	300	1.07865	1.07805	1.0893	1.08925	1.08435	1.0828	1.0927	1.09365	1.0878	1.087	1.08285	1.0813	1.0817	1.08415	1.08985	1.0895	1.08095	1.0817	1.0847	1.0868	1.0874	1.0847	1.08945	1.09595	1.095	1.09195	1.0975	1.09255	1.09275	1.09445	1.0973	1.09465	1.10285	1.10285	1.10535	1.10625	1.1034	1.09445	1.09805	1.1059	1.10115	1.1021	1.09765	1.09425	1.09085	1.09025	1.0899	1.09445
	301	1.1007	1.10265	1.10645	1.10015	1.1009	1.10725	1.1097	1.10875	1.1038	1.1	1.0971	1.09405	1.0933	1.092	1.091	1.0992	1.10895	1.10875	1.1105	1.10585	1.10345	1.0994	1.09825	1.1013	1.1061	1.1059	1.10475	1.1036	1.10875	1.1019	1.10555	1.1051	1.1143	1.11545	1.1124	1.11085	1.10895	1.1089	1.10605	1.1013	1.1021	1.10225	1.10285	1.10075	1.1017	1.10265	1.1074	1.10685
	302	1.1103	1.11275	1.1093	1.1057	1.10435	1.09905	1.0971	1.10685	1.10035	1.1013	1.10055	1.0939	1.0853	1.08855	1.0935	1.09365	1.09295	1.0918	1.09615	1.0979	1.09995	1.1049	1.0988	1.0994	1.0969	1.09885	1.1017	1.1042	1.10475	1.10305	1.1063	1.10895	1.10035	1.09845	1.103	1.10645	1.11125	1.10325	1.1019	1.1095	1.11315	1.11045	1.10835	1.10455	1.1038	1.10265	1.10285	1.1021
	303	1.095	1.09195	1.09825	1.10375	1.09655	1.0931	1.08775	1.09525	1.0946	1.09485	1.0956	1.0931	1.09655	1.10075	1.0994	1.10245	1.10185	1.0979	1.10345	1.0986	1.10055	1.0998	1.0971	1.09445	1.09445	1.0998	1.1038	1.1034	1.1076	1.1057	1.0994	1.09785	1.09975	1.10015	1.09885	1.09865	1.09995	1.10665	1.1055	1.10565	1.10875	1.1063	1.10665	1.10665	1.10685	1.10915	1.10665	1.10115
	304	1.10135	1.0969	1.0933	1.09005	1.0977	1.09905	1.09445	1.0931	1.09905	1.1032	1.1057	1.11215	1.10875	1.10585	1.10455	1.10495	1.1086	1.11255	1.1143	1.11045	1.1036	1.1076	1.10685	1.10435	1.1002	1.1019	1.10375	1.09675	1.1004	1.1074	1.1042	1.10055	1.1021	1.09505	1.0891	1.09025	1.08985	1.08455	1.091	1.09255	1.0887	1.09405	1.0935	1.09615	1.10265	1.1034	1.0992	1.10605
	305	1.1076	1.1099	1.10705	1.10605	1.10475	1.1051	1.10075	1.0977	1.1051	1.10535	1.1101	1.1082	1.1116	1.11545	1.1099	1.1139	1.11045	1.10855	1.1078	1.10895	1.11295	1.112	1.1101	1.1116	1.1097	1.09765	1.09825	1.1038	1.1074	1.09845	1.08945	1.09405	1.1	1.0981	1.10495	1.10535	1.09925	1.0929	1.09175	1.0912	1.0965	1.0952	1.0891	1.09485	1.09575	1.1038	1.10075	1.09845
	306	1.09385	1.1	1.09845	1.10265	1.1118	1.11275	1.11275	1.1076	1.10775	1.1057	1.1019	1.10035	1.1042	1.10055	1.1015	1.1095	1.10725	1.11215	1.11445	1.1116	1.1055	1.1099	1.1074	1.10625	1.1078	1.10915	1.11195	1.11275	1.11275	1.1057	1.1042	1.1007	1.1021	1.10055	1.10875	1.1078	1.11215	1.1158	1.11505	1.11465	1.1082	1.10055	1.0994	1.1068	1.10665	1.10285	1.10035	1.0962
	307	1.0929	1.10285	1.1059	1.1036	1.0954	1.09675	1.09925	1.1013	1.10585	1.112	1.10685	1.09885	1.09465	1.09005	1.0912	1.0954	1.0958	1.0954	1.0956	1.09275	1.1011	1.09975	1.09925	1.0948	1.0933	1.0912	1.09235	1.0981	1.1019	1.10535	1.0983	1.0954	1.09195	1.09135	1.09345	1.1011	1.1057	1.1036	1.1017	1.0992	1.0996	1.10495	1.10455	1.1019	1.1	1.09805	1.10015	1.1019
	308	1.0971	1.09615	1.09595	1.09785	1.0969	1.09845	1.0992	1.10645	1.1061	1.10705	1.1002	1.10205	1.10455	1.1019	1.1059	1.1025	1.1038	1.0992	1.104	1.10325	1.11105	1.1059	1.1032	1.10415	1.10455	1.10055	1.09635	1.10185	1.1017	1.10115	1.09655	1.0967	1.09675	1.1013	1.1036	1.10895	1.1099	1.1072	1.1076	1.10475	1.11145	1.1181	1.12365	1.11615	1.1114	1.1137	1.1143	1.11695
	309	1.1097	1.11085	1.10915	1.11025	1.11005	1.1143	1.10895	1.10875	1.1076	1.108	1.1057	1.10495	1.10075	1.10015	1.09845	1.0962	1.0979	1.1021	1.10285	1.0996	1.1015	1.10435	1.1078	1.11315	1.1137	1.10795	1.1047	1.10415	1.10665	1.1137	1.1131	1.11045	1.1133	1.11295	1.11255	1.11195	1.10915	1.1055	1.1021	1.10705	1.10685	1.10075	1.10535	1.1074	1.11065	1.11315	1.1152	1.1206
	310	1.10435	1.10035	1.09635	1.10415	1.10645	1.10265	1.104	1.09785	1.0929	1.08565	1.09155	1.1028	1.1019	1.10325	1.10605	1.10875	1.10415	1.10495	1.1044	1.1076	1.10515	1.111	1.1118	1.10725	1.1076	1.0971	1.09525	1.10225	1.1026	1.10475	1.11255	1.1152	1.1194	1.11675	1.1133	1.11315	1.1131	1.1086	1.10645	1.1036	1.09595	1.0975	1.0996	1.10605	1.10955	1.1055	1.1026	1.0992
	311	1.1118	1.10345	1.1078	1.10875	1.10855	1.1057	1.11045	1.11565	1.1177	1.11275	1.11655	1.1175	1.1141	1.1126	1.11165	1.1116	1.10895	1.1095	1.10455	1.10395	1.10225	1.0979	1.09845	1.1078	1.10625	1.1042	1.1032	1.10435	1.10585	1.10165	1.10135	1.1063	1.10665	1.10835	1.11295	1.1156	1.11295	1.1158	1.1173	1.1215	1.12325	1.1265	1.1219	1.12135	1.1156	1.11505	1.11695	1.1175
	312	1.10245	1.1049	1.1084	1.10605	1.1034	1.10325	1.1086	1.11295	1.1133	1.11465	1.11905	1.1185	1.1139	1.11825	1.11735	1.11445	1.116	1.11255	1.1093	1.11505	1.1114	1.1095	1.1038	1.1099	1.1097	1.1013	1.0977	1.0992	1.1009	1.104	1.1053	1.10205	1.10095	1.10075	1.10015	1.10395	1.11125	1.10895	1.1059	1.10205	1.10225	1.1049	1.10705	1.10855	1.11465	1.11755	1.11255	1.10875
	313	1.0908	1.095	1.0977	1.10265	1.0969	1.09405	1.0935	1.0979	1.10245	1.1061	1.10495	1.107	1.1093	1.1082	1.10895	1.11485	1.11925	1.1082	1.1099	1.1097	1.1057	1.1084	1.11005	1.11295	1.1141	1.1135	1.1114	1.11255	1.1156	1.1166	1.1139	1.115	1.1097	1.1114	1.1076	1.10685	1.11085	1.1135	1.1135	1.11905	1.1194	1.1162	1.11485	1.10855	1.115	1.1213	1.12325	1.1269
	314	1.10245	1.1135	1.1059	1.10915	1.1162	1.1206	1.12	1.11545	1.11925	1.1234	1.12665	1.1255	1.1234	1.11805	1.1101	1.1131	1.1177	1.11655	1.1139	1.11215	1.1154	1.116	1.12575	1.1246	1.1215	1.116	1.11675	1.12475	1.1177	1.12535	1.12495	1.12765	1.1297	1.12515	1.12035	1.12135	1.1213	1.1175	1.12095	1.11545	1.1143	1.1091	1.11275	1.11845	1.12305	1.11505	1.1124	1.11085
	315	1.1013	1.1021	1.10415	1.1009	1.0954	1.0994	1.1028	1.10495	1.10665	1.10495	1.10095	1.10075	1.0973	1.10055	1.1009	1.10245	1.0946	1.0912	1.08815	1.0876	1.091	1.0933	1.0937	1.09885	1.1013	1.09555	1.09445	1.0969	1.0992	1.0979	1.09235	1.09215	1.09425	1.0967	1.1044	1.1061	1.1097	1.1143	1.10855	1.1055	1.104	1.1154	1.1181	1.11125	1.10455	1.1099	1.1093	1.1063
	316	1.12	1.112	1.1183	1.11945	1.11845	1.1141	1.11545	1.1139	1.11045	1.0992	1.1011	1.10475	1.10435	1.11065	1.11255	1.11635	1.11085	1.1137	1.1068	1.1061	1.10455	1.1141	1.11405	1.1116	1.11025	1.1137	1.11045	1.112	1.1158	1.1076	1.1097	1.11105	1.1135	1.11525	1.11505	1.11695	1.1166	1.11525	1.1143	1.11635	1.1141	1.11505	1.1131	1.1124	1.1177	1.1261	1.12495	1.12975
	317	1.11635	1.11775	1.1141	1.10535	1.1078	1.1036	1.1009	1.1013	1.09955	1.10055	1.10165	1.10435	1.09715	1.0929	1.0998	1.10015	1.0988	1.09975	1.10075	1.09845	1.104	1.10035	1.0946	1.10095	1.10435	1.0998	1.0954	1.0908	1.0965	1.0977	1.0992	1.10435	1.1017	1.10455	1.1013	1.1051	1.1131	1.11275	1.1143	1.1158	1.11165	1.11425	1.1183	1.11505	1.11005	1.11425	1.11235	1.1118
	318	1.1131	1.1116	1.1122	1.1183	1.11465	1.11865	1.1156	1.1112	1.10875	1.11505	1.11905	1.11105	1.1089	1.10875	1.10665	1.1034	1.1013	1.0973	1.09925	1.1002	1.10075	1.0994	1.0996	1.10435	1.1078	1.1055	1.103	1.1015	1.1019	1.1013	1.1021	1.10055	1.09885	1.1009	1.0996	1.10475	1.1082	1.10835	1.104	1.1036	1.10435	1.09845	1.0975	1.09765	1.0975	1.0962	1.0979	1.0994
	319	1.1093	1.1065	1.10055	1.0988	1.0927	1.0914	1.09155	1.1004	1.0973	1.1021	1.103	1.0933	1.08875	1.09445	1.09905	1.0956	1.09735	1.08965	1.0937	1.09735	1.0996	1.09005	1.0872	1.09715	1.09315	1.09675	1.09485	1.10095	1.0948	1.0967	1.09385	1.0927	1.0914	1.09085	1.09195	1.0948	1.0971	1.10205	1.1038	1.1021	1.0977	1.0954	1.1061	1.1065	1.1059	1.11275	1.11445	1.1078
	320	1.1105	1.10705	1.10245	1.1036	1.10685	1.1078	1.10495	1.10095	1.104	1.10475	1.10305	1.1074	1.1091	1.1101	1.11485	1.1099	1.11025	1.10855	1.1116	1.1061	1.1139	1.11295	1.1082	1.1055	1.10875	1.10515	1.1053	1.1095	1.10765	1.11315	1.1103	1.1074	1.1044	1.1036	1.1076	1.10855	1.10455	1.10245	1.10705	1.11485	1.11655	1.1114	1.11065	1.10515	1.1038	1.10705	1.1059	1.1057
	321	1.1011	1.0935	1.09825	1.1068	1.10765	1.10185	1.1007	1.1013	1.10285	1.1036	1.1063	1.1021	1.10265	1.1042	1.1015	1.1038	1.1063	1.1145	1.11655	1.1158	1.1099	1.1078	1.10115	1.09995	1.103	1.10915	1.1162	1.11045	1.11025	1.11275	1.1122	1.1063	1.1114	1.10745	1.1044	1.11105	1.10875	1.1061	1.09995	1.0956	1.0967	1.108	1.1139	1.1147	1.1116	1.10665	1.1032	1.1026
	322	1.09195	1.0893	1.09485	1.0954	1.10115	1.09845	1.09955	1.0904	1.0941	1.10015	1.09635	1.09215	1.0952	1.09465	1.0927	1.0956	1.0878	1.09005	1.08755	1.09385	1.09385	1.0954	1.0908	1.09025	1.09615	1.09615	1.1015	1.09235	1.088	1.09235	1.0891	1.0834	1.0817	1.07895	1.08185	1.08895	1.09195	1.09215	1.0954	1.0929	1.08815	1.08965	1.0811	1.07995	1.0826	1.0777	1.0817	1.09255
	323	1.0889	1.0891	1.09425	1.09235	1.0929	1.092	1.08985	1.09275	1.08855	1.0834	1.0935	1.0933	1.09025	1.0845	1.0845	1.0912	1.09025	1.0895	1.0853	1.09065	1.09025	1.08355	1.0824	1.08685	1.0929	1.091	1.0878	1.08945	1.0895	1.0855	1.0872	1.0872	1.08755	1.08395	1.08965	1.0908	1.0908	1.0918	1.08945	1.08815	1.0895	1.09065	1.0866	1.08835	1.0929	1.08815	1.09025	1.0868
	324	1.09155	1.09575	1.0918	1.0954	1.0929	1.0937	1.09005	1.092	1.0906	1.08985	1.08375	1.0912	1.09425	1.0891	1.08855	1.0857	1.08795	1.0937	1.0998	1.0996	1.09635	1.0912	1.09295	1.0969	1.0929	1.09635	1.09865	1.1036	1.10245	1.1011	1.09695	1.0973	1.09195	1.0868	1.08855	1.0891	1.09385	1.09675	1.0935	1.09025	1.09065	1.09445	1.09655	1.09235	1.0929	1.0897	1.0912	1.09005
	325	1.0769	1.07995	1.08015	1.0805	1.07975	1.0813	1.07615	1.07935	1.0792	1.0807	1.083	1.08245	1.0828	1.07975	1.0824	1.07995	1.0811	1.0767	1.0727	1.06755	1.0712	1.07235	1.07305	1.07515	1.0763	1.08475	1.08775	1.08335	1.0746	1.0769	1.0767	1.07935	1.07975	1.083	1.08835	1.0885	1.08395	1.0796	1.08355	1.0868	1.084	1.08665	1.0817	1.0769	1.07995	1.0771	1.0759	1.0708
	326	1.07575	1.067	1.06775	1.06965	1.07115	1.07535	1.08165	1.0876	1.0874	1.0845	1.0834	1.07955	1.08415	1.0832	1.0798	1.07785	1.08035	1.0824	1.08015	1.07955	1.08125	1.07995	1.0794	1.07365	1.0752	1.07785	1.0832	1.08185	1.0803	1.08035	1.0813	1.0817	1.0849	1.0878	1.083	1.0822	1.07785	1.0813	1.07765	1.07975	1.0826	1.0864	1.0832	1.07935	1.07535	1.07595	1.0792	1.08185
	327	1.0799	1.08035	1.07785	1.07365	1.0706	1.0721	1.07	1.07405	1.0788	1.0767	1.07535	1.08185	1.08335	1.083	1.07955	1.08035	1.0683	1.07745	1.07785	1.0788	1.07805	1.0792	1.07535	1.079	1.0771	1.0788	1.0773	1.0771	1.07705	1.0767	1.08205	1.08035	1.078	1.0731	1.0828	1.0782	1.0752	1.07575	1.075	1.07785	1.0761	1.0838	1.0811	1.07785	1.07805	1.0872	1.08335	1.08565
	328	1.0809	1.0843	1.0874	1.08605	1.0813	1.08125	1.07745	1.075	1.0735	1.07025	1.0723	1.07995	1.07955	1.0784	1.0775	1.08035	1.07155	1.07	1.0754	1.0788	1.0748	1.07345	1.0746	1.0771	1.07115	1.07555	1.08055	1.0796	1.0788	1.0754	1.0769	1.0771	1.0868	1.08545	1.08055	1.08375	1.0847	1.0807	1.07975	1.08165	1.0811	1.08395	1.07805	1.07555	1.0748	1.07975	1.08185	1.0771
	329	1.07615	1.0796	1.07915	1.08055	1.07975	1.079	1.07345	1.0731	1.0769	1.07555	1.0746	1.0744	1.0744	1.06605	1.07405	1.0813	1.0834	1.0878	1.09255	1.09025	1.08835	1.0782	1.07575	1.07805	1.0786	1.0853	1.083	1.08055	1.07975	1.08015	1.08035	1.08165	1.0851	1.0824	1.0792	1.0813	1.0731	1.071	1.07845	1.0788	1.0809	1.075	1.07175	1.0712	1.07635	1.07975	1.0813	1.0794
	330	1.0807	1.08015	1.08545	1.09445	1.0954	1.09005	1.083	1.08455	1.09085	1.09215	1.08665	1.08795	1.0857	1.08035	1.0826	1.0855	1.0849	1.083	1.0878	1.09005	1.0933	1.09195	1.08755	1.091	1.09175	1.087	1.08225	1.09005	1.09575	1.0977	1.0916	1.09445	1.0912	1.087	1.08475	1.08795	1.08605	1.0872	1.0935	1.09715	1.099	1.099	1.0975	1.0952	1.0975	1.09695	1.0975	1.0933
	331	1.09925	1.10115	1.1057	1.1015	1.1028	1.1049	1.10415	1.10455	1.0931	1.09445	1.10685	1.10975	1.10855	1.10625	1.1095	1.1114	1.10935	1.11145	1.10835	1.11125	1.1116	1.1131	1.11105	1.1116	1.10555	1.0948	1.08855	1.09025	1.0916	1.08895	1.08285	1.0824	1.08375	1.08545	1.0914	1.09215	1.0973	1.09465	1.09215	1.0954	1.0979	1.09825	1.0958	1.0897	1.08835	1.0885	1.0927	1.0977
	332	1.08605	1.08585	1.0866	1.08625	1.08355	1.08415	1.08205	1.08145	1.0868	1.087	1.0843	1.0832	1.07915	1.0817	1.07975	1.08775	1.0849	1.0874	1.08755	1.08815	1.0843	1.08545	1.0883	1.0889	1.0864	1.08495	1.0752	1.0801	1.08645	1.08665	1.09195	1.087	1.0876	1.0876	1.08795	1.0853	1.0817	1.0792	1.0832	1.079	1.07365	1.07805	1.07975	1.08375	1.079	1.07595	1.07385	1.0763
	333	1.0834	1.07975	1.0765	1.0767	1.07935	1.07575	1.07365	1.0754	1.07995	1.07805	1.0744	1.07765	1.07805	1.07615	1.075	1.07495	1.07725	1.07575	1.0771	1.0822	1.07595	1.0691	1.0681	1.07175	1.07595	1.07955	1.07845	1.07765	1.07995	1.07615	1.07255	1.06525	1.0662	1.07155	1.07575	1.0832	1.08285	1.0813	1.0738	1.0721	1.07325	1.079	1.07765	1.078	1.0771	1.0813	1.0893	1.08895
	334	1.10075	1.10855	1.10035	1.09275	1.09295	1.10075	1.1076	1.1101	1.1076	1.10895	1.10435	1.09695	1.0933	1.09045	1.0914	1.0956	1.09865	1.1046	1.0996	1.09085	1.0847	1.08855	1.0931	1.09425	1.0958	1.0935	1.0933	1.09215	1.09065	1.091	1.0891	1.087	1.0868	1.0866	1.09235	1.09675	1.0935	1.08585	1.09005	1.0962	1.09845	1.08965	1.0891	1.09045	1.09465	1.09615	1.09255	1.0891
	335	1.08795	1.0876	1.0857	1.08625	1.0853	1.08775	1.0836	1.0864	1.08375	1.08455	1.08185	1.08035	1.0849	1.0836	1.08145	1.08165	1.08835	1.08375	1.08375	1.08645	1.08835	1.0895	1.0872	1.0847	1.08415	1.07895	1.08015	1.07725	1.0748	1.07935	1.0735	1.07535	1.07195	1.07405	1.0771	1.0773	1.07825	1.0809	1.08185	1.0811	1.08125	1.07995	1.0832	1.079	1.0813	1.0828	1.0876	1.08795
	336	1.0845	1.07785	1.0763	1.08015	1.07845	1.0893	1.09235	1.0893	1.0843	1.083	1.09005	1.0958	1.0918	1.0895	1.09085	1.09045	1.10035	1.0977	1.09365	1.09445	1.0918	1.08525	1.0849	1.0836	1.0769	1.07405	1.06565	1.0643	1.0689	1.07515	1.07745	1.07595	1.0706	1.0765	1.07845	1.07785	1.0773	1.07655	1.0824	1.0788	1.0851	1.08475	1.0895	1.087	1.0868	1.08315	1.0859	1.08545
	337	1.06985	1.07195	1.0744	1.07535	1.0731	1.07405	1.07425	1.07535	1.07975	1.0809	1.0769	1.0769	1.0796	1.08265	1.079	1.08565	1.0889	1.08795	1.0838	1.0828	1.0811	1.0809	1.0845	1.08685	1.07995	1.07575	1.0744	1.0727	1.07655	1.0805	1.08605	1.08585	1.07845	1.07575	1.0769	1.07595	1.07995	1.07975	1.08225	1.0826	1.07575	1.07845	1.0765	1.07805	1.084	1.08665	1.08585	1.08125
	338	1.09425	1.0929	1.1	1.099	1.0935	1.08435	1.084	1.0809	1.0828	1.08775	1.08895	1.08665	1.08585	1.0893	1.08915	1.0887	1.08605	1.08585	1.0843	1.0893	1.0889	1.0838	1.079	1.08185	1.0925	1.09025	1.091	1.09575	1.09595	1.0916	1.0847	1.07785	1.07825	1.07575	1.0767	1.083	1.08265	1.0828	1.0872	1.0952	1.096	1.09735	1.08815	1.092	1.08775	1.0893	1.083	1.0874
	339	1.0916	1.0887	1.09255	1.0891	1.0912	1.0893	1.0891	1.0937	1.09865	1.1002	1.09785	1.10015	1.1053	1.1065	1.10055	1.10095	1.09975	1.09525	1.0872	1.08925	1.0872	1.0866	1.08455	1.0855	1.08815	1.09105	1.09425	1.09215	1.09135	1.0916	1.091	1.0897	1.09215	1.09025	1.08795	1.08435	1.0901	1.0912	1.08775	1.09235	1.0874	1.0834	1.08375	1.0828	1.0792	1.0828	1.08185	1.08355
	340	1.10455	1.10455	1.0992	1.10035	1.10245	1.10245	1.09865	1.1038	1.1078	1.1059	1.1036	1.108	1.1057	1.10535	1.10815	1.1055	1.09825	1.09655	1.0994	1.1009	1.1042	1.0994	1.09785	1.10325	1.10435	1.10895	1.1101	1.1139	1.1116	1.10855	1.1097	1.1118	1.10915	1.10855	1.10665	1.1095	1.11545	1.1122	1.1179	1.1185	1.1175	1.1158	1.11315	1.1135	1.11485	1.11505	1.1099	1.11065
	341	1.0954	1.09655	1.095	1.09485	1.0929	1.0969	1.09805	1.09975	1.0994	1.0939	1.08925	1.0891	1.0866	1.08835	1.0883	1.0853	1.087	1.08225	1.0891	1.0878	1.08795	1.09425	1.09655	1.09525	1.09275	1.0893	1.09025	1.0956	1.09135	1.09155	1.0874	1.09465	1.09445	1.096	1.0954	1.0988	1.10305	1.1011	1.099	1.09365	1.09635	1.092	1.09215	1.0927	1.096	1.09825	1.09805	1.09485
	342	1.12435	1.11985	1.11635	1.112	1.10325	1.1114	1.1118	1.11315	1.1093	1.11635	1.1162	1.11675	1.11275	1.1141	1.1124	1.1072	1.10495	1.1103	1.116	1.12095	1.1244	1.11775	1.11505	1.11215	1.1179	1.1183	1.1095	1.1141	1.11525	1.11655	1.1137	1.1202	1.124	1.12405	1.1217	1.1223	1.12135	1.1181	1.12385	1.12265	1.12265	1.1181	1.115	1.1147	1.11505	1.124	1.1223	1.1181
	343	1.1202	1.12285	1.1244	1.11425	1.11295	1.12055	1.12855	1.1318	1.1261	1.12725	1.1261	1.12745	1.12515	1.12575	1.12345	1.12555	1.1219	1.12725	1.1274	1.1278	1.1286	1.1299	1.13775	1.13355	1.13125	1.1202	1.12515	1.12975	1.12265	1.1204	1.1196	1.1204	1.12665	1.12115	1.11505	1.1074	1.10455	1.1078	1.1101	1.1166	1.11675	1.1204	1.1236	1.12575	1.1223	1.12	1.116	1.11905
	344	1.0956	1.0975	1.0998	1.09675	1.0954	1.0969	1.10115	1.09765	1.09635	1.0954	1.10185	1.10185	1.10285	1.1055	1.1047	1.1038	1.1076	1.10975	1.10435	1.1063	1.1013	1.09905	1.1017	1.1017	1.1034	1.1036	1.1099	1.10515	1.10645	1.10815	1.1091	1.11485	1.11885	1.11635	1.11065	1.1082	1.11045	1.11485	1.1118	1.11335	1.1095	1.1067	1.10625	1.108	1.1059	1.10875	1.10815	1.10795
	345	1.1099	1.10935	1.1076	1.10895	1.11145	1.10645	1.11065	1.10645	1.1078	1.10375	1.0998	1.10685	1.1097	1.10475	1.1051	1.1053	1.1093	1.1086	1.1097	1.11065	1.1152	1.1095	1.1095	1.10495	1.1015	1.09865	1.1015	1.10685	1.1036	1.1013	1.1011	1.09655	1.09675	1.095	1.09465	1.0973	1.0971	1.09635	1.09805	1.10475	1.1038	1.10055	1.10225	1.0954	1.1021	1.10835	1.10685	1.10455
	346	1.11145	1.11105	1.11255	1.10855	1.108	1.112	1.1116	1.10835	1.10535	1.112	1.1139	1.11255	1.11025	1.11145	1.11255	1.11065	1.1112	1.10835	1.1095	1.1076	1.1112	1.1076	1.1059	1.09675	1.0977	1.096	1.09525	1.09595	1.09995	1.1101	1.1078	1.0996	1.0975	1.1011	1.10265	1.1	1.09255	1.09445	1.0967	1.09465	1.09845	1.1017	1.11025	1.1091	1.1076	1.10455	1.107	1.1055
	347	1.11105	1.11255	1.1076	1.1095	1.11295	1.1175	1.11505	1.1179	1.1166	1.12345	1.11905	1.1179	1.12005	1.11865	1.1122	1.11295	1.1126	1.10895	1.1095	1.10625	1.1055	1.09805	1.09845	1.09805	1.1034	1.1034	1.10035	1.10015	1.1015	1.1059	1.10645	1.1084	1.1128	1.1141	1.112	1.1078	1.1055	1.1009	1.10225	1.1038	1.103	1.10185	1.1061	1.1095	1.1139	1.1122	1.1162	1.116
	348	1.1135	1.12035	1.1196	1.1181	1.1179	1.11485	1.11715	1.1099	1.10855	1.1099	1.1141	1.1114	1.11275	1.11905	1.1196	1.12265	1.11315	1.1139	1.11505	1.11065	1.11445	1.1135	1.1124	1.10875	1.108	1.1034	1.1034	1.10245	1.10035	1.0975	1.096	1.10305	1.1124	1.1168	1.11085	1.1013	1.0992	1.10395	1.10855	1.11145	1.11145	1.10745	1.112	1.11485	1.11755	1.1198	1.1202	1.11315
	349	1.0952	1.0994	1.10055	1.1055	1.10035	1.09995	1.1055	1.09845	1.08625	1.08525	1.079	1.07385	1.0735	1.0754	1.0756	1.0719	1.0746	1.0775	1.07575	1.08015	1.07975	1.0845	1.08145	1.08795	1.0914	1.0891	1.08665	1.08455	1.09025	1.0918	1.0988	1.0973	1.1017	1.09925	1.09905	1.0916	1.0847	1.0897	1.09065	1.0918	1.09215	1.09175	1.08985	1.0916	1.0891	1.09405	1.09845	1.1
	350	1.0832	1.083	1.0897	1.08585	1.088	1.0893	1.0847	1.0832	1.08605	1.0952	1.0975	1.0998	1.09675	1.0975	1.1025	1.1	1.1013	1.0973	1.09715	1.10205	1.0969	1.09235	1.0933	1.0975	1.09975	1.1036	1.1021	1.0939	1.0939	1.0931	1.0967	1.0914	1.09865	1.0977	1.10285	1.1015	1.1007	1.0994	1.09715	1.10075	1.1028	1.1093	1.10265	1.1015	1.09885	1.0981	1.10035	1.0996
	351	1.10645	1.10395	1.09995	1.1017	1.09825	1.0996	1.1017	1.1013	1.0944	1.09215	1.0916	1.10055	1.10225	1.10205	1.1036	1.1021	1.09365	1.0933	1.0931	1.0899	1.0891	1.08545	1.08855	1.08985	1.08915	1.0891	1.0874	1.0834	1.08245	1.0893	1.0914	1.09825	1.0958	1.09695	1.096	1.09945	1.1042	1.10455	1.1019	1.09655	1.09385	1.09295	1.0918	1.09155	1.095	1.0967	1.09405	1.0912
	352	1.0933	1.09465	1.0929	1.09485	1.09595	1.0948	1.09445	1.09065	1.0901	1.0937	1.09615	1.0935	1.09125	1.08965	1.0908	1.0933	1.10285	1.1036	1.1076	1.10285	1.09995	1.10115	1.10455	1.10645	1.1061	1.10665	1.1009	1.09695	1.0948	1.09425	1.0912	1.09995	1.10055	1.1053	1.103	1.10055	1.0969	1.0956	1.0962	1.09275	1.0889	1.08775	1.08545	1.0809	1.08645	1.08585	1.0889	1.09005
	353	1.1084	1.1051	1.10305	1.10225	1.095	1.09425	1.09005	1.091	1.09465	1.0975	1.09425	1.09025	1.0885	1.08605	1.08775	1.087	1.08455	1.0906	1.0962	1.09345	1.09595	1.095	1.09675	1.1019	1.1017	1.1078	1.1019	1.09555	1.0969	1.09595	1.09425	1.0916	1.09195	1.08985	1.09215	1.0914	1.0893	1.0861	1.08795	1.08875	1.0927	1.09085	1.0895	1.0864	1.0847	1.0824	1.0857	1.0895
	354	1.0979	1.0948	1.0971	1.09975	1.0994	1.099	1.1038	1.1072	1.1177	1.11195	1.11045	1.1082	1.1011	1.10265	1.10815	1.10855	1.107	1.11045	1.1084	1.1055	1.103	1.10285	1.1068	1.111	1.1152	1.11105	1.1126	1.11125	1.11065	1.1101	1.1082	1.11105	1.1099	1.1063	1.1034	1.0946	1.09505	1.099	1.0975	1.0977	1.09635	1.0977	1.09365	1.08985	1.091	1.10015	1.1053	1.1011
	355	1.10665	1.0996	1.0933	1.0908	1.09655	1.0912	1.09385	1.096	1.1053	1.10375	1.1057	1.10625	1.09995	1.0952	1.09235	1.0931	1.08835	1.09405	1.0946	1.09695	1.0914	1.08775	1.09045	1.09575	1.0967	1.09215	1.08665	1.0836	1.09275	1.0939	1.09865	1.0912	1.09045	1.09005	1.09465	1.0956	1.09195	1.09385	1.0937	1.09845	1.1002	1.10645	1.1091	1.10685	1.10745	1.1078	1.1009	1.09615
	356	1.09865	1.1013	1.1	1.1036	1.10435	1.10455	1.1034	1.104	1.1097	1.1059	1.10705	1.10165	1.0998	1.10835	1.1076	1.10665	1.107	1.1082	1.10895	1.10245	1.10495	1.10455	1.10475	1.0977	1.09005	1.0935	1.10225	1.10455	1.10455	1.1059	1.1034	1.0992	1.10095	1.09845	1.09345	1.0935	1.09465	1.09825	1.10305	1.10265	1.10795	1.1063	1.10515	1.10665	1.10475	1.0994	1.0868	1.0855
	357	1.09655	1.09865	1.0979	1.10435	1.1099	1.11125	1.1097	1.1118	1.10915	1.11045	1.11485	1.1215	1.11445	1.112	1.1095	1.10475	1.10565	1.09405	1.0958	1.0992	1.1009	1.09695	1.0975	1.0998	1.0979	1.0935	1.0973	1.1091	1.1101	1.10815	1.1032	1.1063	1.10375	1.10665	1.1055	1.10245	1.0973	1.09445	1.1011	1.09805	1.10075	1.09785	1.10035	1.10035	1.10185	1.1013	1.09405	1.09155
	358	1.11355	1.10875	1.10185	1.1032	1.1017	1.10685	1.0996	1.104	1.1015	1.1007	1.10305	1.1036	1.1068	1.09905	1.10515	1.11045	1.1135	1.10665	1.10495	1.10645	1.10835	1.1099	1.10795	1.10725	1.10265	1.10285	1.10665	1.10775	1.10075	1.10265	1.104	1.10395	1.1021	1.10265	1.104	1.1038	1.0981	1.1036	1.1133	1.11315	1.11275	1.11215	1.11255	1.11375	1.11565	1.12075	1.1196	1.11755
	359	1.10185	1.10305	1.1061	1.10705	1.10815	1.1015	1.09845	1.10475	1.10625	1.1101	1.10875	1.11215	1.10815	1.1072	1.1051	1.10855	1.10665	1.10455	1.1034	1.1074	1.10515	1.1057	1.10705	1.1116	1.11335	1.1084	1.108	1.112	1.10835	1.108	1.1091	1.111	1.1137	1.11125	1.1084	1.1059	1.10495	1.10685	1.1076	1.10835	1.1095	1.1135	1.11215	1.1139	1.11195	1.10955	1.1055	1.09845
	360	1.11065	1.1135	1.11255	1.1118	1.1179	1.11355	1.12075	1.1221	1.11715	1.1103	1.107	1.1	1.09615	1.10455	1.1038	1.104	1.10705	1.1057	1.0954	1.0912	1.0849	1.0925	1.09555	1.0912	1.0933	1.0937	1.0992	1.1057	1.11085	1.10975	1.1116	1.1101	1.112	1.11275	1.1118	1.1082	1.11215	1.11925	1.11425	1.11215	1.1093	1.1103	1.1082	1.1059	1.1009	1.10225	1.1017	1.09865
	361	1.0998	1.10055	1.10325	1.09765	1.09555	1.09425	1.09235	1.0914	1.09025	1.091	1.09845	1.0967	1.09235	1.0933	1.1011	1.1078	1.10475	1.1114	1.1116	1.1118	1.10395	1.10115	1.1076	1.1131	1.11255	1.10875	1.10685	1.10665	1.11145	1.11335	1.10855	1.1053	1.10395	1.1047	1.1059	1.10915	1.1038	1.10495	1.10055	1.1017	1.0975	1.09865	1.09405	1.09425	1.0996	1.1019	1.10285	1.10225
	362	1.1063	1.10475	1.1049	1.1078	1.1038	1.1036	1.1011	1.104	1.10265	1.10415	1.10475	1.10305	1.10205	1.09905	1.10115	1.1068	1.1099	1.10625	1.1091	1.11045	1.10685	1.1078	1.10685	1.10835	1.11085	1.1126	1.10685	1.11525	1.11315	1.10895	1.1137	1.11905	1.112	1.11355	1.1112	1.11445	1.1173	1.1181	1.11675	1.1139	1.11485	1.1217	1.12305	1.1183	1.1154	1.1122	1.11255	1.11425
	363	1.1242	1.12345	1.1158	1.11505	1.11255	1.11615	1.11275	1.11715	1.1143	1.1181	1.11735	1.11715	1.11525	1.10895	1.11505	1.11695	1.1219	1.1175	1.1196	1.11505	1.1131	1.1084	1.1101	1.11235	1.1168	1.1112	1.1118	1.1175	1.1177	1.12115	1.1181	1.11865	1.11485	1.12365	1.1219	1.1164	1.1183	1.11965	1.1223	1.12595	1.13145	1.12765	1.12915	1.1263	1.125	1.11675	1.1265	1.12705
	364	1.13505	1.1334	1.1303	1.1307	1.13105	1.1301	1.13415	1.13925	1.13645	1.1349	1.13015	1.12705	1.1328	1.13205	1.13225	1.1257	1.12325	1.12075	1.11735	1.12115	1.12035	1.12135	1.1217	1.1227	1.11925	1.11865	1.116	1.1171	1.12345	1.12115	1.11445	1.1181	1.1183	1.1221	1.11905	1.12	1.11865	1.11865	1.12075	1.11925	1.11925	1.11945	1.11695	1.1093	1.1095	1.11545	1.11615	1.116
	365	1.13375	1.13085	1.125	1.1263	1.1305	1.12325	1.1219	1.12765	1.1347	1.13485	1.13125	1.12555	1.1265	1.1278	1.1263	1.12995	1.13275	1.13275	1.132	1.1292	1.1305	1.1282	1.12805	1.1301	1.129	1.1288	1.12745	1.12345	1.1271	1.12325	1.12035	1.1217	1.1265	1.12955	1.129	1.12745	1.1309	1.12705	1.12825	1.13395	1.1341	1.1364	1.1339	1.13505	1.1301	1.12455	1.11905	1.11615
	366	1.1173	1.12055	1.1192	1.1179	1.1181	1.1187	1.12385	1.12345	1.11985	1.11735	1.11825	1.1179	1.1181	1.11735	1.1164	1.1166	1.1149	1.11195	1.11065	1.1072	1.10395	1.11085	1.1147	1.1183	1.12115	1.124	1.128	1.1217	1.1173	1.1166	1.1238	1.116	1.11355	1.11695	1.1202	1.11655	1.11505	1.11695	1.11425	1.11965	1.12245	1.13105	1.13145	1.1322	1.12785	1.1271	1.12685	1.12515
	367	1.1406	1.13675	1.13695	1.1408	1.13795	1.133	1.13395	1.1347	1.1322	1.12685	1.1202	1.11735	1.116	1.11775	1.11845	1.11315	1.11315	1.124	1.12665	1.12705	1.1257	1.1267	1.1265	1.12095	1.12495	1.12935	1.1307	1.13085	1.1278	1.1297	1.1347	1.1362	1.1349	1.1307	1.12535	1.1223	1.12155	1.1223	1.1223	1.13165	1.1307	1.13545	1.13755	1.13125	1.12975	1.13545	1.1368	1.1353
	368	1.11275	1.1208	1.11635	1.1173	1.11905	1.124	1.12135	1.12705	1.12535	1.12325	1.12555	1.12555	1.12725	1.1301	1.12875	1.12745	1.1267	1.12555	1.1303	1.13145	1.1345	1.13295	1.13225	1.1284	1.1307	1.1305	1.12595	1.12625	1.1253	1.12345	1.11465	1.1154	1.11505	1.11845	1.11905	1.12095	1.12495	1.1244	1.12645	1.12785	1.1244	1.1171	1.12055	1.1177	1.11865	1.12095	1.12475	1.12495
	369	1.12645	1.1318	1.1236	1.1261	1.12345	1.12495	1.1206	1.12685	1.1246	1.1288	1.13275	1.133	1.1318	1.12595	1.12785	1.1299	1.1303	1.1305	1.1265	1.13015	1.13145	1.1305	1.12955	1.11735	1.11525	1.11795	1.1162	1.1164	1.1206	1.11965	1.12345	1.12265	1.1208	1.11945	1.1198	1.12175	1.1263	1.1282	1.1393	1.1423	1.1446	1.141	1.1433	1.1406	1.13625	1.1347	1.13965	1.13545
	370	1.1206	1.12155	1.1196	1.11825	1.1181	1.1156	1.1124	1.1158	1.112	1.112	1.11235	1.1179	1.1204	1.1196	1.11405	1.11275	1.1147	1.11295	1.10835	1.11255	1.11255	1.11485	1.11545	1.12	1.11885	1.1183	1.1208	1.12285	1.1234	1.12515	1.12725	1.128	1.12705	1.1259	1.11505	1.11085	1.1181	1.11735	1.1238	1.13145	1.1284	1.1259	1.1234	1.12365	1.12515	1.1309	1.1284	1.12135
	371	1.11885	1.1187	1.1217	1.1181	1.1143	1.1139	1.11085	1.11235	1.1099	1.11085	1.1061	1.108	1.1093	1.10855	1.1076	1.11315	1.1118	1.1118	1.10795	1.108	1.11215	1.1103	1.1135	1.11825	1.11485	1.1103	1.10955	1.11235	1.10815	1.09445	1.0956	1.09465	1.09675	1.09425	1.09595	1.09655	1.09595	1.09845	1.0992	1.10375	1.10535	1.10815	1.10705	1.111	1.10725	1.111	1.10915	1.1074
	372	1.1278	1.1307	1.1328	1.1265	1.12095	1.11945	1.1208	1.12	1.1204	1.1242	1.12345	1.12225	1.1238	1.1219	1.11715	1.1257	1.12595	1.12475	1.1236	1.12705	1.13275	1.13695	1.1339	1.12475	1.11735	1.11865	1.12645	1.1284	1.12745	1.1267	1.12955	1.1278	1.1265	1.11905	1.1238	1.1248	1.1244	1.1156	1.10975	1.1156	1.1139	1.1124	1.11655	1.1215	1.1168	1.1158	1.11695	1.1181
	373	1.1189	1.1246	1.1242	1.1234	1.11885	1.11615	1.11315	1.1152	1.11525	1.11885	1.1276	1.12785	1.12705	1.12745	1.12615	1.1242	1.13145	1.1332	1.133	1.12935	1.12855	1.12665	1.12955	1.13255	1.12705	1.12805	1.12515	1.12115	1.11805	1.1219	1.12175	1.12725	1.12935	1.12345	1.1217	1.12135	1.12095	1.12555	1.12305	1.11905	1.1187	1.11545	1.1198	1.1162	1.11635	1.11465	1.11235	1.1093
	374	1.11865	1.1179	1.1185	1.11465	1.1099	1.11505	1.1189	1.1204	1.12075	1.1219	1.1282	1.1261	1.12455	1.11905	1.1219	1.1175	1.1166	1.11865	1.1185	1.11545	1.11735	1.1135	1.1112	1.1133	1.11485	1.1166	1.11735	1.11655	1.11675	1.11905	1.11465	1.11885	1.11735	1.11505	1.1145	1.1213	1.12075	1.12195	1.1242	1.11695	1.1204	1.1231	1.12435	1.12345	1.1236	1.1242	1.12515	1.11805
	375	1.13355	1.1366	1.136	1.1347	1.13255	1.13735	1.1326	1.13105	1.13485	1.14215	1.1406	1.1343	1.13735	1.136	1.14025	1.1383	1.14025	1.14385	1.14425	1.14535	1.1467	1.14465	1.14115	1.13945	1.1385	1.13815	1.13985	1.14425	1.1406	1.1406	1.1385	1.1393	1.1385	1.13645	1.13965	1.14	1.141	1.1351	1.12915	1.1288	1.1318	1.13355	1.12935	1.13065	1.1334	1.13165	1.13335	1.13395
	376	1.1377	1.12875	1.12895	1.13545	1.1406	1.13565	1.1337	1.1341	1.13775	1.13375	1.1301	1.13085	1.13315	1.1366	1.1368	1.1364	1.13775	1.1421	1.1337	1.1303	1.1326	1.1326	1.13605	1.1347	1.13125	1.12745	1.13035	1.13165	1.13545	1.13835	1.1372	1.13775	1.1406	1.14155	1.14155	1.1398	1.1379	1.13905	1.1404	1.1435	1.14155	1.1427	1.1425	1.1452	1.14445	1.1389	1.13775	1.13355
	377	1.1381	1.14135	1.13715	1.1307	1.1295	1.13355	1.137	1.13355	1.1379	1.13125	1.12825	1.13275	1.13395	1.1406	1.1402	1.13735	1.13775	1.1385	1.136	1.13735	1.137	1.1402	1.13545	1.13885	1.1402	1.13585	1.1345	1.132	1.1326	1.12915	1.13565	1.13525	1.1362	1.13625	1.13565	1.13185	1.1282	1.1257	1.1301	1.1345	1.1362	1.1383	1.13415	1.13925	1.13815	1.136	1.13165	1.1322
	378	1.132	1.12595	1.1246	1.12855	1.1288	1.12935	1.1301	1.1326	1.13525	1.1322	1.13585	1.1356	1.13355	1.132	1.1303	1.1282	1.1366	1.1389	1.13605	1.1425	1.1448	1.13985	1.13715	1.1402	1.13605	1.13335	1.13295	1.1322	1.13315	1.12895	1.124	1.12095	1.12595	1.1309	1.1299	1.1347	1.1391	1.13775	1.1349	1.12685	1.12455	1.125	1.1305	1.13335	1.13625	1.136	1.13375	1.1267
	379	1.13125	1.13375	1.12915	1.1269	1.12915	1.1305	1.1271	1.13085	1.12955	1.1322	1.12975	1.1276	1.1284	1.1242	1.1179	1.116	1.12055	1.1194	1.1219	1.1187	1.1183	1.11085	1.11255	1.11335	1.11565	1.1122	1.11425	1.11505	1.11425	1.10645	1.1097	1.11905	1.1223	1.12555	1.1236	1.12325	1.12325	1.12515	1.12495	1.12475	1.12385	1.11965	1.1156	1.1101	1.1105	1.1099	1.1179	1.1242
	380	1.1118	1.11885	1.11945	1.1208	1.1162	1.11675	1.1158	1.1177	1.11565	1.1189	1.1206	1.1192	1.12365	1.11865	1.1145	1.1057	1.0998	1.10955	1.11375	1.1122	1.11255	1.11715	1.12	1.12135	1.124	1.12495	1.1246	1.1213	1.1192	1.1112	1.1118	1.11565	1.12015	1.1198	1.11485	1.11255	1.11185	1.12095	1.1177	1.11295	1.10935	1.1047	1.1059	1.10665	1.10645	1.10265	1.1015	1.107
	381	1.112	1.11655	1.11405	1.1097	1.10815	1.1076	1.11735	1.12135	1.11945	1.11945	1.1141	1.1118	1.11335	1.12135	1.12515	1.1307	1.1307	1.12825	1.12555	1.12345	1.1238	1.12285	1.12345	1.12515	1.12475	1.12535	1.1248	1.12555	1.1248	1.1252	1.1223	1.12285	1.1288	1.1381	1.1387	1.1358	1.13125	1.1223	1.12115	1.1219	1.1271	1.129	1.1263	1.1246	1.1238	1.1238	1.1253	1.12875
	382	1.10055	1.1049	1.10515	1.09865	1.0975	1.09635	1.099	1.10095	1.10185	1.10055	1.1049	1.11105	1.1139	1.11735	1.1118	1.1177	1.11775	1.1217	1.11715	1.1198	1.1204	1.1242	1.11845	1.11695	1.1229	1.1221	1.12475	1.12325	1.1238	1.1183	1.12385	1.125	1.12745	1.11905	1.1164	1.11635	1.1152	1.1137	1.10875	1.1122	1.11865	1.1219	1.12135	1.1227	1.12	1.1225	1.11615	1.1171
	383	1.1049	1.10325	1.1042	1.10435	1.10345	1.10265	1.1122	1.1133	1.11505	1.11485	1.1156	1.1145	1.1141	1.11465	1.1124	1.1124	1.1149	1.11675	1.1162	1.116	1.11755	1.1158	1.11655	1.1162	1.12	1.1204	1.11565	1.11215	1.1118	1.1116	1.11085	1.11145	1.11425	1.11105	1.11375	1.11465	1.11085	1.10935	1.1114	1.1137	1.10895	1.11065	1.11335	1.1181	1.11585	1.1202	1.116	1.11485
	384	1.1137	1.1196	1.12075	1.1227	1.12055	1.1181	1.11715	1.12075	1.11735	1.1196	1.1219	1.11925	1.1242	1.12555	1.12895	1.12495	1.12515	1.12405	1.12595	1.1223	1.12075	1.1259	1.13145	1.1345	1.1305	1.129	1.12535	1.1229	1.12095	1.12305	1.12095	1.12325	1.12575	1.12345	1.1299	1.1349	1.13015	1.1206	1.12345	1.1257	1.1238	1.1175	1.11525	1.1135	1.1084	1.1074	1.09975	1.10035
	385	1.1242	1.11925	1.1179	1.1219	1.1177	1.1219	1.1261	1.1282	1.12285	1.12305	1.12575	1.12535	1.12345	1.1223	1.125	1.1171	1.11885	1.11675	1.11695	1.1179	1.12055	1.112	1.1183	1.1229	1.1265	1.12305	1.116	1.11925	1.12115	1.1248	1.1305	1.13395	1.133	1.13295	1.13065	1.12895	1.12595	1.12135	1.11965	1.11825	1.11755	1.11275	1.12	1.1183	1.1242	1.11865	1.1204	1.1211
	386	1.1124	1.11235	1.1068	1.1055	1.1044	1.10665	1.10795	1.10495	1.10225	1.10245	1.10565	1.1011	1.09675	1.1051	1.1051	1.0971	1.0992	1.0988	1.1007	1.10055	1.1028	1.10225	1.1032	1.10115	1.10035	1.1009	1.0948	1.092	1.09005	1.09315	1.0994	1.0979	1.10265	1.10285	1.10285	1.10585	1.10435	1.09995	1.09785	1.10055	1.104	1.10685	1.10645	1.09785	1.10115	1.0979	1.10475	1.1057
	387	1.12345	1.12285	1.11885	1.11715	1.1242	1.1225	1.1185	1.11275	1.1198	1.1221	1.12135	1.12725	1.12345	1.12365	1.1217	1.12305	1.12575	1.12895	1.1286	1.12325	1.11145	1.11525	1.12135	1.11315	1.1137	1.11375	1.1217	1.11735	1.1139	1.1143	1.11615	1.1185	1.12055	1.11965	1.12305	1.1238	1.12345	1.1179	1.1154	1.11675	1.11275	1.1141	1.1137	1.12115	1.12285	1.1194	1.1133	1.11465
	388	1.12895	1.1322	1.1326	1.1364	1.14305	1.13925	1.13545	1.12725	1.132	1.1269	1.1324	1.137	1.136	1.13605	1.13505	1.13545	1.13295	1.1406	1.14045	1.1408	1.13815	1.1408	1.1444	1.137	1.1339	1.13565	1.1387	1.1273	1.124	1.11885	1.12555	1.12535	1.129	1.12955	1.12685	1.12325	1.12495	1.12975	1.1341	1.13735	1.13315	1.1229	1.12135	1.1324	1.13085	1.12935	1.1301	1.1303
	389	1.11275	1.11235	1.112	1.11065	1.11255	1.1143	1.116	1.1158	1.11125	1.1143	1.1158	1.11775	1.11505	1.11525	1.11885	1.11885	1.12305	1.1206	1.12345	1.1274	1.12895	1.1328	1.1261	1.12515	1.1278	1.12575	1.11715	1.1095	1.1078	1.11255	1.12135	1.12305	1.12535	1.12265	1.1183	1.11695	1.12495	1.129	1.13145	1.1309	1.1265	1.1284	1.12685	1.11905	1.11545	1.11735	1.1217	1.1261
	390	1.1158	1.12285	1.1225	1.1204	1.1179	1.1185	1.1198	1.11885	1.1166	1.1175	1.11565	1.1141	1.1166	1.11355	1.1145	1.1112	1.1156	1.11465	1.116	1.11335	1.1181	1.12225	1.11985	1.11585	1.1131	1.11085	1.10435	1.10265	1.10585	1.10665	1.10475	1.10875	1.1057	1.11065	1.1194	1.11715	1.11255	1.1141	1.11695	1.1133	1.1078	1.10515	1.1122	1.11005	1.116	1.11445	1.1154	1.11565
	391	1.10205	1.10625	1.10855	1.1103	1.1126	1.11255	1.1074	1.10705	1.10665	1.1135	1.11005	1.108	1.1141	1.11865	1.11805	1.1101	1.1078	1.1011	1.107	1.103	1.10225	1.1057	1.11065	1.10795	1.1078	1.10795	1.10645	1.107	1.10685	1.1143	1.11025	1.1114	1.11125	1.10795	1.1097	1.1086	1.10395	1.1034	1.1097	1.1061	1.1059	1.1097	1.11405	1.11165	1.1101	1.1036	1.1076	1.1065
	392	1.11775	1.11355	1.10875	1.1152	1.1194	1.11865	1.1198	1.12115	1.12	1.12495	1.1248	1.1217	1.12135	1.1234	1.12645	1.12725	1.12495	1.1244	1.12665	1.13335	1.13415	1.13375	1.12515	1.1221	1.1215	1.1196	1.11755	1.1179	1.1156	1.11425	1.11295	1.11505	1.1158	1.1133	1.12115	1.124	1.12975	1.13125	1.12265	1.11905	1.12175	1.1225	1.1221	1.1158	1.11675	1.1181	1.12155	1.11695
	393	1.1225	1.12155	1.1255	1.12935	1.12745	1.1263	1.1301	1.1259	1.12975	1.13085	1.13125	1.1324	1.1284	1.1328	1.13965	1.14115	1.13415	1.13205	1.13125	1.1322	1.1366	1.13735	1.13375	1.13375	1.1343	1.1381	1.14195	1.13545	1.13485	1.13275	1.13675	1.12975	1.13205	1.13145	1.1347	1.136	1.13525	1.13985	1.13675	1.1339	1.1286	1.12285	1.11675	1.11905	1.11695	1.12345	1.1271	1.12745
	394	1.1286	1.1292	1.13165	1.1234	1.1278	1.1267	1.12385	1.1236	1.1229	1.12095	1.1173	1.1194	1.12035	1.11945	1.1229	1.1299	1.1324	1.13145	1.1364	1.13415	1.124	1.12285	1.1284	1.1284	1.13105	1.1299	1.1347	1.13065	1.13105	1.12995	1.1305	1.1326	1.13855	1.1347	1.13355	1.12935	1.12725	1.1286	1.1267	1.1271	1.1175	1.1154	1.116	1.11825	1.12	1.12245	1.1177	1.1158
	395	1.12305	1.1267	1.1307	1.13415	1.133	1.13565	1.1328	1.1341	1.1328	1.13355	1.13335	1.1343	1.1328	1.1347	1.13755	1.13375	1.1303	1.1297	1.13485	1.1362	1.1395	1.1364	1.1324	1.1334	1.1368	1.13505	1.1353	1.13775	1.13775	1.1387	1.13715	1.1364	1.133	1.1429	1.1427	1.14845	1.1494	1.1446	1.14555	1.1416	1.14305	1.1427	1.1448	1.1456	1.14955	1.15055	1.149	1.1469
	396	1.13085	1.1303	1.1299	1.13015	1.1259	1.1265	1.11925	1.1162	1.11585	1.11905	1.11775	1.12155	1.12	1.1145	1.11085	1.10745	1.11125	1.1099	1.1112	1.11235	1.11675	1.1259	1.1311	1.128	1.12915	1.128	1.1269	1.1261	1.11695	1.1189	1.1208	1.1244	1.12745	1.1244	1.11505	1.11525	1.1181	1.1194	1.12345	1.1257	1.1305	1.12935	1.13125	1.1322	1.13795	1.13335	1.13035	1.12685
	397	1.1423	1.1379	1.137	1.14135	1.13965	1.13675	1.1414	1.14745	1.1433	1.14385	1.1364	1.13675	1.13965	1.13605	1.13565	1.1385	1.14575	1.1509	1.1511	1.14785	1.1444	1.14005	1.14005	1.1404	1.1414	1.14555	1.1444	1.14215	1.13965	1.13985	1.14305	1.14515	1.14325	1.14575	1.14255	1.14155	1.1412	1.1395	1.14325	1.1341	1.13355	1.13735	1.13715	1.1381	1.1467	1.1423	1.14515	1.14555
	398	1.1536	1.1538	1.1593	1.1677	1.17055	1.1612	1.1595	1.158	1.15835	1.15495	1.15315	1.1509	1.15075	1.15605	1.15455	1.15205	1.1486	1.1555	1.1595	1.16025	1.1629	1.16425	1.1635	1.15645	1.15945	1.1593	1.16195	1.16275	1.16425	1.1593	1.158	1.16045	1.157	1.1614	1.17	1.16255	1.1593	1.1629	1.1671	1.1658	1.16465	1.16445	1.16175	1.1612	1.1614	1.1671	1.16655	1.1713
	399	1.153	1.15625	1.15605	1.15545	1.1576	1.15185	1.1488	1.1509	1.153	1.1505	1.1545	1.1534	1.1528	1.15205	1.1448	1.1448	1.1492	1.14995	1.14235	1.14365	1.14975	1.149	1.1496	1.1465	1.14365	1.1398	1.1427	1.1429	1.14785	1.13945	1.14115	1.1467	1.149	1.15415	1.16615	1.1587	1.1549	1.16005	1.1568	1.15605	1.14725	1.1534	1.15795	1.15835	1.15835	1.16155	1.16425	1.157
	400	1.14575	1.14615	1.14575	1.1503	1.15795	1.15795	1.16045	1.15475	1.1526	1.16295	1.16275	1.161	1.16065	1.1616	1.15985	1.16255	1.15855	1.157	1.15605	1.15855	1.16215	1.1669	1.1637	1.15795	1.1587	1.1576	1.153	1.15165	1.1538	1.1547	1.1566	1.1597	1.1656	1.1675	1.1652	1.15815	1.15815	1.1551	1.15245	1.1488	1.14705	1.14555	1.1414	1.14325	1.1421	1.13945	1.1408	1.1473
	401	1.14305	1.141	1.1408	1.14235	1.14515	1.1423	1.136	1.1429	1.14385	1.1507	1.15375	1.15205	1.15455	1.1505	1.14615	1.1446	1.14405	1.15015	1.15585	1.14825	1.1408	1.14025	1.14745	1.1484	1.1471	1.14405	1.1345	1.13605	1.1343	1.1379	1.1406	1.14635	1.14365	1.1467	1.14555	1.1473	1.1463	1.1461	1.14765	1.14555	1.1425	1.1391	1.1402	1.1383	1.13755	1.13315	1.13525	1.13905
	402	1.1389	1.13695	1.13735	1.13735	1.1387	1.1393	1.14365	1.1469	1.1414	1.14555	1.1465	1.14385	1.14515	1.1412	1.1385	1.1364	1.14025	1.14025	1.1404	1.14045	1.14825	1.1511	1.14825	1.1368	1.1286	1.1372	1.13965	1.1421	1.13965	1.1362	1.1341	1.13585	1.1362	1.1421	1.13815	1.14	1.1452	1.1431	1.14305	1.14135	1.1446	1.1383	1.14025	1.1425	1.1442	1.14655	1.1488	1.14635
	403	1.14425	1.14555	1.14155	1.13565	1.1389	1.1349	1.1339	1.13675	1.1345	1.1322	1.1366	1.13945	1.13625	1.1362	1.13945	1.1406	1.14345	1.14595	1.1465	1.14615	1.15035	1.14995	1.14595	1.14555	1.1471	1.14845	1.149	1.1509	1.14575	1.14155	1.14115	1.14345	1.14365	1.13965	1.1362	1.13755	1.1366	1.13795	1.13755	1.1393	1.13605	1.13505	1.1347	1.1303	1.129	1.1324	1.13165	1.13775
	404	1.14935	1.15265	1.1517	1.14765	1.14845	1.1438	1.1433	1.13925	1.1484	1.14465	1.15375	1.1585	1.1551	1.1553	1.15245	1.14745	1.1471	1.14725	1.14215	1.1322	1.1349	1.14215	1.14535	1.1473	1.14745	1.14275	1.14555	1.14135	1.14005	1.14005	1.14	1.1427	1.1507	1.14975	1.144	1.145	1.1427	1.14365	1.14325	1.13605	1.13315	1.1347	1.12305	1.1271	1.1295	1.13605	1.13335	1.1328
	405	1.14915	1.14635	1.14955	1.14725	1.14345	1.14405	1.14385	1.1402	1.137	1.13545	1.1343	1.12915	1.12705	1.133	1.13335	1.1353	1.1366	1.1444	1.14655	1.1471	1.1446	1.13795	1.13145	1.13485	1.1383	1.137	1.13465	1.1305	1.1326	1.13695	1.13925	1.13905	1.13795	1.14	1.14175	1.145	1.14215	1.14595	1.1406	1.13565	1.1362	1.14175	1.14	1.13985	1.1368	1.14515	1.14975	1.15395
	406	1.1566	1.1528	1.15435	1.1557	1.15375	1.15435	1.1578	1.1608	1.1616	1.1702	1.1692	1.16295	1.1629	1.15855	1.15165	1.15205	1.15185	1.1538	1.1555	1.15335	1.1509	1.15185	1.15145	1.1532	1.1549	1.15395	1.1536	1.1538	1.15545	1.1597	1.1614	1.1593	1.15205	1.1467	1.14785	1.1484	1.14955	1.14595	1.1425	1.14255	1.14995	1.1509	1.14555	1.14385	1.1484	1.1534	1.1486	1.1454
	407	1.14805	1.14785	1.1412	1.1368	1.1286	1.12575	1.1198	1.12055	1.1221	1.1309	1.12975	1.12765	1.13165	1.13165	1.1366	1.1383	1.1454	1.14385	1.14175	1.13945	1.1324	1.1324	1.1328	1.13415	1.13905	1.1423	1.14365	1.14365	1.14115	1.145	1.14235	1.14445	1.13985	1.14175	1.14175	1.1404	1.1385	1.13315	1.1389	1.13965	1.13965	1.13775	1.1358	1.13625	1.1381	1.13945	1.1391	1.13965
	408	1.1368	1.1328	1.13715	1.1419	1.13945	1.13965	1.14785	1.15035	1.1471	1.1427	1.14385	1.1362	1.1347	1.1423	1.14445	1.14405	1.1406	1.145	1.1507	1.1494	1.15185	1.1526	1.1511	1.15055	1.15125	1.1456	1.14995	1.15205	1.14725	1.14705	1.1467	1.14555	1.13985	1.14365	1.15015	1.153	1.14825	1.1446	1.14765	1.15495	1.15835	1.1576	1.1589	1.1534	1.1522	1.153	1.153	1.1528
	409	1.12895	1.12705	1.1332	1.13105	1.1337	1.1349	1.1385	1.13755	1.1364	1.1366	1.1347	1.12955	1.1263	1.1261	1.1265	1.12745	1.1286	1.12725	1.13145	1.13565	1.1343	1.1385	1.13815	1.1425	1.1427	1.1387	1.1345	1.12995	1.13335	1.1347	1.132	1.1332	1.1387	1.1358	1.1368	1.12895	1.1267	1.13625	1.14155	1.14005	1.13775	1.1385	1.14235	1.1433	1.13945	1.1366	1.13985	1.13945
	410	1.14555	1.14305	1.14175	1.13485	1.1379	1.1393	1.13985	1.13855	1.1446	1.1488	1.1507	1.1496	1.1452	1.14745	1.1446	1.14575	1.14215	1.1446	1.14175	1.13985	1.1406	1.1429	1.1379	1.13375	1.12665	1.12955	1.13625	1.1368	1.13945	1.1282	1.1261	1.12535	1.12645	1.12725	1.13125	1.13105	1.1307	1.1326	1.132	1.1282	1.12935	1.1284	1.12495	1.124	1.12785	1.1366	1.13775	1.1385
	411	1.1267	1.12915	1.1284	1.1284	1.12705	1.12705	1.12875	1.12915	1.1282	1.128	1.12975	1.1311	1.1282	1.13395	1.13035	1.1337	1.13905	1.141	1.14195	1.1425	1.1435	1.1433	1.1429	1.1492	1.14155	1.1402	1.14005	1.13695	1.13355	1.1351	1.13545	1.13295	1.1364	1.1366	1.14	1.1366	1.13375	1.1368	1.13105	1.128	1.13185	1.1366	1.1288	1.12455	1.1263	1.12955	1.133	1.13795
	412	1.1469	1.15205	1.1519	1.15625	1.1511	1.1444	1.14345	1.1454	1.13985	1.1381	1.1326	1.1353	1.1368	1.1381	1.14195	1.14365	1.14385	1.14195	1.14115	1.1406	1.1379	1.14025	1.14465	1.14445	1.14385	1.14465	1.1425	1.1448	1.1387	1.13925	1.13035	1.1238	1.12785	1.13505	1.13395	1.13505	1.13655	1.1374	1.1389	1.1385	1.14065	1.13505	1.1353	1.13775	1.1444	1.1429	1.1503	1.1475
	413	1.12995	1.13085	1.13545	1.137	1.13585	1.1368	1.1364	1.13355	1.12955	1.12575	1.12435	1.12665	1.13125	1.1383	1.13505	1.13165	1.12975	1.12745	1.13015	1.1307	1.12995	1.1269	1.1309	1.12915	1.12665	1.12935	1.1316	1.13065	1.12875	1.1282	1.12705	1.13145	1.12855	1.12645	1.12855	1.12835	1.12935	1.13315	1.13715	1.1343	1.13565	1.12995	1.13145	1.1324	1.13335	1.1301	1.12935	1.12
	414	1.11905	1.1229	1.1213	1.1158	1.11695	1.12365	1.1227	1.12055	1.1221	1.1246	1.1223	1.1244	1.12475	1.11905	1.11845	1.11865	1.11775	1.11865	1.11945	1.12075	1.1143	1.1112	1.1162	1.1204	1.12075	1.1238	1.12055	1.1242	1.12555	1.1244	1.124	1.1259	1.1248	1.1204	1.12245	1.1303	1.13145	1.1337	1.132	1.1305	1.1292	1.12725	1.12345	1.1267	1.12785	1.1309	1.12895	1.1322
	415	1.13485	1.1372	1.14405	1.1419	1.13925	1.1303	1.124	1.1217	1.1263	1.1288	1.1248	1.12575	1.1305	1.13205	1.1324	1.1332	1.1278	1.12625	1.1238	1.1284	1.1276	1.1274	1.12665	1.1282	1.1238	1.1278	1.13375	1.1292	1.1303	1.12555	1.1261	1.1267	1.12575	1.1225	1.11695	1.1072	1.11335	1.1177	1.12745	1.128	1.1244	1.12535	1.1221	1.1259	1.12345	1.1187	1.11715	1.1183
	416	1.11235	1.1141	1.11735	1.1156	1.1196	1.11965	1.1206	1.116	1.1105	1.10285	1.10265	1.1093	1.11125	1.1061	1.1061	1.11235	1.11615	1.1164	1.1183	1.1181	1.1171	1.1185	1.1185	1.1198	1.1179	1.11125	1.11255	1.108	1.11085	1.10875	1.1099	1.1143	1.1206	1.12455	1.12175	1.11865	1.11315	1.1154	1.11945	1.12	1.1198	1.12115	1.1183	1.11965	1.12175	1.1246	1.1223	1.1187
	417	1.1343	1.1364	1.1406	1.1347	1.12575	1.12935	1.1309	1.1345	1.1307	1.13085	1.12935	1.13125	1.13085	1.1339	1.1307	1.1297	1.13125	1.13355	1.1341	1.13585	1.13815	1.13125	1.1278	1.1267	1.12745	1.129	1.12975	1.1313	1.1347	1.14575	1.1412	1.13295	1.1263	1.12495	1.12685	1.12875	1.13255	1.13205	1.13485	1.1385	1.1406	1.1347	1.1324	1.1347	1.13545	1.12935	1.12475	1.1202
	418	1.1213	1.12115	1.1175	1.11885	1.11695	1.116	1.11485	1.11735	1.11735	1.11615	1.1168	1.1189	1.11715	1.1143	1.11235	1.1198	1.1248	1.1276	1.12895	1.12875	1.1255	1.12215	1.11695	1.1231	1.13185	1.1303	1.13525	1.1343	1.136	1.13925	1.1362	1.13295	1.1324	1.12955	1.1292	1.13545	1.1347	1.12915	1.13105	1.12915	1.1196	1.11965	1.12055	1.1234	1.1263	1.12515	1.1303	1.1286
	419	1.13335	1.13125	1.1263	1.12055	1.1215	1.12535	1.1225	1.1238	1.1204	1.1221	1.12135	1.12305	1.1263	1.125	1.1271	1.12935	1.1351	1.1349	1.1305	1.12935	1.13145	1.12955	1.1242	1.1204	1.12	1.12175	1.1221	1.1234	1.12935	1.1387	1.13905	1.1387	1.13795	1.13755	1.13505	1.1305	1.12225	1.11675	1.12535	1.129	1.1318	1.1261	1.1238	1.1282	1.12955	1.1257	1.1227	1.1238
	420	1.11805	1.1168	1.1175	1.1143	1.1166	1.1173	1.1219	1.12135	1.1181	1.112	1.11065	1.11465	1.11675	1.11885	1.11295	1.11085	1.1112	1.1143	1.1133	1.1179	1.1194	1.11965	1.1196	1.11315	1.1147	1.11255	1.1101	1.11145	1.11505	1.1105	1.11485	1.11775	1.1141	1.11105	1.1143	1.1189	1.1259	1.11925	1.1185	1.1208	1.1276	1.1303	1.12155	1.124	1.12875	1.12935	1.1223	1.124
	421	1.13165	1.1286	1.1305	1.13395	1.1326	1.12995	1.12955	1.12535	1.12535	1.1219	1.12495	1.1234	1.11945	1.12075	1.12495	1.12535	1.12075	1.1278	1.12855	1.12995	1.1341	1.14115	1.1377	1.1318	1.1366	1.1345	1.12895	1.12345	1.1299	1.12515	1.1324	1.1334	1.13375	1.1267	1.1242	1.1183	1.1143	1.1198	1.12535	1.1326	1.13585	1.1393	1.13565	1.14095	1.141	1.1448	1.1437	1.14195
	422	1.12915	1.12555	1.13185	1.13295	1.13315	1.137	1.13415	1.13355	1.13255	1.1326	1.1353	1.13625	1.1324	1.1366	1.1379	1.1368	1.1343	1.13585	1.1299	1.1309	1.12855	1.1307	1.12875	1.1328	1.13945	1.13755	1.1349	1.1364	1.13375	1.1324	1.1299	1.1286	1.133	1.1286	1.12725	1.12515	1.12595	1.1265	1.1286	1.1301	1.1305	1.1324	1.13525	1.13985	1.1366	1.14005	1.14025	1.13675
	423	1.12515	1.12285	1.11525	1.1196	1.1187	1.12075	1.1173	1.11845	1.1122	1.1116	1.1139	1.11885	1.12095	1.12095	1.1221	1.1217	1.1219	1.12325	1.1261	1.1265	1.12515	1.1288	1.13585	1.1368	1.1284	1.1244	1.1263	1.1265	1.12725	1.1255	1.12625	1.1305	1.1303	1.1299	1.12365	1.1244	1.12705	1.1299	1.1259	1.12005	1.12665	1.12515	1.1265	1.1185	1.12725	1.1261	1.1236	1.1261
	424	1.1252	1.1263	1.1225	1.11865	1.11405	1.1101	1.1057	1.11295	1.11425	1.1204	1.1139	1.11235	1.11565	1.11695	1.1181	1.115	1.1158	1.1154	1.11925	1.1202	1.1221	1.1181	1.11565	1.1139	1.11445	1.11485	1.1154	1.1177	1.11315	1.1122	1.1063	1.10705	1.11465	1.1221	1.11675	1.11465	1.116	1.12455	1.12385	1.11695	1.11885	1.1139	1.1147	1.1164	1.1187	1.11375	1.11695	1.1211
	425	1.09485	1.0969	1.0952	1.09385	1.0933	1.0912	1.09385	1.09885	1.10245	1.1034	1.1059	1.10725	1.11085	1.11295	1.11085	1.11255	1.11045	1.10285	1.10225	1.099	1.09845	1.09595	1.0971	1.1021	1.10035	1.1034	1.10705	1.1105	1.10395	1.10075	1.10625	1.1019	1.09275	1.0914	1.10055	1.10245	1.10475	1.1099	1.1101	1.10495	1.10725	1.10325	1.099	1.1074	1.108	1.1055	1.1013	1.0971
	426	1.1158	1.11145	1.1158	1.11235	1.11695	1.11275	1.10915	1.10435	1.10605	1.1032	1.10395	1.1053	1.10245	1.0996	1.09805	1.1015	1.1091	1.11355	1.11675	1.1179	1.1076	1.10265	1.10205	1.1122	1.1164	1.1206	1.12075	1.11045	1.11505	1.11465	1.1156	1.1133	1.12075	1.1175	1.1133	1.11295	1.11045	1.10685	1.10685	1.11635	1.1095	1.11125	1.11335	1.116	1.1143	1.1124	1.1126	1.10915
	427	1.116	1.11165	1.11465	1.11965	1.12765	1.11925	1.11985	1.11465	1.1139	1.116	1.12155	1.1196	1.1162	1.11465	1.1179	1.12175	1.12285	1.1261	1.12535	1.12405	1.1225	1.12535	1.12555	1.1246	1.1177	1.11525	1.11845	1.12075	1.1219	1.1278	1.13355	1.12745	1.1202	1.1143	1.1143	1.1122	1.1196	1.1202	1.1227	1.12285	1.1158	1.1179	1.1164	1.112	1.11085	1.10815	1.10475	1.1105
	428	1.11045	1.11615	1.11445	1.11965	1.1204	1.1227	1.121	1.12155	1.1244	1.12745	1.13295	1.13145	1.1303	1.1292	1.12955	1.12745	1.1303	1.1309	1.137	1.1351	1.1261	1.1185	1.116	1.12095	1.12155	1.11845	1.12075	1.11715	1.11485	1.11595	1.1185	1.1202	1.1206	1.11965	1.12345	1.12345	1.1276	1.1265	1.11885	1.1162	1.1221	1.1267	1.1265	1.12575	1.13015	1.12725	1.12515	1.12365
	429	1.12475	1.1284	1.1286	1.1303	1.1282	1.1324	1.13145	1.1343	1.1318	1.12955	1.1261	1.1288	1.1328	1.12875	1.132	1.13165	1.13795	1.1351	1.137	1.13375	1.1387	1.1341	1.1307	1.1322	1.1345	1.13945	1.13565	1.13275	1.1368	1.1414	1.1366	1.13715	1.1278	1.12135	1.1227	1.1286	1.1288	1.128	1.12685	1.12325	1.1263	1.1261	1.12325	1.12265	1.1286	1.13205	1.13505	1.13105
	430	1.137	1.1343	1.13375	1.1345	1.1303	1.13165	1.1278	1.132	1.1339	1.1322	1.13735	1.14365	1.1444	1.1381	1.1387	1.137	1.13715	1.13525	1.1347	1.13715	1.13565	1.13355	1.14215	1.14425	1.1469	1.1471	1.13945	1.1368	1.1358	1.13565	1.13355	1.1324	1.1284	1.12305	1.12095	1.1265	1.12765	1.1322	1.1286	1.12765	1.1372	1.1318	1.13015	1.128	1.13145	1.12805	1.12995	1.13395
	431	1.15545	1.15335	1.1557	1.1501	1.14995	1.1536	1.15585	1.1549	1.1509	1.1511	1.1576	1.1614	1.1505	1.1446	1.1429	1.14465	1.1408	1.1442	1.14425	1.1427	1.13985	1.14025	1.1387	1.13925	1.1389	1.13605	1.1414	1.1427	1.14935	1.14935	1.14765	1.14445	1.1427	1.14975	1.1534	1.15375	1.15435	1.15265	1.1505	1.14785	1.1492	1.15225	1.1513	1.15165	1.1524	1.1526	1.14995	1.154
	432	1.14595	1.14365	1.14845	1.1511	1.1532	1.14975	1.1492	1.1482	1.1551	1.1547	1.1488	1.1486	1.15205	1.1513	1.1574	1.15545	1.14975	1.14705	1.1334	1.1429	1.1494	1.1469	1.1486	1.1454	1.1448	1.14575	1.1475	1.14345	1.14065	1.14175	1.14425	1.1473	1.15075	1.14995	1.1484	1.14575	1.14235	1.14	1.13885	1.13545	1.14	1.14725	1.14885	1.15205	1.14805	1.1435	1.1425	1.1446
	433	1.1328	1.1358	1.1341	1.1307	1.1341	1.1326	1.1362	1.14175	1.14325	1.14195	1.1433	1.13985	1.1406	1.1454	1.1366	1.1389	1.1366	1.13905	1.1343	1.13525	1.14045	1.13585	1.1368	1.13815	1.1349	1.1379	1.1364	1.13735	1.1326	1.12915	1.12765	1.1255	1.1314	1.12955	1.13585	1.1393	1.14115	1.1351	1.13945	1.13945	1.1406	1.14095	1.1398	1.13565	1.13545	1.13985	1.1328	1.13565
	434	1.12725	1.1274	1.1257	1.1238	1.12535	1.1322	1.1242	1.1286	1.13145	1.1301	1.12745	1.1307	1.1362	1.13985	1.13835	1.1345	1.13945	1.13835	1.1425	1.14825	1.14915	1.144	1.1408	1.1358	1.14135	1.14385	1.13815	1.13945	1.13985	1.1467	1.1444	1.1469	1.1444	1.1404	1.13835	1.13965	1.1404	1.13375	1.1379	1.14175	1.1437	1.141	1.13565	1.13695	1.1408	1.13755	1.1429	1.1423
	435	1.12155	1.1242	1.13085	1.12975	1.12895	1.12645	1.12285	1.12305	1.12095	1.11865	1.1177	1.11675	1.1202	1.12115	1.1219	1.1175	1.116	1.1124	1.112	1.11715	1.12385	1.12665	1.12535	1.12745	1.12495	1.12305	1.1242	1.12825	1.12855	1.1265	1.12115	1.12765	1.1305	1.12875	1.12385	1.12305	1.1217	1.1219	1.1257	1.12895	1.1297	1.1236	1.11865	1.1164	1.1179	1.1185	1.11865	1.1257
	436	1.11565	1.1183	1.12135	1.1166	1.1177	1.11525	1.1095	1.11465	1.11845	1.115	1.1179	1.1219	1.11905	1.1133	1.1143	1.11755	1.1145	1.11255	1.1122	1.1141	1.1107	1.1124	1.1164	1.12135	1.12665	1.13105	1.1339	1.13335	1.1278	1.1261	1.11945	1.12515	1.125	1.1231	1.12305	1.11925	1.11865	1.1135	1.11485	1.12365	1.1284	1.1282	1.125	1.12645	1.128	1.13165	1.12625	1.1242
	437	1.12765	1.1278	1.1242	1.1267	1.12435	1.12345	1.1273	1.1259	1.1301	1.1326	1.1362	1.13545	1.1379	1.1406	1.13565	1.13565	1.13065	1.13165	1.1288	1.12915	1.12495	1.12765	1.13735	1.1387	1.1366	1.13355	1.13545	1.1309	1.1284	1.12955	1.1362	1.12935	1.1305	1.12495	1.1219	1.12555	1.12325	1.128	1.1284	1.12805	1.1227	1.1242	1.12305	1.1238	1.1244	1.1202	1.12305	1.12745
	438	1.13525	1.13925	1.1406	1.13965	1.14135	1.144	1.13945	1.13485	1.13755	1.1389	1.145	1.14235	1.1444	1.1442	1.13735	1.1366	1.1427	1.14575	1.1482	1.1494	1.14575	1.1421	1.1368	1.13295	1.13375	1.1345	1.14005	1.1368	1.1322	1.1362	1.1387	1.1309	1.13335	1.13295	1.13415	1.1322	1.1286	1.13255	1.1307	1.12855	1.12455	1.1242	1.1265	1.1261	1.1324	1.13395	1.1307	1.133
	439	1.1387	1.14005	1.1383	1.13585	1.13985	1.1385	1.1364	1.13695	1.1368	1.1341	1.13085	1.1324	1.12915	1.1286	1.12285	1.1299	1.13275	1.12665	1.12915	1.1282	1.1303	1.13525	1.13755	1.13585	1.13525	1.13965	1.13985	1.13835	1.1328	1.13465	1.14175	1.14535	1.14595	1.1446	1.1419	1.137	1.1307	1.12825	1.1261	1.12595	1.12645	1.1242	1.13015	1.1328	1.13165	1.1324	1.13775	1.13605
	440	1.15375	1.148	1.14275	1.14365	1.1431	1.1488	1.14235	1.14595	1.14745	1.14785	1.14555	1.14495	1.14305	1.13945	1.13925	1.1364	1.14175	1.1429	1.14345	1.1358	1.1328	1.13125	1.13145	1.1307	1.13145	1.1324	1.13545	1.13755	1.1377	1.1448	1.1442	1.14785	1.1427	1.14325	1.14175	1.14365	1.1408	1.14365	1.145	1.13945	1.1433	1.1404	1.1431	1.1431	1.1473	1.1437	1.1408	1.13985
	441	1.16465	1.166	1.16675	1.1698	1.17205	1.1736	1.16885	1.16805	1.16675	1.16845	1.1717	1.17115	1.16925	1.1654	1.166	1.16445	1.1616	1.16385	1.1683	1.17265	1.16635	1.16005	1.16865	1.1696	1.1681	1.16825	1.17515	1.1755	1.174	1.173	1.1713	1.17285	1.1744	1.1774	1.1757	1.1715	1.16865	1.1656	1.16085	1.16235	1.1604	1.1667	1.16425	1.15915	1.16235	1.165	1.1707	1.16885
	442	1.14995	1.14955	1.14635	1.14845	1.15335	1.153	1.15625	1.1519	1.1528	1.15185	1.15205	1.1513	1.15165	1.1507	1.1522	1.1536	1.1534	1.15415	1.1522	1.15415	1.1553	1.15395	1.1507	1.154	1.15415	1.1557	1.16005	1.15835	1.1553	1.1494	1.1511	1.1488	1.1448	1.149	1.14915	1.15145	1.1524	1.1528	1.15455	1.1545	1.15205	1.15585	1.15035	1.14935	1.1503	1.15015	1.1488	1.15205
	443	1.1477	1.1452	1.1532	1.15125	1.1494	1.1471	1.149	1.14495	1.14845	1.15055	1.14785	1.14595	1.1427	1.1448	1.1459	1.1473	1.149	1.153	1.14595	1.14995	1.14615	1.1488	1.14785	1.14595	1.1406	1.1461	1.14175	1.136	1.1305	1.132	1.1429	1.13795	1.1347	1.1356	1.1362	1.13925	1.1444	1.1404	1.13485	1.1343	1.132	1.1385	1.13355	1.1326	1.1326	1.13965	1.14075	1.13465
	444	1.12995	1.13525	1.13695	1.13565	1.13565	1.13695	1.1389	1.13945	1.1389	1.1374	1.13525	1.13315	1.1316	1.1307	1.1332	1.13565	1.1362	1.14115	1.1408	1.1328	1.1318	1.1324	1.13755	1.14005	1.1421	1.1446	1.14555	1.14155	1.13945	1.1362	1.1368	1.1358	1.1368	1.13295	1.13375	1.12955	1.1278	1.13145	1.13945	1.1421	1.13755	1.1379	1.136	1.13655	1.1385	1.14345	1.14345	1.14195
	445	1.15625	1.1549	1.1536	1.1528	1.14385	1.14555	1.1425	1.1404	1.1347	1.1345	1.1385	1.14255	1.14535	1.13755	1.1345	1.12915	1.1305	1.1288	1.1385	1.1362	1.1326	1.13015	1.12665	1.12535	1.13205	1.13585	1.13835	1.1461	1.1381	1.1328	1.13335	1.141	1.13965	1.13545	1.1301	1.12645	1.1345	1.1301	1.13755	1.1385	1.13505	1.13105	1.12705	1.13105	1.1412	1.13945	1.1387	1.13605
	446	1.12385	1.1246	1.1276	1.1288	1.12805	1.1366	1.14135	1.1446	1.1404	1.13695	1.13735	1.1387	1.13965	1.136	1.1402	1.1387	1.1385	1.13585	1.1368	1.13505	1.13625	1.1387	1.14005	1.14135	1.1366	1.14175	1.13525	1.13255	1.1278	1.12895	1.13185	1.13295	1.13185	1.1362	1.13585	1.13775	1.13735	1.13735	1.13395	1.13185	1.13125	1.1267	1.1257	1.12535	1.12725	1.1307	1.13315	1.1326
	447	1.13355	1.13145	1.1299	1.12915	1.12875	1.13545	1.13605	1.13355	1.13775	1.1345	1.1299	1.12975	1.1326	1.1345	1.1374	1.1406	1.14255	1.14155	1.1467	1.14555	1.14005	1.1383	1.1381	1.13945	1.1349	1.1326	1.1389	1.1404	1.141	1.14095	1.1406	1.13315	1.1307	1.133	1.1353	1.1307	1.1309	1.1316	1.13625	1.13465	1.13065	1.1328	1.13585	1.13415	1.1303	1.1345	1.1326	1.13605
	448	1.1261	1.1242	1.13145	1.13145	1.12915	1.12765	1.13105	1.12995	1.1299	1.1339	1.13775	1.136	1.128	1.13125	1.12975	1.1259	1.1217	1.1204	1.12115	1.12535	1.12515	1.12515	1.13125	1.13125	1.13335	1.13545	1.1322	1.12745	1.1307	1.1324	1.13605	1.13145	1.12765	1.1238	1.1318	1.1341	1.1362	1.13715	1.1385	1.14155	1.1379	1.13755	1.1326	1.1343	1.13355	1.13355	1.13775	1.1429
	449	1.1446	1.14385	1.14745	1.149	1.15015	1.153	1.1551	1.15225	1.1526	1.153	1.1526	1.1534	1.14725	1.14785	1.14845	1.15035	1.15125	1.14995	1.15185	1.1583	1.15855	1.1555	1.15565	1.16235	1.1553	1.1549	1.1513	1.14785	1.15205	1.15415	1.1576	1.15265	1.1536	1.15875	1.16065	1.1616	1.1591	1.15775	1.1574	1.15395	1.1505	1.14975	1.1488	1.1471	1.1498	1.14975	1.14725	1.15225
	450	1.1511	1.1427	1.15055	1.15835	1.1549	1.15355	1.1513	1.1471	1.14615	1.1416	1.14535	1.1526	1.15355	1.1578	1.15645	1.15205	1.15395	1.15185	1.1519	1.15285	1.149	1.14155	1.1486	1.1553	1.1509	1.1528	1.1515	1.14725	1.1509	1.15185	1.14915	1.1543	1.1574	1.15795	1.149	1.14555	1.1475	1.1467	1.14805	1.1471	1.1469	1.1475	1.15475	1.1509	1.1469	1.1465	1.15285	1.15795
	451	1.1524	1.15145	1.1463	1.1452	1.1467	1.14425	1.1475	1.152	1.14575	1.145	1.1387	1.1364	1.13755	1.1402	1.1448	1.14155	1.1448	1.1393	1.149	1.14825	1.14805	1.14555	1.1446	1.1427	1.14215	1.13965	1.137	1.1461	1.14865	1.1425	1.14075	1.15015	1.1492	1.14425	1.1433	1.1404	1.1398	1.1408	1.1425	1.14345	1.14845	1.1448	1.1446	1.14325	1.1454	1.13835	1.1341	1.13355
	452	1.1471	1.1459	1.1446	1.14195	1.1446	1.14345	1.13985	1.14345	1.14745	1.15265	1.15205	1.1551	1.153	1.15185	1.1494	1.1501	1.14805	1.1509	1.1475	1.1475	1.14575	1.14365	1.1431	1.1408	1.1448	1.1477	1.15625	1.15525	1.153	1.15395	1.14975	1.1538	1.15455	1.15795	1.1572	1.15775	1.16045	1.16045	1.15625	1.149	1.14785	1.1429	1.1429	1.14345	1.14595	1.1454	1.14785	1.14995
	453	1.15205	1.14915	1.1452	1.1488	1.15225	1.1511	1.14635	1.1435	1.14785	1.1507	1.157	1.1566	1.15545	1.15475	1.15585	1.1608	1.16425	1.1604	1.1517	1.1492	1.1467	1.13965	1.1366	1.1366	1.13355	1.1383	1.1473	1.15415	1.15375	1.14405	1.14345	1.13585	1.13545	1.13945	1.1406	1.1385	1.13965	1.1425	1.1414	1.13795	1.13795	1.14155	1.13865	1.13525	1.12705	1.1364	1.141	1.1393
	454	1.14785	1.14425	1.1471	1.1456	1.14955	1.14405	1.14445	1.14405	1.14235	1.14535	1.1456	1.1452	1.14115	1.1419	1.1391	1.14305	1.1454	1.14215	1.1372	1.1391	1.1389	1.1408	1.1431	1.1406	1.13945	1.14175	1.145	1.14045	1.14005	1.1368	1.13795	1.13835	1.1429	1.1398	1.14005	1.1429	1.1402	1.14405	1.1431	1.14345	1.1419	1.14425	1.13985	1.14275	1.14345	1.15055	1.15015	1.1505
	455	1.12785	1.1288	1.132	1.12785	1.12645	1.12995	1.1341	1.1305	1.12915	1.1385	1.14365	1.13735	1.13815	1.13525	1.14005	1.14345	1.14325	1.1433	1.144	1.14155	1.1414	1.1427	1.1389	1.1391	1.1414	1.14785	1.14555	1.14725	1.1475	1.145	1.14365	1.1389	1.1414	1.14405	1.1427	1.14325	1.1444	1.1488	1.1488	1.1429	1.13605	1.1364	1.1326	1.1385	1.1425	1.14405	1.1465	1.14825
	456	1.1528	1.14955	1.1456	1.14495	1.14785	1.15605	1.1551	1.1566	1.15245	1.1555	1.1509	1.14385	1.15145	1.1574	1.1528	1.15545	1.1614	1.15395	1.14995	1.1454	1.1446	1.1452	1.1465	1.15145	1.15015	1.14805	1.153	1.1591	1.15395	1.153	1.14465	1.15105	1.1572	1.161	1.157	1.1578	1.15205	1.14635	1.1494	1.149	1.14765	1.1473	1.15035	1.14595	1.1473	1.14385	1.14825	1.14785
	457	1.1322	1.13905	1.137	1.1387	1.13945	1.14765	1.14825	1.14825	1.1509	1.1469	1.14995	1.15185	1.1496	1.1467	1.15225	1.1515	1.1534	1.1509	1.1528	1.14825	1.1492	1.15055	1.1486	1.15015	1.1534	1.15205	1.1492	1.1519	1.14865	1.15165	1.1486	1.14655	1.1454	1.1461	1.1467	1.14385	1.145	1.14555	1.14425	1.1385	1.14635	1.14845	1.1541	1.15165	1.14805	1.14825	1.1471	1.13585
	458	1.1385	1.1452	1.1469	1.14515	1.1473	1.14745	1.1444	1.1429	1.1385	1.1383	1.13355	1.1366	1.1446	1.1444	1.1452	1.14635	1.1454	1.1446	1.14385	1.1475	1.14405	1.1427	1.1463	1.1513	1.14805	1.15145	1.15165	1.14805	1.1509	1.1501	1.14615	1.14445	1.14325	1.14425	1.1545	1.1564	1.1528	1.1524	1.14725	1.1515	1.15415	1.1547	1.1522	1.1456	1.1408	1.14555	1.1452	1.14765
	459	1.1675	1.1658	1.16005	1.16025	1.162	1.1627	1.1664	1.16155	1.15775	1.15875	1.16575	1.17415	1.1713	1.16865	1.1652	1.1612	1.1604	1.15585	1.15835	1.16635	1.16845	1.1633	1.16425	1.16425	1.15185	1.15035	1.1597	1.1671	1.1717	1.17375	1.1757	1.1732	1.16865	1.1658	1.1656	1.16865	1.16175	1.16235	1.161	1.1591	1.15435	1.16235	1.161	1.1568	1.1509	1.1606	1.1597	1.15895
	460	1.16215	1.1667	1.1652	1.1654	1.16505	1.1583	1.1608	1.15965	1.16195	1.1604	1.16195	1.16005	1.1593	1.1574	1.15625	1.1568	1.1589	1.1583	1.1614	1.1679	1.1612	1.1593	1.1593	1.16005	1.1608	1.1618	1.16195	1.1555	1.1576	1.1528	1.15565	1.157	1.1578	1.16005	1.1587	1.1616	1.16045	1.1604	1.157	1.1553	1.16255	1.15965	1.15395	1.15835	1.16405	1.15835	1.15665	1.16105
	461	1.1446	1.14045	1.14155	1.14575	1.14655	1.1463	1.1461	1.14785	1.14445	1.1433	1.14535	1.14135	1.14745	1.14765	1.1364	1.13565	1.1387	1.13545	1.1372	1.1404	1.1379	1.13295	1.1324	1.13545	1.1368	1.1385	1.14025	1.13755	1.1366	1.13985	1.14095	1.14175	1.1404	1.1425	1.1465	1.14595	1.14555	1.14195	1.14155	1.14405	1.1482	1.14935	1.14405	1.1448	1.1488	1.149	1.1471	1.14705
	462	1.12935	1.1345	1.12725	1.12385	1.12515	1.133	1.1341	1.1345	1.12955	1.1284	1.12935	1.12875	1.1341	1.1326	1.137	1.13525	1.129	1.12345	1.12895	1.12915	1.12765	1.12535	1.132	1.13125	1.1313	1.12935	1.12685	1.1236	1.1215	1.11925	1.11465	1.12325	1.12115	1.124	1.1238	1.12855	1.13125	1.1324	1.13815	1.1345	1.1368	1.1345	1.13585	1.12915	1.1284	1.1309	1.136	1.1385
	463	1.13245	1.1282	1.12345	1.1284	1.12705	1.12855	1.13395	1.14155	1.1425	1.1301	1.12915	1.1368	1.13905	1.12975	1.1269	1.1311	1.1332	1.12935	1.1305	1.1225	1.1192	1.12115	1.12345	1.1284	1.1299	1.1299	1.12515	1.1259	1.12535	1.1219	1.1162	1.1244	1.1246	1.12595	1.1185	1.12	1.12405	1.1261	1.12475	1.12075	1.12115	1.12745	1.1345	1.13585	1.13525	1.1318	1.12935	1.12705
	464	1.1427	1.13775	1.1324	1.13315	1.13945	1.13775	1.13755	1.1343	1.13315	1.1324	1.1318	1.1314	1.1328	1.13565	1.1347	1.1387	1.13605	1.1368	1.1345	1.1349	1.1345	1.1337	1.1265	1.12325	1.12725	1.1286	1.1295	1.12875	1.12895	1.128	1.13375	1.133	1.13315	1.12915	1.1265	1.1269	1.12455	1.12515	1.1273	1.1194	1.1143	1.12305	1.12495	1.12725	1.1208	1.12155	1.12155	1.12325
	465	1.1202	1.11695	1.1183	1.1135	1.1139	1.11235	1.11865	1.1265	1.12725	1.12645	1.13275	1.1339	1.1305	1.1322	1.12725	1.12995	1.12915	1.1307	1.12745	1.13105	1.1227	1.129	1.12535	1.11715	1.12285	1.12455	1.12075	1.1162	1.11525	1.1099	1.1074	1.1103	1.11275	1.1114	1.11235	1.11445	1.1179	1.10955	1.1103	1.11085	1.1097	1.11315	1.1114	1.1118	1.10685	1.11145	1.1118	1.12005
	466	1.1219	1.11945	1.1204	1.11965	1.1204	1.1198	1.11905	1.1177	1.11655	1.1139	1.1139	1.1181	1.1139	1.1122	1.1097	1.11005	1.1154	1.1166	1.1173	1.1143	1.112	1.11065	1.1118	1.1126	1.1166	1.1196	1.12095	1.12115	1.12015	1.1204	1.1164	1.1219	1.1303	1.1309	1.12115	1.1118	1.10855	1.1034	1.09575	1.1032	1.11085	1.11275	1.11255	1.11005	1.1103	1.10835	1.1118	1.1139
	467	1.1326	1.12575	1.116	1.1164	1.1158	1.11885	1.1171	1.1168	1.1139	1.11885	1.11465	1.11635	1.11505	1.1091	1.1116	1.10915	1.1133	1.1137	1.1156	1.11085	1.12135	1.1204	1.1095	1.1124	1.1131	1.11145	1.1147	1.11865	1.1105	1.10435	1.1038	1.1068	1.10515	1.107	1.11355	1.11425	1.11275	1.10285	1.10605	1.10915	1.11595	1.1162	1.11505	1.1175	1.1223	1.115	1.11295	1.10645
	468	1.10475	1.1055	1.10415	1.10475	1.10835	1.1072	1.1028	1.1059	1.0996	1.10115	1.0969	1.09825	1.1009	1.10245	1.1072	1.1124	1.10855	1.10035	1.09865	1.10035	1.11215	1.1179	1.1143	1.1118	1.10705	1.1128	1.1162	1.1179	1.11565	1.11335	1.1112	1.112	1.10325	1.10665	1.10285	1.1019	1.107	1.1086	1.1114	1.11125	1.1139	1.116	1.11655	1.1177	1.12285	1.1267	1.12895	1.12365
	469	1.1423	1.1379	1.14235	1.141	1.13585	1.13485	1.13775	1.1391	1.13565	1.1322	1.14065	1.14995	1.14995	1.1528	1.1488	1.1456	1.14405	1.13945	1.13735	1.1381	1.1368	1.13145	1.13395	1.1349	1.13605	1.1339	1.1421	1.14575	1.1463	1.14175	1.1423	1.14135	1.1364	1.137	1.1385	1.1406	1.1374	1.13775	1.1351	1.1326	1.1343	1.1389	1.14075	1.13755	1.1389	1.1381	1.1389	1.14005
	470	1.144	1.14615	1.14135	1.1328	1.13645	1.1425	1.145	1.144	1.1437	1.13965	1.13695	1.13965	1.13335	1.13985	1.1425	1.14595	1.1471	1.14575	1.13675	1.1389	1.14305	1.15075	1.14845	1.1414	1.13625	1.1345	1.136	1.141	1.1389	1.1383	1.14425	1.13885	1.1402	1.14885	1.14345	1.14615	1.14005	1.13735	1.14005	1.14	1.149	1.1507	1.149	1.15165	1.1484	1.14305	1.1414	1.1427
	471	1.13315	1.12875	1.1253	1.1265	1.12685	1.12495	1.1282	1.12595	1.1301	1.12895	1.1286	1.12935	1.12685	1.12665	1.12915	1.1305	1.12495	1.1244	1.11905	1.1135	1.1082	1.11355	1.11545	1.12265	1.12075	1.1154	1.1187	1.1208	1.1278	1.1269	1.13295	1.12875	1.12915	1.1374	1.14115	1.13905	1.13505	1.13165	1.1311	1.13605	1.13775	1.1419	1.13485	1.13735	1.1311	1.1326	1.1364	1.14325
	472	1.1351	1.14155	1.13885	1.1374	1.1393	1.1385	1.13755	1.13715	1.13715	1.14845	1.15035	1.1444	1.1425	1.14025	1.13885	1.1341	1.1295	1.13375	1.13205	1.13145	1.13485	1.1381	1.1368	1.1349	1.1261	1.1284	1.12745	1.1301	1.12935	1.128	1.1265	1.13105	1.12895	1.1217	1.1265	1.1295	1.1345	1.1324	1.132	1.13715	1.13415	1.12955	1.1372	1.13505	1.12805	1.12995	1.14575	1.15735
	473	1.1414	1.13715	1.13545	1.13885	1.13085	1.13225	1.13205	1.12475	1.12935	1.133	1.13335	1.1343	1.13355	1.1303	1.12935	1.12765	1.1328	1.12135	1.12725	1.1364	1.1408	1.13585	1.1286	1.1307	1.1353	1.13565	1.1389	1.1406	1.13465	1.13735	1.1305	1.1303	1.13355	1.13375	1.1347	1.1408	1.1381	1.1387	1.1324	1.12765	1.12855	1.12915	1.1328	1.1343	1.13735	1.13985	1.1425	1.1402
	474	1.1402	1.1326	1.13465	1.141	1.1421	1.1391	1.13395	1.1345	1.1284	1.1313	1.1307	1.129	1.13185	1.13295	1.13145	1.1303	1.132	1.12725	1.1217	1.12285	1.1223	1.1242	1.12745	1.13105	1.1345	1.13755	1.13375	1.1292	1.1242	1.1322	1.13355	1.1324	1.1288	1.13735	1.13255	1.13165	1.1301	1.13125	1.13375	1.13565	1.1364	1.12995	1.13585	1.13945	1.13945	1.141	1.14155	1.13985
	475	1.1349	1.1328	1.13315	1.1263	1.13165	1.1345	1.1383	1.1345	1.13755	1.13375	1.13085	1.1307	1.13395	1.1372	1.12765	1.1263	1.13085	1.1318	1.1324	1.136	1.13945	1.1463	1.1423	1.14385	1.14405	1.14155	1.14	1.136	1.13695	1.13925	1.1509	1.1553	1.14995	1.1435	1.14045	1.1362	1.141	1.13985	1.133	1.1404	1.13925	1.13485	1.1269	1.13125	1.1305	1.13165	1.13125	1.13145
	476	1.1339	1.1261	1.12515	1.13145	1.14215	1.1374	1.13755	1.12685	1.1309	1.13105	1.124	1.12515	1.1276	1.1257	1.12535	1.1307	1.13375	1.1452	1.1408	1.12975	1.13145	1.1343	1.1328	1.12915	1.1326	1.12875	1.1328	1.1288	1.13695	1.1374	1.14095	1.13335	1.1284	1.1265	1.12835	1.13145	1.136	1.14405	1.1408	1.141	1.1425	1.13925	1.1406	1.1482	1.14115	1.141	1.13335	1.1152
	477	1.1238	1.12305	1.12475	1.1278	1.12805	1.12535	1.12435	1.13355	1.141	1.1351	1.13225	1.1259	1.1244	1.1225	1.12245	1.12115	1.12595	1.12725	1.12555	1.1175	1.12285	1.12515	1.1202	1.11465	1.1154	1.12095	1.12345	1.1179	1.11925	1.1208	1.1202	1.1204	1.11905	1.11755	1.1303	1.1326	1.13525	1.1261	1.12115	1.11885	1.12345	1.1322	1.13945	1.1391	1.13545	1.1337	1.1347	1.1322
	478	1.1116	1.11675	1.1107	1.11295	1.1122	1.1204	1.1242	1.1255	1.12175	1.1215	1.12135	1.1242	1.12365	1.1217	1.12535	1.12345	1.12285	1.1202	1.1244	1.12435	1.12665	1.12705	1.1213	1.1242	1.12745	1.11905	1.1271	1.13415	1.13435	1.132	1.1324	1.13085	1.13145	1.1303	1.1282	1.13255	1.1345	1.1326	1.12935	1.1299	1.12955	1.12995	1.13375	1.1305	1.1259	1.1194	1.11565	1.1118
	479	1.128	1.12895	1.1248	1.12385	1.12495	1.12265	1.12405	1.13165	1.13545	1.13525	1.13125	1.125	1.12725	1.1286	1.13415	1.13125	1.128	1.12385	1.1286	1.13145	1.1303	1.1259	1.13355	1.1328	1.13375	1.1366	1.12725	1.1324	1.13395	1.1389	1.1414	1.1423	1.13925	1.141	1.14175	1.13755	1.1345	1.1322	1.13525	1.129	1.1284	1.12575	1.12725	1.12995	1.1343	1.133	1.1284	1.12875
	480	1.13965	1.1488	1.141	1.1322	1.12915	1.12935	1.13185	1.141	1.13855	1.1349	1.13395	1.13125	1.13085	1.12825	1.12745	1.1263	1.1326	1.1362	1.1309	1.1332	1.13565	1.13125	1.1349	1.14095	1.13965	1.13465	1.1389	1.13965	1.1406	1.13545	1.12975	1.133	1.1345	1.13375	1.13145	1.132	1.1349	1.13335	1.13275	1.1353	1.13565	1.13415	1.1362	1.13355	1.1242	1.12595	1.1341	1.13125
	481	1.1261	1.12305	1.12725	1.12685	1.1261	1.12975	1.12935	1.12595	1.1303	1.12785	1.12535	1.1236	1.12495	1.1187	1.12245	1.129	1.124	1.12575	1.1257	1.1255	1.1189	1.12055	1.1162	1.1215	1.1135	1.1179	1.12325	1.11755	1.11675	1.12535	1.13225	1.1305	1.12975	1.128	1.12645	1.1219	1.1248	1.1208	1.1175	1.11905	1.12555	1.1282	1.12365	1.1229	1.1217	1.1229	1.124	1.12095
	482	1.12935	1.1288	1.1301	1.12915	1.1332	1.1278	1.12995	1.13145	1.13335	1.1362	1.13735	1.1383	1.1381	1.1358	1.137	1.1391	1.1366	1.13395	1.1303	1.1339	1.13355	1.13225	1.1299	1.1276	1.12935	1.12935	1.12855	1.12785	1.1341	1.1341	1.13255	1.13125	1.12705	1.1263	1.1244	1.12475	1.1236	1.12305	1.12435	1.11945	1.1181	1.1221	1.1278	1.1305	1.12895	1.1255	1.1242	1.124
	483	1.13415	1.14155	1.14235	1.13905	1.141	1.14285	1.14595	1.1492	1.1469	1.1427	1.14115	1.1416	1.13985	1.1347	1.14325	1.1444	1.14365	1.13885	1.14215	1.14155	1.1408	1.1417	1.13985	1.13885	1.1309	1.13545	1.1362	1.137	1.1349	1.1368	1.1421	1.13965	1.1326	1.13125	1.133	1.1353	1.13695	1.1345	1.1343	1.13735	1.1362	1.1385	1.1448	1.1532	1.1536	1.15225	1.14345	1.14345
	484	1.1221	1.1171	1.1217	1.12765	1.1299	1.1345	1.13045	1.13505	1.13435	1.1391	1.1414	1.13755	1.1385	1.1328	1.1305	1.1314	1.13085	1.1322	1.13105	1.1265	1.13105	1.1345	1.12975	1.1305	1.1305	1.128	1.1248	1.1284	1.1324	1.1381	1.1345	1.13485	1.1356	1.1406	1.13125	1.1259	1.1288	1.132	1.13125	1.12895	1.1301	1.13525	1.132	1.12265	1.12555	1.12725	1.1324	1.13125
	485	1.1242	1.1288	1.1385	1.1372	1.1345	1.13315	1.12595	1.11865	1.12075	1.12095	1.1179	1.1202	1.1198	1.1225	1.1204	1.12115	1.1198	1.12035	1.12155	1.11925	1.11255	1.11545	1.1248	1.1204	1.11865	1.1223	1.13165	1.12725	1.12345	1.1227	1.12575	1.12935	1.12435	1.13085	1.1301	1.129	1.12095	1.1173	1.11775	1.11845	1.11755	1.1143	1.1179	1.1139	1.10985	1.11275	1.11695	1.12115
	486	1.13545	1.136	1.1311	1.1284	1.1257	1.1246	1.12575	1.12345	1.12915	1.12955	1.1351	1.12915	1.1284	1.1208	1.1164	1.12115	1.1147	1.1183	1.1202	1.12705	1.12575	1.1248	1.1292	1.1303	1.1265	1.12075	1.1236	1.11905	1.1156	1.11925	1.12	1.12135	1.1246	1.1305	1.12935	1.1257	1.12265	1.12765	1.1282	1.13165	1.1326	1.12935	1.12325	1.12855	1.13015	1.12705	1.12325	1.1175
	487	1.1328	1.13795	1.1446	1.1423	1.1381	1.13315	1.14025	1.1385	1.1419	1.1381	1.13145	1.1309	1.1332	1.13795	1.1343	1.13715	1.14	1.14595	1.13295	1.1364	1.13395	1.1368	1.13605	1.13715	1.13585	1.1433	1.15035	1.1448	1.1473	1.1435	1.14385	1.13525	1.1429	1.1448	1.1414	1.1387	1.12935	1.1282	1.12895	1.1324	1.13145	1.1324	1.12935	1.13375	1.1402	1.14785	1.14385	1.1414
	488	1.1448	1.14365	1.1433	1.1419	1.14325	1.1421	1.14195	1.13965	1.14	1.14365	1.14175	1.1404	1.14155	1.145	1.14345	1.1389	1.14385	1.1501	1.14995	1.15225	1.15015	1.1494	1.14995	1.14385	1.14365	1.14135	1.1391	1.1446	1.14995	1.1492	1.1507	1.1488	1.1452	1.1454	1.14575	1.13885	1.13715	1.137	1.1387	1.14155	1.1366	1.14175	1.14115	1.1406	1.14155	1.1404	1.1337	1.12895
	489	1.1309	1.13335	1.1368	1.13395	1.1286	1.1265	1.12	1.12575	1.1265	1.12745	1.1219	1.1217	1.1288	1.1311	1.12935	1.1263	1.13125	1.13565	1.1307	1.1286	1.1339	1.12685	1.1219	1.1269	1.12745	1.1278	1.12875	1.133	1.1255	1.1288	1.11905	1.12875	1.13125	1.13105	1.13015	1.1273	1.1284	1.12575	1.1246	1.1173	1.1175	1.1219	1.11695	1.1198	1.12245	1.1225	1.12195	1.12095
	490	1.12705	1.1278	1.13355	1.1324	1.1265	1.1288	1.12955	1.1303	1.128	1.12955	1.1288	1.13145	1.13415	1.13485	1.14235	1.1337	1.1366	1.1362	1.13585	1.13485	1.1347	1.1265	1.12725	1.13605	1.1326	1.1381	1.1423	1.1408	1.14345	1.14385	1.14	1.1423	1.14215	1.14345	1.1389	1.13165	1.12665	1.13335	1.1404	1.13525	1.1351	1.13225	1.133	1.13085	1.1347	1.1326	1.1351	1.13545
	491	1.1147	1.1162	1.11215	1.11315	1.10915	1.11085	1.11695	1.12135	1.11565	1.10935	1.11005	1.11485	1.11355	1.1141	1.1139	1.1141	1.1137	1.1147	1.1133	1.1118	1.1057	1.1091	1.1129	1.10705	1.1118	1.1179	1.12055	1.11965	1.11375	1.11615	1.116	1.11565	1.1137	1.11545	1.11335	1.1145	1.11145	1.11195	1.1114	1.11505	1.11295	1.1185	1.1219	1.1221	1.11865	1.11925	1.1162	1.11125
	492	1.10895	1.11675	1.11965	1.1267	1.1303	1.12305	1.12915	1.1297	1.13465	1.1301	1.1301	1.12705	1.1202	1.1196	1.1164	1.11945	1.1183	1.12115	1.12	1.1202	1.1225	1.11925	1.12075	1.1242	1.1196	1.11825	1.12435	1.12455	1.12765	1.1221	1.12325	1.1206	1.1252	1.12325	1.12805	1.1301	1.125	1.1227	1.1242	1.12555	1.1219	1.11715	1.11465	1.1177	1.12345	1.1341	1.13335	1.13205
	493	1.12075	1.11695	1.1181	1.12135	1.132	1.1282	1.12765	1.1263	1.12995	1.1324	1.1351	1.1307	1.12915	1.12895	1.1326	1.13545	1.133	1.12915	1.12155	1.1246	1.1202	1.12155	1.1215	1.1177	1.1244	1.1278	1.12515	1.1261	1.13165	1.1278	1.12345	1.1208	1.1282	1.1297	1.1278	1.12555	1.11885	1.1143	1.11485	1.112	1.1118	1.1118	1.11085	1.12115	1.1135	1.11615	1.11505	1.11275
	494	1.11445	1.1076	1.10645	1.1074	1.10435	1.10645	1.10305	1.10625	1.1055	1.1059	1.112	1.11045	1.1118	1.11025	1.1061	1.1051	1.1036	1.1017	1.10225	1.10875	1.1059	1.1034	1.10435	1.1082	1.1084	1.1009	1.10205	1.1015	1.0914	1.0992	1.1015	1.1068	1.10185	1.1044	1.1095	1.1072	1.10565	1.1046	1.10285	1.1091	1.1097	1.10665	1.104	1.10455	1.1074	1.1076	1.10815	1.1032
	495	1.12305	1.1217	1.1204	1.11965	1.1179	1.12285	1.1162	1.11355	1.11635	1.11925	1.11925	1.1242	1.13105	1.12175	1.1225	1.1265	1.12875	1.1236	1.1173	1.1124	1.1141	1.11445	1.1156	1.1143	1.11865	1.11715	1.1152	1.1177	1.11775	1.1194	1.11775	1.12155	1.11735	1.11735	1.12075	1.1208	1.11865	1.1225	1.12665	1.12895	1.12875	1.1265	1.1326	1.13085	1.133	1.13125	1.1387	1.13985
	496	1.12285	1.1202	1.1236	1.12365	1.1253	1.12645	1.12475	1.1217	1.1198	1.12035	1.1139	1.1131	1.11275	1.1139	1.11715	1.1162	1.1162	1.11715	1.12075	1.12685	1.13335	1.12475	1.1202	1.12195	1.12135	1.11715	1.1204	1.1221	1.11715	1.1162	1.1221	1.11865	1.11715	1.12365	1.11865	1.1164	1.116	1.11885	1.1158	1.1133	1.11085	1.1112	1.1118	1.11505	1.112	1.1086	1.1105	1.1158
	497	1.1145	1.1206	1.12785	1.12915	1.1252	1.12535	1.1265	1.12075	1.1208	1.12725	1.1332	1.12935	1.12245	1.116	1.1126	1.1183	1.1171	1.11715	1.11885	1.1244	1.12405	1.1234	1.12075	1.1242	1.1326	1.12595	1.11925	1.12075	1.125	1.12305	1.12595	1.12325	1.12115	1.12175	1.12765	1.1263	1.13085	1.1276	1.124	1.12595	1.12955	1.1259	1.12515	1.12725	1.12915	1.129	1.1278	1.1305
	498	1.13165	1.1343	1.13565	1.1385	1.13465	1.1353	1.13965	1.1387	1.136	1.13545	1.1324	1.1274	1.1322	1.1389	1.1366	1.13775	1.1343	1.13695	1.13795	1.14	1.13735	1.13945	1.13295	1.12915	1.1244	1.12055	1.12305	1.1301	1.1385	1.1288	1.12685	1.1246	1.12575	1.13045	1.1322	1.1307	1.12975	1.1236	1.1223	1.1231	1.12685	1.13245	1.12765	1.1276	1.129	1.12915	1.1292	1.1303
	499	1.1343	1.13315	1.13015	1.1318	1.12875	1.13525	1.13715	1.13355	1.1349	1.13395	1.1318	1.1332	1.13205	1.1345	1.13355	1.13525	1.1423	1.145	1.14325	1.1362	1.13355	1.1364	1.13355	1.13525	1.13545	1.13605	1.13735	1.13735	1.12915	1.13415	1.13755	1.1353	1.1303	1.1343	1.13015	1.13335	1.1389	1.14445	1.1404	1.13565	1.1309	1.1278	1.1297	1.13205	1.13065	1.1351	1.1358	1.13775
	500	1.13525	1.13795	1.14195	1.14655	1.14405	1.14635	1.1412	1.13395	1.12705	1.1349	1.14175	1.14365	1.14555	1.14195	1.14725	1.1456	1.1519	1.1486	1.14365	1.13985	1.14195	1.1477	1.14595	1.13545	1.13585	1.1406	1.14405	1.14615	1.13755	1.1328	1.13315	1.1387	1.1431	1.13755	1.1372	1.14155	1.14025	1.14115	1.1429	1.1442	1.14785	1.14175	1.1429	1.14575	1.15395	1.1509	1.1513	1.149
	501	1.16505	1.1618	1.1631	1.16215	1.15855	1.15585	1.15755	1.1595	1.15205	1.1566	1.15145	1.1511	1.1509	1.14995	1.15455	1.15685	1.15585	1.1538	1.15665	1.15185	1.14785	1.14115	1.1395	1.1387	1.1431	1.14825	1.14745	1.1488	1.1427	1.1438	1.14255	1.1471	1.14075	1.137	1.13715	1.1353	1.1372	1.13755	1.14405	1.1469	1.15055	1.1456	1.1446	1.14175	1.1387	1.1326	1.136	1.1402
	502	1.11715	1.12095	1.1242	1.1355	1.136	1.1282	1.12705	1.12725	1.12875	1.1255	1.11905	1.12	1.1244	1.12915	1.1221	1.12115	1.12345	1.12875	1.1255	1.12575	1.1181	1.1091	1.1128	1.11795	1.12055	1.12305	1.1297	1.1309	1.1284	1.1286	1.125	1.12095	1.12075	1.1225	1.12645	1.128	1.1299	1.12765	1.12075	1.115	1.1198	1.1221	1.1259	1.1255	1.128	1.1307	1.12955	1.1305
	503	1.13085	1.1343	1.13625	1.12575	1.12915	1.12935	1.1303	1.1238	1.1242	1.1204	1.1232	1.13395	1.1349	1.1364	1.13185	1.13125	1.1288	1.1297	1.12685	1.1364	1.1324	1.1284	1.12535	1.1261	1.1324	1.13335	1.1353	1.1326	1.1368	1.129	1.1345	1.12855	1.13065	1.1303	1.13225	1.13335	1.12685	1.12515	1.12285	1.12665	1.12365	1.1259	1.12365	1.1244	1.12685	1.12915	1.13355	1.12705
	504	1.1469	1.1437	1.14155	1.1381	1.1341	1.13225	1.13775	1.13335	1.1326	1.1349	1.13185	1.1288	1.12955	1.1351	1.137	1.1366	1.12915	1.12455	1.11965	1.1263	1.12495	1.12595	1.12135	1.12555	1.1259	1.1238	1.1278	1.13145	1.1305	1.12455	1.1303	1.1286	1.12685	1.1221	1.1229	1.12325	1.12685	1.1295	1.13775	1.13835	1.1328	1.13735	1.14365	1.13925	1.12935	1.13105	1.13335	1.13335
	505	1.1368	1.1387	1.1364	1.14	1.145	1.14025	1.13715	1.136	1.136	1.13815	1.1368	1.13145	1.1309	1.1328	1.12665	1.1349	1.1385	1.13355	1.1387	1.14115	1.1374	1.13315	1.12915	1.1282	1.1276	1.13525	1.13545	1.13695	1.1387	1.13735	1.14005	1.14135	1.1448	1.14595	1.1448	1.1431	1.14095	1.13945	1.14	1.13565	1.13625	1.1353	1.13355	1.13105	1.13695	1.13755	1.137	1.1318
	506	1.1547	1.15705	1.15435	1.15525	1.1587	1.16085	1.15075	1.1507	1.14365	1.14425	1.1427	1.13715	1.12995	1.13755	1.1404	1.1406	1.14135	1.1383	1.14215	1.13965	1.1408	1.14155	1.13945	1.14575	1.1448	1.1448	1.1404	1.14195	1.1404	1.15055	1.1513	1.14615	1.14095	1.14535	1.14805	1.14515	1.1431	1.14135	1.14725	1.14935	1.15015	1.14365	1.1454	1.14155	1.14405	1.1391	1.1404	1.1465
	507	1.1477	1.14745	1.1452	1.14725	1.1471	1.14515	1.13925	1.1404	1.14595	1.1448	1.14	1.1408	1.1461	1.1469	1.1477	1.1412	1.1423	1.14615	1.14865	1.15015	1.15435	1.16275	1.16235	1.15855	1.1511	1.14785	1.1429	1.1467	1.14725	1.14615	1.15435	1.1532	1.14785	1.1461	1.14995	1.1471	1.1471	1.1505	1.15415	1.15165	1.1509	1.14575	1.14765	1.14725	1.14995	1.14745	1.1467	1.15395
	508	1.1513	1.1446	1.1427	1.1379	1.14745	1.1509	1.1528	1.1448	1.1404	1.1381	1.13885	1.14765	1.1492	1.1465	1.1486	1.15455	1.1587	1.16025	1.15665	1.1532	1.15435	1.1528	1.1551	1.1618	1.1589	1.14845	1.14195	1.14785	1.1536	1.1509	1.15015	1.15035	1.1501	1.1467	1.14595	1.14825	1.14765	1.1427	1.14465	1.1549	1.1555	1.15605	1.1551	1.15315	1.1553	1.1507	1.15165	1.1517
	509	1.149	1.1519	1.15145	1.1496	1.14765	1.14385	1.14675	1.14555	1.1471	1.14405	1.14175	1.1433	1.149	1.15435	1.1524	1.157	1.15415	1.1543	1.1507	1.1503	1.14935	1.15205	1.149	1.1456	1.1452	1.1425	1.1492	1.1454	1.1463	1.1484	1.1528	1.14975	1.14935	1.1526	1.1496	1.15075	1.15125	1.1511	1.15075	1.1553	1.15185	1.15435	1.1566	1.15795	1.15355	1.14615	1.145	1.14785
	510	1.14975	1.14765	1.1482	1.154	1.1553	1.1526	1.1496	1.14575	1.14805	1.14615	1.1469	1.14995	1.15435	1.1549	1.15375	1.14995	1.14595	1.14845	1.14365	1.15335	1.1534	1.15395	1.15415	1.1538	1.15165	1.15165	1.15205	1.14825	1.14465	1.1446	1.1488	1.14825	1.14635	1.1475	1.1505	1.15225	1.153	1.1545	1.15525	1.1576	1.15075	1.14765	1.15015	1.14865	1.1492	1.15015	1.15185	1.1513
	511	1.15035	1.1488	1.1515	1.14345	1.13925	1.1431	1.13985	1.13965	1.14135	1.1444	1.14345	1.14305	1.1414	1.1374	1.13985	1.14155	1.14745	1.1471	1.1471	1.149	1.15395	1.153	1.1534	1.1511	1.14575	1.14155	1.13985	1.1463	1.14305	1.14405	1.1414	1.14345	1.1477	1.1498	1.14175	1.1437	1.1421	1.1385	1.14425	1.14915	1.1528	1.1509	1.1448	1.13605	1.14425	1.1469	1.14515	1.1448
	512	1.1482	1.149	1.14865	1.14825	1.14445	1.14895	1.1536	1.1572	1.1545	1.15375	1.1513	1.14825	1.1494	1.15205	1.1488	1.1486	1.1444	1.1423	1.14635	1.14555	1.1429	1.14385	1.1467	1.14675	1.1526	1.15835	1.1519	1.15125	1.1551	1.16445	1.16085	1.1635	1.1631	1.16275	1.16365	1.16045	1.15665	1.1534	1.1562	1.1549	1.15815	1.1553	1.15645	1.15055	1.14935	1.14955	1.15145	1.15545
	513	1.01625	1.01835	1.0185	1.0218	1.02045	1.0214	1.01855	1.0216	1.0166	1.01455	1.0153	1.009	1.009	1.01035	1.00995	1.0061	1.01015	1.01225	1.0124	1.01185	1.01145	1.0111	1.0109	1.0128	1.01315	1.0105	1.01375	1.01205	1.0105	1.0088	1.00575	1.0065	1.00445	1.00305	1.0029	1.00825	1.0067	1.00615	1.00845	1.00615	1.0027	1.0071	1.0134	1.0149	1.01475	1.01435	1.0117	1.009
	514	0.8942	0.89095	0.8898	0.8898	0.89205	0.89205	0.8909	0.8875	0.89495	0.89475	0.898	0.8974	0.8965	0.89625	0.89245	0.8894	0.8881	0.8905	0.8913	0.8919	0.88655	0.89	0.89475	0.89645	0.88995	0.881	0.8789	0.87685	0.881	0.88825	0.8892	0.88785	0.8881	0.89075	0.8892	0.8862	0.88275	0.8816	0.88555	0.8928	0.89185	0.89475	0.89395	0.8961	0.8913	0.8896	0.88845	0.889
	515	0.8873	0.8875	0.88425	0.88595	0.8894	0.8942	0.902	0.89665	0.8936	0.8919	0.8875	0.88555	0.88655	0.8911	0.89075	0.8886	0.88555	0.8896	0.88995	0.8959	0.8955	0.89475	0.89685	0.90065	0.902	0.90105	0.8974	0.89285	0.8917	0.8976	0.90215	0.89495	0.8921	0.8932	0.89095	0.8963	0.8957	0.8955	0.8955	0.89795	0.9018	0.90275	0.89985	0.89935	0.89455	0.89625	0.89855	0.89855
	516	0.8993	0.8978	0.90425	0.9062	0.90945	0.90565	0.906	0.9041	0.90405	0.90315	0.90295	0.9058	0.90445	0.9037	0.9008	0.8999	0.90065	0.9001	0.9041	0.8997	0.8959	0.8932	0.8919	0.894	0.89835	0.8999	0.9012	0.89895	0.89665	0.8953	0.894	0.89285	0.89495	0.8961	0.89645	0.8968	0.90125	0.90485	0.90715	0.90905	0.9144	0.91535	0.90445	0.8995	0.90315	0.8978	0.9028	0.90235
	517	0.9096	0.9073	0.90465	0.90545	0.90465	0.9041	0.8976	0.90255	0.90545	0.9064	0.9066	0.9064	0.90485	0.9054	0.9104	0.9102	0.90905	0.9026	0.90085	0.90145	0.90275	0.89875	0.8982	0.89665	0.9005	0.8976	0.8953	0.89625	0.8978	0.9102	0.91285	0.91515	0.9037	0.9037	0.90195	0.90565	0.90775	0.9075	0.9079	0.91015	0.9142	0.9104	0.9062	0.90335	0.90065	0.9001	0.90065	0.9033
	518	0.8982	0.8928	0.8965	0.90025	0.90315	0.901	0.898	0.9016	0.89705	0.897	0.8984	0.89705	0.89875	0.8965	0.89895	0.89855	0.89685	0.89515	0.89705	0.897	0.8997	0.9018	0.898	0.9035	0.90865	0.90925	0.91	0.90615	0.9016	0.89455	0.8913	0.8938	0.89035	0.89	0.8892	0.8923	0.8921	0.8936	0.894	0.89495	0.8997	0.89855	0.90025	0.8995	0.90105	0.8997	0.9012	0.89665
	519	0.90675	0.906	0.90735	0.906	0.9058	0.90425	0.90065	0.90085	0.9018	0.90355	0.90045	0.8995	0.89875	0.89725	0.8913	0.89325	0.89565	0.89645	0.90165	0.9005	0.8999	0.901	0.90065	0.9005	0.90085	0.90145	0.90295	0.9062	0.90085	0.8976	0.89875	0.89835	0.89815	0.8961	0.89745	0.89745	0.90025	0.902	0.89875	0.90105	0.9039	0.9098	0.90505	0.9037	0.90235	0.8997	0.89935	0.9005
	520	0.89475	0.89705	0.90045	0.89665	0.89665	0.8894	0.8955	0.8936	0.89935	0.8995	0.90165	0.9028	0.9083	0.9123	0.9043	0.8995	0.8978	0.90025	0.902	0.90255	0.90655	0.9056	0.90485	0.90255	0.9043	0.9041	0.90545	0.9014	0.9014	0.898	0.8953	0.89305	0.8999	0.8982	0.8986	0.8961	0.89795	0.8978	0.89875	0.90295	0.89895	0.898	0.8955	0.89685	0.89345	0.89605	0.8959	0.8974
	521	0.89075	0.89495	0.8999	0.90005	0.90105	0.8951	0.8995	0.8984	0.89435	0.8949	0.89265	0.8932	0.89515	0.89495	0.89605	0.89685	0.898	0.89475	0.8953	0.8976	0.8942	0.89395	0.89515	0.8944	0.8991	0.9022	0.89705	0.894	0.8957	0.89265	0.8934	0.8991	0.90275	0.90255	0.8997	0.8978	0.8978	0.89815	0.89435	0.8974	0.89875	0.89685	0.8951	0.894	0.89455	0.89665	0.89625	0.8963
	522	0.89135	0.8913	0.88885	0.89055	0.89395	0.89835	0.8959	0.8934	0.8932	0.89265	0.8976	0.89455	0.89605	0.89765	0.89935	0.8997	0.89895	0.90085	0.9016	0.9001	0.9003	0.90485	0.90755	0.89915	0.89645	0.89725	0.89625	0.8978	0.90295	0.90445	0.9001	0.9035	0.902	0.8961	0.90215	0.90295	0.9001	0.90065	0.90255	0.9018	0.90125	0.9058	0.9094	0.9119	0.91285	0.90405	0.8999	0.90295
	523	0.90295	0.90315	0.90335	0.90635	0.90445	0.9035	0.89605	0.89895	0.8951	0.8978	0.8957	0.897	0.90085	0.90045	0.90355	0.90295	0.90145	0.8999	0.9012	0.90005	0.90025	0.89535	0.89795	0.89455	0.89415	0.90445	0.9037	0.9031	0.9037	0.90255	0.90505	0.9098	0.90525	0.906	0.90355	0.902	0.9077	0.914	0.91015	0.90675	0.9094	0.9018	0.89975	0.90085	0.8993	0.89665	0.89625	0.8957
	524	0.9056	0.9079	0.90885	0.91115	0.90925	0.9106	0.9125	0.90885	0.9012	0.89875	0.8978	0.8978	0.9005	0.89915	0.89895	0.8999	0.90255	0.9026	0.90085	0.8953	0.8917	0.89665	0.9018	0.90275	0.90025	0.89895	0.90315	0.9035	0.9016	0.8978	0.89815	0.8909	0.88865	0.8932	0.8968	0.89475	0.89455	0.89205	0.8913	0.8959	0.8959	0.89585	0.8993	0.89895	0.90025	0.8955	0.89555	0.90065
	525	0.8951	0.8978	0.89875	0.89705	0.89725	0.88765	0.89345	0.8896	0.89035	0.89325	0.8978	0.898	0.89895	0.89955	0.8961	0.9003	0.90525	0.90675	0.901	0.9018	0.89875	0.89605	0.8995	0.89765	0.89745	0.89815	0.8976	0.90255	0.9001	0.90255	0.91075	0.9045	0.90635	0.90295	0.90335	0.90105	0.9062	0.90505	0.90085	0.90295	0.89915	0.89875	0.89895	0.9064	0.90465	0.9052	0.902	0.8997
	526	0.90235	0.9001	0.89645	0.8942	0.8963	0.8959	0.89455	0.89515	0.9022	0.902	0.90235	0.9008	0.89895	0.8965	0.90145	0.8997	0.8976	0.9003	0.89895	0.8989	0.8995	0.9062	0.91155	0.9083	0.906	0.90355	0.90085	0.9043	0.90925	0.90335	0.9083	0.9062	0.90885	0.90235	0.8982	0.8999	0.8984	0.898	0.8942	0.898	0.89685	0.8974	0.89795	0.90105	0.9054	0.9113	0.9087	0.9047
	527	0.92585	0.92355	0.91895	0.92255	0.9243	0.92775	0.92565	0.9199	0.918	0.9062	0.9033	0.90425	0.9018	0.8984	0.8993	0.89835	0.8963	0.89625	0.89645	0.89745	0.89415	0.89415	0.89815	0.8999	0.89935	0.90025	0.89915	0.89835	0.89475	0.89245	0.89665	0.89855	0.8951	0.898	0.90025	0.902	0.89435	0.897	0.8963	0.8911	0.8957	0.8898	0.8938	0.90125	0.9014	0.8961	0.89435	0.8978
	528	0.89855	0.898	0.89645	0.90145	0.90355	0.9052	0.8997	0.90255	0.9022	0.89875	0.89855	0.89855	0.9016	0.90425	0.9043	0.8972	0.89395	0.89305	0.898	0.898	0.89665	0.89895	0.90215	0.90105	0.89585	0.8974	0.89915	0.90275	0.8955	0.89855	0.8942	0.89665	0.89665	0.89875	0.8976	0.9024	0.90125	0.8974	0.90085	0.90255	0.90525	0.89915	0.9003	0.8984	0.898	0.89815	0.8934	0.8921
	529	0.90945	0.9121	0.9119	0.9142	0.91095	0.905	0.9049	0.90865	0.91265	0.90565	0.89815	0.8972	0.8955	0.8978	0.90525	0.9054	0.90315	0.89645	0.9014	0.9029	0.90715	0.9031	0.9081	0.9068	0.9062	0.90865	0.9041	0.90735	0.9041	0.9033	0.90885	0.90675	0.9054	0.9041	0.9035	0.90405	0.90275	0.90485	0.90465	0.906	0.90775	0.90865	0.91	0.9068	0.9054	0.9037	0.9041	0.89725
	530	0.90985	0.9056	0.9026	0.8974	0.89475	0.89665	0.8999	0.90695	0.9119	0.9073	0.9007	0.90025	0.90235	0.90125	0.89745	0.90255	0.9041	0.90755	0.9035	0.89605	0.8938	0.89625	0.89475	0.90085	0.90275	0.90145	0.9012	0.89935	0.90675	0.90525	0.9075	0.9016	0.8997	0.90275	0.8995	0.902	0.90425	0.8995	0.90025	0.9018	0.90065	0.9001	0.89855	0.897	0.89685	0.898	0.8974	0.8974
	531	1.0292	1.03225	1.0403	1.038	1.0334	1.03035	1.03055	1.0271	1.02465	1.0233	1.02865	1.02845	1.02045	1.0166	1.0191	1.01945	1.0157	1.0235	1.02655	1.02885	1.0315	1.0262	1.02215	1.0216	1.0206	1.01815	1.017	1.0155	1.02575	1.034	1.03205	1.02235	1.02175	1.0269	1.0349	1.0321	1.02655	1.02045	1.02195	1.0235	1.0212	1.0235	1.0178	1.01775	1.0246	1.0275	1.0309	1.0277
	532	1.14805	1.1442	1.14135	1.13885	1.13755	1.13565	1.1377	1.13755	1.13905	1.13985	1.1402	1.13695	1.14345	1.14575	1.14805	1.15285	1.1484	1.1465	1.1387	1.13815	1.13505	1.13965	1.14065	1.1404	1.1477	1.1465	1.14595	1.14385	1.1448	1.1511	1.14955	1.14785	1.1515	1.15395	1.1484	1.141	1.1383	1.13855	1.1343	1.13165	1.1326	1.1341	1.1362	1.13565	1.1339	1.13165	1.13245	1.136
	533	1.1467	1.1469	1.1425	1.14615	1.14345	1.1444	1.1473	1.14995	1.1486	1.14515	1.1406	1.14215	1.14785	1.14995	1.15205	1.1513	1.15605	1.15205	1.1515	1.1482	1.1463	1.1444	1.15015	1.1467	1.1505	1.15605	1.15375	1.15815	1.157	1.1551	1.15605	1.15895	1.158	1.16195	1.16425	1.1631	1.1648	1.16555	1.1742	1.17645	1.17455	1.17245	1.1694	1.16655	1.17245	1.17075	1.1656	1.16465
	534	1.1442	1.1433	1.13795	1.14195	1.14745	1.15225	1.1471	1.1452	1.13945	1.1446	1.14405	1.1406	1.14745	1.14725	1.15545	1.14805	1.1448	1.14595	1.14785	1.14535	1.1492	1.14805	1.14995	1.15075	1.1498	1.15035	1.14805	1.1486	1.14995	1.1547	1.1536	1.1492	1.14825	1.15645	1.153	1.15435	1.1545	1.1511	1.1452	1.14425	1.15435	1.14805	1.14515	1.1435	1.1467	1.1389	1.14445	1.1519
	535	1.1568	1.157	1.1589	1.1606	1.15815	1.1635	1.16805	1.1692	1.16845	1.1677	1.1658	1.1681	1.16615	1.16175	1.15965	1.1646	1.17015	1.16445	1.16465	1.1648	1.1679	1.1677	1.1633	1.1629	1.16125	1.1587	1.16175	1.16215	1.1658	1.1658	1.1652	1.17	1.17055	1.17265	1.1673	1.16845	1.16385	1.16025	1.1637	1.165	1.16425	1.1616	1.1595	1.15585	1.15145	1.1553	1.15565	1.1578
	536	1.18065	1.17815	1.17265	1.17555	1.174	1.17075	1.16595	1.1656	1.16635	1.16785	1.17325	1.1713	1.1702	1.1658	1.16485	1.16695	1.1654	1.1679	1.17035	1.1677	1.1566	1.1593	1.16005	1.1654	1.16655	1.1652	1.17225	1.1669	1.16595	1.1625	1.1658	1.1637	1.1641	1.165	1.17035	1.1713	1.1711	1.1719	1.1654	1.16025	1.16175	1.1662	1.16675	1.1698	1.1652	1.1599	1.15585	1.161
	537	1.15815	1.15855	1.1576	1.1524	1.15415	1.15565	1.1585	1.1576	1.1557	1.14785	1.1509	1.1564	1.15455	1.1574	1.157	1.16505	1.16785	1.16675	1.15985	1.16175	1.16485	1.16085	1.15625	1.15945	1.15585	1.15495	1.15375	1.15415	1.1555	1.15775	1.16085	1.1564	1.15335	1.1551	1.157	1.161	1.16425	1.16655	1.1679	1.16595	1.16365	1.169	1.16885	1.16675	1.16505	1.16845	1.16885	1.1698
	538	1.1612	1.16025	1.16425	1.1622	1.1595	1.15585	1.15415	1.1551	1.16085	1.15685	1.1528	1.1593	1.1572	1.16025	1.1599	1.15625	1.1654	1.16215	1.15835	1.15075	1.1507	1.15795	1.16155	1.157	1.15835	1.1595	1.162	1.16215	1.16595	1.16005	1.162	1.1631	1.15855	1.16025	1.16045	1.1549	1.1507	1.15435	1.1635	1.16065	1.157	1.16045	1.15985	1.16195	1.1591	1.1612	1.1643	1.1622
	539	1.16655	1.16825	1.1709	1.17205	1.17395	1.17325	1.17095	1.1734	1.16975	1.17225	1.16825	1.1635	1.1614	1.1612	1.16975	1.16425	1.1656	1.1715	1.17055	1.16825	1.1709	1.1757	1.182	1.18045	1.174	1.17495	1.17685	1.17855	1.1793	1.1822	1.18485	1.1826	1.17665	1.17705	1.17555	1.1797	1.1774	1.1753	1.1778	1.18655	1.19875	1.191	1.19515	1.19325	1.1925	1.18465	1.1826	1.1797
	540	1.1553	1.1572	1.1591	1.15605	1.15735	1.15415	1.15035	1.1492	1.15015	1.15875	1.1591	1.15605	1.1488	1.1461	1.1507	1.1589	1.1614	1.15645	1.15585	1.15265	1.15375	1.153	1.1486	1.1408	1.13715	1.14365	1.1482	1.1498	1.14995	1.15585	1.15585	1.15585	1.1528	1.1526	1.14555	1.1532	1.1559	1.1572	1.1614	1.1597	1.1589	1.1536	1.15645	1.15685	1.1568	1.1551	1.1532	1.153
	541	1.15585	1.1555	1.153	1.1473	1.1488	1.14705	1.1467	1.1488	1.14865	1.14385	1.1423	1.1459	1.14805	1.153	1.1532	1.15415	1.14745	1.15015	1.14765	1.1471	1.1423	1.1467	1.14575	1.1471	1.14385	1.14345	1.14385	1.14365	1.1406	1.1366	1.141	1.13885	1.13735	1.1421	1.15395	1.14935	1.1507	1.1532	1.1452	1.14325	1.14535	1.15205	1.14575	1.15285	1.15035	1.15105	1.14615	1.1488
	542	1.02425	1.02885	1.0321	1.0267	1.02635	1.0212	1.02275	1.0229	1.0225	1.02825	1.03245	1.0397	1.0344	1.04105	1.03495	1.0323	1.03035	1.033	1.0258	1.02635	1.0332	1.02805	1.0244	1.0237	1.02405	1.0212	1.02215	1.02365	1.0231	1.0164	1.0174	1.01855	1.0183	1.0162	1.0191	1.01665	1.0191	1.02235	1.02045	1.02045	1.02025	1.02275	1.0197	1.0143	1.00995	1.01775	1.02195	1.0271
	543	0.89625	0.89685	0.89855	0.89815	0.8991	0.89455	0.89455	0.8913	0.8919	0.8921	0.89435	0.898	0.90085	0.90295	0.90045	0.9047	0.9039	0.90675	0.9016	0.9068	0.90675	0.9056	0.9064	0.902	0.90085	0.9016	0.90675	0.90375	0.9104	0.9113	0.90485	0.9058	0.9045	0.90045	0.8995	0.89875	0.89625	0.8963	0.90005	0.90105	0.89435	0.89265	0.889	0.893	0.89475	0.8999	0.8984	0.89745
	544	0.89265	0.89475	0.89245	0.89395	0.9014	0.8999	0.8982	0.90635	0.9129	0.90965	0.90335	0.9018	0.90255	0.898	0.89455	0.8961	0.8974	0.8955	0.8997	0.89685	0.89895	0.89835	0.89325	0.8959	0.8995	0.9018	0.8997	0.90125	0.8974	0.89515	0.89625	0.8991	0.8963	0.89705	0.8944	0.8974	0.90045	0.89795	0.8989	0.8989	0.90505	0.90125	0.9018	0.8982	0.89515	0.8913	0.89075	0.89245
	545	0.89725	0.8959	0.898	0.9022	0.893	0.89305	0.89095	0.89095	0.88845	0.88995	0.89185	0.8896	0.8913	0.8932	0.89475	0.90085	0.90045	0.89895	0.8972	0.88715	0.894	0.8926	0.8953	0.89685	0.89585	0.89285	0.8936	0.89665	0.89455	0.89875	0.89625	0.8993	0.89535	0.8953	0.8923	0.89515	0.8999	0.898	0.8955	0.8919	0.8976	0.89305	0.8978	0.8978	0.8997	0.8955	0.88825	0.8892
	546	0.8957	0.8921	0.88695	0.8896	0.89285	0.898	0.8949	0.8976	0.8957	0.8936	0.8938	0.8915	0.8894	0.8907	0.89645	0.89305	0.89075	0.8913	0.8869	0.88575	0.8898	0.8917	0.8879	0.88715	0.8894	0.8886	0.88865	0.8921	0.8932	0.8955	0.8999	0.9026	0.9056	0.9007	0.8959	0.89705	0.8991	0.90125	0.8997	0.90235	0.8976	0.89725	0.8953	0.8974	0.89665	0.9026	0.90675	0.90565
	547	0.8976	0.8923	0.90105	0.89875	0.8997	0.89855	0.9001	0.8953	0.89725	0.89605	0.89285	0.8932	0.89075	0.89115	0.8936	0.89605	0.89265	0.8984	0.89665	0.8915	0.89	0.89685	0.89415	0.89515	0.89	0.8873	0.8896	0.8923	0.89135	0.88905	0.8976	0.89895	0.90465	0.90295	0.90465	0.9081	0.9121	0.9142	0.90905	0.9022	0.8999	0.9012	0.90005	0.8978	0.8913	0.8949	0.89705	0.89625
	548	0.8879	0.88885	0.89265	0.8888	0.8934	0.889	0.88575	0.88445	0.8856	0.87835	0.88155	0.88235	0.8831	0.88345	0.88465	0.8875	0.8871	0.89035	0.88235	0.8835	0.8816	0.8791	0.87685	0.8814	0.8877	0.8936	0.89415	0.8867	0.8854	0.89205	0.8913	0.8871	0.8919	0.89435	0.89305	0.89305	0.8915	0.8875	0.88385	0.88485	0.8898	0.89875	0.89685	0.89915	0.893	0.8921	0.8892	0.8869
	549	0.89165	0.8951	0.89225	0.8934	0.889	0.88825	0.88865	0.8894	0.89605	0.90065	0.89855	0.8982	0.8926	0.8957	0.89705	0.88675	0.8907	0.89075	0.8898	0.89415	0.88905	0.88825	0.88405	0.88025	0.88235	0.8862	0.88445	0.8837	0.88675	0.8856	0.88885	0.8898	0.88445	0.8865	0.8865	0.88615	0.8839	0.88825	0.88485	0.88675	0.88925	0.8858	0.88215	0.87895	0.8783	0.8848	0.8848	0.8854
	550	0.88595	0.889	0.8892	0.8913	0.89115	0.8896	0.8902	0.889	0.8818	0.8816	0.88425	0.8846	0.8827	0.88765	0.8877	0.8875	0.88485	0.8839	0.89055	0.8894	0.89475	0.8915	0.89165	0.88995	0.8875	0.88765	0.8873	0.8869	0.8854	0.8816	0.8757	0.87795	0.8795	0.88195	0.88005	0.88065	0.8814	0.87755	0.87835	0.88045	0.88465	0.8875	0.8957	0.89115	0.8892	0.88655	0.89265	0.89645
	551	1.0132	1.0134	1.01185	1.00825	1.00575	1.0071	1.0035	1.005	1.0065	1.0113	1.00995	1.01335	1.0153	1.00805	1.0069	1.0109	1.01415	1.00975	1.01225	1.00995	1.00615	1.00045	1.00155	1.0008	1.0048	1.00805	1.01055	1.00975	1.0134	1.01625	1.01625	1.0145	1.01205	1.0033	1.00175	1.00135	1.00535	1.0002	1.00405	1.00825	1.0132	1.0195	1.01585	1.00995	1.0132	1.01525	1.0151	1.0086
	552	1.12345	1.1227	1.1305	1.13275	1.12575	1.1206	1.1238	1.11525	1.11905	1.1219	1.12285	1.1223	1.1246	1.1225	1.11315	1.1114	1.11445	1.1223	1.1263	1.12665	1.1217	1.1246	1.1219	1.11925	1.1164	1.1101	1.11485	1.12135	1.11715	1.1168	1.12745	1.1303	1.13505	1.1335	1.1364	1.1366	1.13545	1.12615	1.12955	1.13585	1.1366	1.13695	1.1364	1.13225	1.12975	1.13185	1.1297	1.1288
	553	1.12975	1.12955	1.13545	1.1385	1.1389	1.1383	1.132	1.12935	1.1284	1.13435	1.1282	1.1307	1.12935	1.1267	1.12745	1.13625	1.1307	1.12725	1.12475	1.1307	1.1364	1.1366	1.1362	1.12975	1.1303	1.1332	1.13605	1.13715	1.1362	1.13755	1.13985	1.137	1.1406	1.13735	1.1349	1.1383	1.1398	1.13415	1.1297	1.1385	1.14495	1.1427	1.14155	1.13755	1.13775	1.14	1.13715	1.13925
	554	1.1328	1.1408	1.1433	1.1433	1.1446	1.13945	1.13715	1.136	1.13485	1.12955	1.141	1.14025	1.13775	1.1351	1.13245	1.1332	1.13125	1.13085	1.12515	1.13545	1.13545	1.13605	1.1341	1.13755	1.144	1.14365	1.14555	1.1442	1.1406	1.14365	1.14825	1.14635	1.14	1.1284	1.13315	1.14025	1.14	1.1387	1.13695	1.13945	1.1347	1.1286	1.12515	1.12975	1.14025	1.14785	1.13965	1.136
	555	1.1507	1.14595	1.13985	1.1353	1.132	1.1345	1.1341	1.1366	1.1328	1.13085	1.1322	1.13315	1.1301	1.1328	1.14405	1.1421	1.1427	1.1372	1.13965	1.13755	1.14305	1.14255	1.1427	1.13835	1.1341	1.1381	1.1377	1.1324	1.128	1.12955	1.124	1.12975	1.12725	1.1288	1.1341	1.13735	1.13165	1.13085	1.1295	1.12915	1.13415	1.1324	1.13965	1.13775	1.1313	1.13205	1.1383	1.1387
	556	1.15335	1.14785	1.14785	1.14975	1.14575	1.15165	1.1486	1.1557	1.16175	1.1631	1.15545	1.15895	1.16025	1.157	1.1633	1.1622	1.1639	1.1562	1.1595	1.16215	1.1616	1.15245	1.1511	1.1536	1.157	1.1631	1.15435	1.15015	1.14445	1.15035	1.1448	1.15165	1.1517	1.1503	1.1509	1.14805	1.1532	1.1576	1.1608	1.153	1.1572	1.15435	1.1549	1.1524	1.1568	1.15165	1.1545	1.14975
	557	1.1351	1.12825	1.1221	1.13105	1.1271	1.12435	1.12685	1.1288	1.13165	1.13565	1.1305	1.1255	1.1257	1.12915	1.12305	1.12475	1.12535	1.1267	1.13205	1.1309	1.1347	1.1307	1.1282	1.12895	1.1271	1.12875	1.1284	1.1263	1.1261	1.13145	1.1265	1.12385	1.1299	1.12955	1.1288	1.13085	1.1318	1.1261	1.12915	1.13105	1.12975	1.12725	1.1303	1.12875	1.12875	1.12935	1.12345	1.12005
	558	1.12175	1.1206	1.12265	1.11675	1.11465	1.11865	1.12155	1.11715	1.1202	1.1141	1.10855	1.11255	1.1141	1.1124	1.1168	1.1162	1.1183	1.12325	1.12035	1.1225	1.1242	1.1265	1.1242	1.11945	1.1164	1.11615	1.1171	1.10955	1.1028	1.10495	1.10475	1.10135	1.1103	1.11315	1.1122	1.11295	1.11635	1.1055	1.10585	1.1164	1.1206	1.12305	1.11905	1.12055	1.11945	1.12055	1.1204	1.12345
	559	1.1414	1.13185	1.133	1.1381	1.13985	1.1376	1.13205	1.12685	1.1265	1.12615	1.1284	1.1345	1.1341	1.1381	1.14135	1.13585	1.12955	1.1362	1.13605	1.13165	1.12705	1.1242	1.12075	1.1246	1.1303	1.12975	1.13355	1.12765	1.1349	1.13105	1.1292	1.12665	1.12995	1.12895	1.129	1.1271	1.12265	1.12595	1.12325	1.12345	1.1223	1.128	1.1204	1.1183	1.11485	1.1215	1.1263	1.12595
	560	1.1524	1.1486	1.15145	1.1498	1.1484	1.15225	1.1496	1.1448	1.13885	1.14445	1.1475	1.1473	1.14955	1.1482	1.14655	1.14615	1.1551	1.1566	1.15985	1.15815	1.1599	1.1593	1.15875	1.15665	1.16065	1.15775	1.1536	1.15435	1.15285	1.14995	1.1505	1.145	1.1406	1.14555	1.14365	1.1461	1.1454	1.1492	1.14825	1.14595	1.1391	1.13945	1.1452	1.14595	1.14175	1.1406	1.14175	1.14385
	561	1.14065	1.13625	1.1383	1.1446	1.13715	1.1387	1.1366	1.13985	1.14385	1.1433	1.141	1.1391	1.1332	1.1307	1.13755	1.136	1.13165	1.1322	1.1282	1.13165	1.1301	1.128	1.1324	1.1328	1.1299	1.1307	1.136	1.13505	1.1353	1.1393	1.137	1.13815	1.13545	1.14425	1.14615	1.14215	1.14325	1.1391	1.1379	1.1412	1.1484	1.1427	1.13945	1.13605	1.13715	1.1429	1.14725	1.14365
	562	1.13085	1.13275	1.1303	1.13335	1.13695	1.1372	1.13315	1.13485	1.1303	1.13545	1.1324	1.13125	1.1265	1.12475	1.1301	1.1307	1.13695	1.13815	1.1437	1.1408	1.14195	1.13645	1.1358	1.11755	1.12055	1.1326	1.1337	1.1347	1.14115	1.1444	1.14025	1.1408	1.13795	1.13585	1.13775	1.1389	1.1402	1.14255	1.13715	1.137	1.13945	1.14115	1.1423	1.13735	1.1339	1.13185	1.1311	1.1347
	563	1.1469	1.145	1.1446	1.1475	1.1429	1.13735	1.1427	1.14785	1.1452	1.13965	1.13585	1.1328	1.1339	1.13835	1.13435	1.1362	1.1324	1.1343	1.1381	1.1393	1.13815	1.13755	1.13945	1.14825	1.153	1.1509	1.1467	1.1446	1.14405	1.1444	1.1496	1.1526	1.15245	1.15225	1.1494	1.15565	1.1587	1.1534	1.1448	1.145	1.14155	1.1393	1.13205	1.13315	1.13945	1.14535	1.1429	1.14405
	564	1.16045	1.1595	1.1469	1.14175	1.14575	1.14175	1.14615	1.14935	1.1509	1.14595	1.14135	1.1387	1.13585	1.1366	1.13815	1.137	1.1345	1.13605	1.1366	1.14175	1.1383	1.14045	1.13775	1.13965	1.1446	1.145	1.1431	1.14115	1.14025	1.1385	1.14385	1.1446	1.145	1.1383	1.13775	1.1381	1.13735	1.1372	1.1364	1.14135	1.14235	1.14175	1.141	1.1423	1.14345	1.1448	1.14075	1.1488
	565	1.1284	1.12685	1.1286	1.1309	1.13855	1.1387	1.1372	1.1318	1.13835	1.14615	1.14495	1.1425	1.14	1.13415	1.13545	1.1406	1.13465	1.13395	1.1322	1.12975	1.12705	1.12915	1.13225	1.1303	1.12935	1.13355	1.13755	1.1326	1.1339	1.13695	1.14195	1.1381	1.1326	1.13255	1.13775	1.13395	1.1322	1.133	1.13545	1.1425	1.13835	1.13775	1.14	1.13735	1.13565	1.13985	1.13945	1.13985
	566	1.13355	1.1343	1.13335	1.13815	1.1406	1.14195	1.1459	1.14575	1.15015	1.15225	1.14555	1.1385	1.13375	1.13315	1.13375	1.13145	1.1303	1.12725	1.13125	1.12725	1.13295	1.13435	1.13375	1.1334	1.13315	1.1324	1.13145	1.1305	1.1267	1.12075	1.12	1.1259	1.12095	1.12305	1.128	1.13755	1.1385	1.1374	1.13485	1.1349	1.1366	1.13775	1.13795	1.13795	1.1358	1.1326	1.13145	1.1364
	567	1.1326	1.13375	1.13295	1.13775	1.13775	1.13295	1.13145	1.1389	1.13775	1.1368	1.13945	1.1427	1.1473	1.1416	1.1423	1.1366	1.13395	1.13435	1.1475	1.14765	1.14825	1.13945	1.1475	1.14955	1.14825	1.15015	1.15355	1.15525	1.145	1.1475	1.1469	1.15355	1.14575	1.1406	1.12805	1.12535	1.1324	1.1339	1.13755	1.14025	1.14255	1.14345	1.14595	1.1427	1.14825	1.1456	1.14615	1.14865
	568	1.12325	1.1318	1.137	1.1356	1.1362	1.13695	1.1395	1.13775	1.1431	1.14725	1.1467	1.14365	1.1469	1.1454	1.1442	1.1423	1.1381	1.1385	1.1444	1.14975	1.14805	1.14975	1.15565	1.1574	1.15105	1.14635	1.14685	1.14765	1.1458	1.1414	1.14005	1.14025	1.1376	1.1381	1.1412	1.15145	1.15415	1.1475	1.14425	1.1469	1.14325	1.14405	1.14365	1.14805	1.1488	1.14845	1.14995	1.14365
	569	1.136	1.1377	1.13905	1.1339	1.13105	1.13525	1.13415	1.1326	1.1364	1.13775	1.14115	1.14175	1.14515	1.1429	1.1362	1.1393	1.13145	1.1349	1.13905	1.14045	1.1364	1.12915	1.12855	1.13545	1.13375	1.13255	1.124	1.1303	1.13545	1.13355	1.13545	1.12855	1.13165	1.1309	1.1341	1.1385	1.1343	1.1284	1.128	1.128	1.1326	1.1332	1.1339	1.1362	1.13775	1.14155	1.1341	1.13105
	570	1.1429	1.13505	1.13275	1.12975	1.12995	1.1309	1.13145	1.1274	1.1362	1.1362	1.1429	1.1366	1.13315	1.12685	1.12365	1.1261	1.12455	1.12745	1.1282	1.12875	1.12915	1.1286	1.13335	1.1311	1.12455	1.12135	1.12325	1.12535	1.1261	1.12555	1.12495	1.1223	1.12495	1.12285	1.12175	1.12	1.1202	1.1225	1.115	1.1137	1.11545	1.1282	1.1326	1.1297	1.1177	1.11795	1.11905	1.12705
	571	1.1257	1.1303	1.13755	1.1406	1.13905	1.14445	1.144	1.14575	1.14555	1.14095	1.13605	1.13295	1.12785	1.1343	1.1362	1.1345	1.132	1.1322	1.13775	1.14425	1.1374	1.1316	1.12935	1.13335	1.1349	1.13355	1.1393	1.14405	1.13315	1.129	1.1328	1.13965	1.14195	1.1381	1.13695	1.13735	1.13985	1.13855	1.13375	1.13255	1.13355	1.1309	1.13675	1.13695	1.14365	1.1444	1.14005	1.13395
	572	1.1383	1.14615	1.1385	1.1408	1.13985	1.145	1.13965	1.13755	1.13795	1.14655	1.14595	1.14515	1.14995	1.14215	1.14045	1.13815	1.1404	1.1385	1.1372	1.1391	1.13945	1.1385	1.1404	1.1389	1.14405	1.1496	1.153	1.1522	1.1473	1.1509	1.14975	1.1465	1.1473	1.14655	1.1507	1.1618	1.16295	1.1551	1.15625	1.1591	1.1574	1.14995	1.1503	1.1463	1.1471	1.14805	1.15015	1.1505
	573	1.13945	1.13565	1.12975	1.1305	1.12935	1.1288	1.1303	1.1326	1.12765	1.133	1.136	1.1368	1.13165	1.13295	1.1383	1.1349	1.1328	1.13815	1.14305	1.14445	1.14745	1.1465	1.14995	1.14385	1.1446	1.14615	1.1513	1.14785	1.14595	1.14405	1.14575	1.1484	1.1492	1.14805	1.14845	1.14285	1.14705	1.1511	1.1469	1.1383	1.14025	1.1475	1.1511	1.1488	1.153	1.1528	1.1551	1.15265
	574	1.13735	1.1404	1.14095	1.145	1.1553	1.1553	1.1538	1.1496	1.1456	1.1452	1.14425	1.14955	1.153	1.14995	1.148	1.1469	1.14385	1.1452	1.14325	1.14895	1.1469	1.14155	1.14575	1.14975	1.14725	1.14935	1.14365	1.1456	1.14595	1.14385	1.14215	1.1484	1.1488	1.14995	1.14515	1.145	1.15435	1.15245	1.15205	1.15165	1.15265	1.15645	1.1572	1.1551	1.1589	1.15145	1.1522	1.15565
	575	1.1488	1.15225	1.1517	1.1482	1.14995	1.14765	1.14765	1.1471	1.1444	1.145	1.1511	1.15225	1.1547	1.1658	1.16735	1.16675	1.1656	1.16845	1.16735	1.1675	1.16045	1.15585	1.157	1.15985	1.15755	1.15415	1.1551	1.15185	1.1543	1.1498	1.14465	1.14195	1.1444	1.14065	1.1448	1.14655	1.14615	1.14215	1.14385	1.1484	1.14805	1.15245	1.1492	1.15375	1.1538	1.15855	1.15815	1.1559
	576	1.15225	1.15335	1.15375	1.15435	1.1555	1.1572	1.15435	1.1528	1.1522	1.1492	1.14705	1.14825	1.1448	1.15015	1.1509	1.15455	1.1498	1.14825	1.145	1.1448	1.1408	1.1429	1.13735	1.13375	1.1406	1.15055	1.15395	1.15525	1.1572	1.16465	1.1681	1.1618	1.1566	1.1519	1.15265	1.15455	1.1553	1.16235	1.1606	1.157	1.153	1.15455	1.1578	1.15835	1.1557	1.15415	1.15645	1.15985
	577	1.13335	1.1343	1.1351	1.141	1.14095	1.14195	1.1395	1.1414	1.1408	1.1393	1.14305	1.1414	1.1385	1.13565	1.13565	1.13905	1.1408	1.1423	1.1416	1.13375	1.1387	1.141	1.1381	1.13565	1.1383	1.14135	1.13985	1.141	1.14345	1.1454	1.1467	1.145	1.1389	1.13755	1.1385	1.1448	1.1414	1.1366	1.13205	1.1309	1.1385	1.1391	1.14175	1.1404	1.14385	1.1456	1.14285	1.14195
	578	1.1404	1.14195	1.1435	1.14635	1.141	1.14785	1.1484	1.1519	1.14995	1.14955	1.14865	1.145	1.14635	1.145	1.15015	1.14995	1.14845	1.144	1.1406	1.137	1.14175	1.14175	1.14655	1.14595	1.14845	1.14785	1.1442	1.14805	1.14385	1.14555	1.14655	1.1513	1.15035	1.15625	1.1618	1.15945	1.15525	1.15015	1.15205	1.15205	1.15415	1.1513	1.1507	1.15055	1.1488	1.15015	1.1576	1.1551
	579	1.14805	1.1498	1.15455	1.15415	1.14955	1.15395	1.15815	1.15835	1.1574	1.15665	1.15775	1.1639	1.16845	1.16345	1.1654	1.16235	1.16485	1.1633	1.16485	1.16085	1.16235	1.1583	1.15895	1.1597	1.1669	1.16425	1.15965	1.1553	1.1532	1.15395	1.1587	1.15835	1.1534	1.16085	1.1568	1.1509	1.15245	1.1507	1.1532	1.15355	1.153	1.15355	1.153	1.15225	1.15565	1.15335	1.15355	1.1549
	580	1.16615	1.16235	1.16485	1.15875	1.1589	1.1625	1.16695	1.16615	1.1692	1.1669	1.1662	1.17245	1.17285	1.17075	1.16405	1.16465	1.1662	1.16905	1.16635	1.17055	1.16235	1.15875	1.1549	1.14885	1.14995	1.1593	1.15685	1.15565	1.1616	1.16255	1.1618	1.1549	1.1593	1.15875	1.16175	1.16255	1.16865	1.17285	1.17075	1.16975	1.17115	1.17225	1.16845	1.1683	1.1696	1.1717	1.16425	1.16635
	581	1.1467	1.15105	1.15605	1.1553	1.1492	1.1408	1.14365	1.14555	1.14575	1.14195	1.14535	1.1511	1.15145	1.1446	1.1471	1.15205	1.15815	1.1622	1.1637	1.1713	1.16825	1.16405	1.1549	1.15775	1.1551	1.1492	1.15625	1.15705	1.15645	1.15435	1.15985	1.15185	1.15415	1.15625	1.15835	1.15475	1.157	1.153	1.1513	1.1536	1.15075	1.1513	1.15475	1.15875	1.15205	1.15225	1.15265	1.1505
	582	1.15985	1.1593	1.15835	1.15755	1.15475	1.15525	1.1591	1.1614	1.15985	1.16655	1.162	1.1597	1.1629	1.1637	1.1671	1.16785	1.16885	1.16955	1.16925	1.1629	1.1591	1.15415	1.15185	1.15645	1.15435	1.15435	1.1673	1.1711	1.17115	1.17035	1.1671	1.15875	1.1551	1.1545	1.1566	1.16175	1.16715	1.16735	1.1662	1.16715	1.1698	1.1675	1.16215	1.16065	1.1629	1.16255	1.1677	1.16065
	583	1.1694	1.17495	1.1799	1.17685	1.17455	1.1761	1.17855	1.18065	1.17265	1.17375	1.1725	1.17375	1.1765	1.16885	1.16425	1.1635	1.1633	1.16595	1.1713	1.1677	1.16655	1.1641	1.15835	1.1612	1.1654	1.16925	1.17095	1.1635	1.16195	1.1644	1.1631	1.16715	1.1629	1.1629	1.1629	1.1591	1.1591	1.16255	1.15795	1.1557	1.15435	1.15815	1.16235	1.15815	1.1557	1.16005	1.16825	1.16445
	584	1.1644	1.1614	1.1658	1.16405	1.1591	1.16045	1.1593	1.1553	1.15355	1.16255	1.17115	1.1679	1.16595	1.1629	1.16255	1.1589	1.1572	1.1505	1.1566	1.15755	1.1614	1.15985	1.15925	1.1557	1.15775	1.15855	1.15775	1.1549	1.153	1.15605	1.15735	1.16025	1.15835	1.157	1.1538	1.14935	1.14535	1.1471	1.15205	1.1513	1.15015	1.1473	1.1534	1.1505	1.1507	1.1532	1.1549	1.15475
	585	1.14615	1.1444	1.14365	1.1364	1.141	1.14005	1.1387	1.1404	1.13545	1.12935	1.1362	1.1368	1.1341	1.1402	1.1425	1.1412	1.13715	1.13695	1.13735	1.14805	1.14575	1.1425	1.13965	1.14175	1.15105	1.14935	1.14195	1.1387	1.1362	1.1368	1.14	1.14595	1.1448	1.1387	1.1324	1.1253	1.12995	1.13545	1.1433	1.14895	1.14785	1.14635	1.1402	1.13905	1.13315	1.1326	1.13355	1.13125
	586	1.13945	1.14405	1.1488	1.1484	1.14745	1.14385	1.14425	1.1425	1.1421	1.1433	1.14195	1.1448	1.141	1.14345	1.1517	1.1576	1.14745	1.1427	1.13125	1.13485	1.13295	1.1339	1.13945	1.13925	1.14155	1.13735	1.13295	1.1324	1.13885	1.1379	1.1387	1.1387	1.14	1.13545	1.1343	1.1305	1.14	1.1446	1.14195	1.14405	1.1421	1.14025	1.13525	1.1444	1.1433	1.14955	1.1486	1.1442
	587	1.13885	1.1385	1.1368	1.1372	1.14025	1.144	1.14195	1.14095	1.14615	1.1398	1.1431	1.14285	1.14595	1.14765	1.14385	1.1488	1.1463	1.14495	1.14425	1.14635	1.14345	1.14765	1.14655	1.1444	1.144	1.1431	1.1452	1.1454	1.14445	1.1465	1.1545	1.1467	1.14175	1.1393	1.14445	1.1435	1.14535	1.14955	1.1532	1.1536	1.15375	1.1515	1.1454	1.15185	1.15205	1.1507	1.15205	1.1509
	588	1.1616	1.16085	1.1631	1.1574	1.1564	1.16005	1.1587	1.1637	1.1589	1.16445	1.16845	1.1658	1.1635	1.1589	1.16175	1.161	1.1639	1.1633	1.16445	1.16195	1.16845	1.16385	1.1562	1.14995	1.1507	1.1566	1.15395	1.1488	1.1471	1.1511	1.1528	1.15435	1.1591	1.16255	1.16905	1.1675	1.16235	1.1589	1.15795	1.1555	1.15835	1.15895	1.1547	1.15395	1.15835	1.1509	1.14935	1.1585
	589	1.14995	1.15035	1.14765	1.15625	1.15185	1.1559	1.14995	1.1517	1.15245	1.15965	1.1578	1.1492	1.15245	1.15245	1.15165	1.15435	1.15605	1.15585	1.1595	1.1547	1.1578	1.1545	1.1578	1.16025	1.1608	1.1555	1.16045	1.16635	1.16275	1.16215	1.16235	1.16905	1.1656	1.1696	1.1669	1.162	1.15545	1.1549	1.1652	1.16105	1.16005	1.1566	1.1616	1.1591	1.16425	1.16675	1.1717	1.1721
	590	1.1593	1.1532	1.15605	1.1566	1.1528	1.1557	1.15455	1.1549	1.15265	1.15015	1.15205	1.15245	1.1494	1.1524	1.1534	1.15455	1.16235	1.15735	1.15225	1.14995	1.15035	1.1446	1.1496	1.15665	1.16065	1.157	1.1532	1.1509	1.15625	1.16065	1.15395	1.1572	1.1551	1.15335	1.1566	1.1568	1.1549	1.1534	1.15205	1.15585	1.15055	1.15665	1.16005	1.15605	1.1597	1.1534	1.15475	1.1572
	591	1.1591	1.15815	1.162	1.1679	1.16405	1.1702	1.1767	1.1698	1.16175	1.15605	1.15225	1.16065	1.16465	1.16695	1.16635	1.16715	1.15665	1.15835	1.15985	1.15985	1.16275	1.1608	1.16295	1.16425	1.1639	1.16575	1.1614	1.15665	1.1532	1.15055	1.1532	1.15285	1.15265	1.14805	1.1471	1.14975	1.1564	1.15415	1.1555	1.1532	1.15205	1.15855	1.1614	1.16485	1.15795	1.1589	1.1654	1.16175
	592	1.15335	1.1574	1.15685	1.15415	1.15395	1.1446	1.1446	1.14215	1.15305	1.1551	1.1587	1.16045	1.17285	1.17515	1.1759	1.169	1.1717	1.17555	1.17095	1.1717	1.16955	1.1709	1.17375	1.17555	1.1814	1.1791	1.17935	1.1801	1.1814	1.1835	1.17935	1.1776	1.1814	1.17855	1.17265	1.173	1.1778	1.1845	1.18275	1.18045	1.1818	1.1862	1.17395	1.16825	1.17245	1.1799	1.17395	1.1707
	593	1.1713	1.169	1.1732	1.17685	1.1759	1.17435	1.17035	1.16405	1.1669	1.16975	1.1728	1.174	1.1797	1.17685	1.16995	1.17205	1.17815	1.1675	1.1675	1.173	1.1696	1.1709	1.17205	1.1721	1.17115	1.1688	1.16905	1.17115	1.1673	1.16175	1.15775	1.157	1.15605	1.1564	1.1637	1.17305	1.17725	1.17705	1.17605	1.1715	1.165	1.16805	1.1688	1.1644	1.16215	1.1631	1.1656	1.16905
	594	1.16445	1.16655	1.16805	1.16945	1.1686	1.16865	1.1589	1.1591	1.16525	1.16995	1.1757	1.1736	1.1692	1.1614	1.16065	1.15585	1.15565	1.16155	1.16405	1.1612	1.1641	1.1662	1.16865	1.16865	1.1631	1.15985	1.15815	1.15775	1.15835	1.16505	1.16505	1.16975	1.1698	1.17305	1.1736	1.1717	1.1719	1.17075	1.169	1.15985	1.16655	1.17055	1.1696	1.17185	1.17745	1.1702	1.1658	1.16155
	595	1.1618	1.16085	1.15565	1.1574	1.1654	1.16825	1.1616	1.1641	1.1654	1.16005	1.15875	1.157	1.1601	1.16505	1.1631	1.16005	1.16295	1.16715	1.16925	1.1696	1.16555	1.1629	1.16215	1.1631	1.16315	1.16445	1.1679	1.1654	1.1616	1.16445	1.1675	1.1671	1.1669	1.17035	1.17075	1.1713	1.1635	1.1574	1.1553	1.1629	1.16655	1.1658	1.16595	1.16555	1.16675	1.16905	1.1694	1.1652
	596	1.16235	1.15895	1.15625	1.15565	1.1528	1.15545	1.1553	1.15395	1.15775	1.1511	1.1534	1.15945	1.16215	1.15395	1.15205	1.15945	1.16905	1.1688	1.1652	1.1654	1.17055	1.16825	1.1635	1.16485	1.16635	1.15605	1.15645	1.15855	1.1608	1.16595	1.16785	1.1616	1.1601	1.15985	1.15795	1.1528	1.15185	1.1509	1.14995	1.1501	1.15605	1.1551	1.1557	1.15435	1.1488	1.14615	1.14555	1.1524
	597	1.16425	1.1631	1.1679	1.1614	1.15795	1.1513	1.153	1.15815	1.1538	1.1524	1.1593	1.16425	1.1669	1.1648	1.16065	1.16005	1.1572	1.15985	1.1591	1.16065	1.1578	1.1635	1.16465	1.1675	1.16845	1.1688	1.16315	1.17015	1.1719	1.17325	1.17475	1.16525	1.1698	1.17495	1.1734	1.16805	1.1681	1.1713	1.1698	1.169	1.1633	1.1633	1.1591	1.15775	1.1587	1.158	1.1547	1.15475
	598	1.1692	1.17035	1.1732	1.17395	1.1776	1.17685	1.17055	1.1713	1.1797	1.17205	1.16485	1.1656	1.1643	1.1646	1.16405	1.16235	1.161	1.16845	1.1673	1.1662	1.16635	1.169	1.17205	1.17285	1.17	1.16805	1.16425	1.16445	1.16555	1.16465	1.16155	1.16385	1.16465	1.15735	1.1608	1.1578	1.16215	1.16445	1.16425	1.16885	1.174	1.1778	1.1734	1.17015	1.17245	1.1723	1.1759	1.17495
	599	1.16255	1.1623	1.1673	1.16295	1.16635	1.1713	1.16825	1.1711	1.17115	1.16785	1.16525	1.1591	1.15645	1.15395	1.1557	1.15415	1.16195	1.1578	1.16175	1.1608	1.1627	1.15915	1.15395	1.15035	1.1526	1.1545	1.1526	1.15755	1.15125	1.15165	1.1587	1.166	1.16425	1.16005	1.15605	1.15375	1.1572	1.1612	1.161	1.1656	1.1646	1.1538	1.14935	1.15225	1.15775	1.1557	1.1635	1.1667
	600	1.16215	1.1669	1.16635	1.16735	1.1629	1.1664	1.16235	1.16255	1.15455	1.1526	1.1547	1.15895	1.16255	1.1606	1.16255	1.16405	1.17075	1.1713	1.17015	1.1641	1.1656	1.1673	1.1589	1.1551	1.1677	1.1801	1.17205	1.16805	1.165	1.1637	1.1568	1.1585	1.16255	1.1612	1.1616	1.1658	1.17115	1.17585	1.1791	1.17	1.17285	1.17265	1.16765	1.16595	1.1675	1.165	1.16695	1.1631
	601	1.1349	1.1389	1.1486	1.1549	1.15225	1.1513	1.1505	1.15055	1.1509	1.15375	1.15545	1.1543	1.1572	1.15185	1.15035	1.14345	1.14555	1.1429	1.1524	1.1528	1.1545	1.1538	1.1505	1.1515	1.14515	1.1387	1.14285	1.14595	1.14115	1.14805	1.1551	1.1572	1.15525	1.15395	1.14825	1.15205	1.15665	1.15815	1.15605	1.15605	1.16005	1.1589	1.15665	1.1551	1.15835	1.1591	1.1507	1.14805
	602	1.15875	1.15835	1.1639	1.1633	1.15815	1.1547	1.1557	1.16295	1.1646	1.1616	1.15945	1.1612	1.15775	1.1595	1.1639	1.16025	1.1589	1.1606	1.1587	1.15895	1.157	1.1572	1.15625	1.1536	1.15335	1.15355	1.1587	1.15665	1.16005	1.1679	1.1675	1.16005	1.1591	1.1593	1.1593	1.16155	1.1574	1.1532	1.1534	1.153	1.15375	1.15205	1.1568	1.15755	1.15435	1.15585	1.15755	1.1591
	603	1.16195	1.1608	1.1635	1.1719	1.17185	1.1696	1.16945	1.1734	1.17015	1.1677	1.17205	1.1719	1.17	1.17155	1.1715	1.1677	1.1669	1.17265	1.1692	1.1719	1.16905	1.1713	1.17095	1.16845	1.16735	1.16465	1.1671	1.1631	1.17225	1.16955	1.1652	1.1538	1.16025	1.1553	1.1608	1.16235	1.16845	1.1776	1.1732	1.1757	1.16845	1.1648	1.16425	1.16905	1.17115	1.1702	1.16425	1.16365
	604	1.1658	1.1702	1.17285	1.1749	1.1694	1.1717	1.1757	1.17895	1.181	1.17745	1.1759	1.1728	1.1721	1.1721	1.17	1.1717	1.17455	1.17455	1.1761	1.1759	1.17245	1.17495	1.1772	1.1698	1.17115	1.17115	1.16715	1.1656	1.17285	1.1723	1.17015	1.16655	1.1614	1.15925	1.16065	1.1654	1.16275	1.1631	1.16525	1.1679	1.158	1.1612	1.157	1.1538	1.1658	1.16405	1.16365	1.16655
	605	1.16445	1.15795	1.1572	1.1585	1.16025	1.1656	1.16445	1.16615	1.1646	1.1618	1.1608	1.15585	1.1574	1.16295	1.16465	1.16825	1.1635	1.15525	1.15525	1.14865	1.14975	1.15125	1.15545	1.1528	1.1545	1.15375	1.15335	1.14975	1.14765	1.1532	1.153	1.1574	1.1589	1.157	1.1536	1.1616	1.173	1.17705	1.17455	1.16365	1.1675	1.16505	1.1652	1.16295	1.1648	1.16195	1.1633	1.16235
	606	1.15245	1.1513	1.1559	1.16595	1.1593	1.1633	1.16575	1.16575	1.16175	1.165	1.17185	1.16505	1.16675	1.1675	1.165	1.16615	1.16275	1.1593	1.16715	1.1675	1.1685	1.16695	1.1629	1.1637	1.1696	1.1717	1.1675	1.16825	1.173	1.1784	1.17185	1.17535	1.17415	1.17475	1.17015	1.16635	1.1669	1.16655	1.16405	1.16445	1.16465	1.1637	1.16195	1.15125	1.15315	1.1507	1.15685	1.15735
	607	1.0483	1.0494	1.04735	1.05	1.04675	1.04085	1.05035	1.0481	1.04485	1.04565	1.0458	1.0447	1.0439	1.0458	1.0424	1.04125	1.0397	1.0399	1.0462	1.0479	1.0477	1.0454	1.0452	1.0477	1.0477	1.04295	1.04505	1.0506	1.0506	1.05765	1.06125	1.05855	1.05495	1.0527	1.0481	1.0523	1.0496	1.05075	1.05645	1.054	1.05055	1.0502	1.05095	1.0542	1.05155	1.04675	1.05115	1.0475
	608	0.92735	0.92525	0.92565	0.92165	0.92565	0.926	0.92945	0.92335	0.9245	0.9201	0.9228	0.9281	0.9249	0.92695	0.93175	0.92905	0.92545	0.9258	0.9239	0.92565	0.91995	0.9209	0.92225	0.92295	0.9247	0.9226	0.91875	0.91685	0.92295	0.92755	0.92815	0.9245	0.92065	0.91665	0.91135	0.9136	0.9159	0.92335	0.9304	0.9352	0.9371	0.9346	0.9281	0.92585	0.9241	0.92735	0.9228	0.9287
	609	0.9222	0.9224	0.926	0.9241	0.92105	0.91725	0.9167	0.91705	0.9184	0.9249	0.92275	0.919	0.91785	0.9155	0.9087	0.90845	0.90925	0.9115	0.90945	0.90675	0.90715	0.9117	0.91305	0.9174	0.914	0.91245	0.91555	0.92145	0.91745	0.91305	0.923	0.92605	0.92395	0.9207	0.92185	0.91595	0.9178	0.9226	0.92065	0.9155	0.914	0.9161	0.9186	0.922	0.92255	0.9192	0.91935	0.91075
	610	0.9073	0.9075	0.90825	0.9119	0.9121	0.9169	0.91475	0.9176	0.9142	0.91365	0.91245	0.9182	0.9167	0.91685	0.9209	0.92335	0.9243	0.92605	0.9222	0.92295	0.922	0.91875	0.91955	0.91685	0.91305	0.9123	0.9121	0.91325	0.9104	0.91405	0.9163	0.922	0.9201	0.91915	0.91595	0.91265	0.9142	0.91365	0.91365	0.9113	0.9079	0.90695	0.91365	0.91155	0.9104	0.9102	0.9098	0.9117
	611	0.9199	0.918	0.9161	0.92375	0.922	0.9211	0.92185	0.92295	0.92485	0.92485	0.927	0.9285	0.92565	0.9209	0.91935	0.91935	0.9245	0.92545	0.927	0.9243	0.9262	0.93	0.93155	0.9298	0.9218	0.9203	0.91725	0.9178	0.91725	0.91765	0.91745	0.9216	0.92375	0.92415	0.91975	0.91915	0.91975	0.92525	0.9264	0.92085	0.9239	0.9251	0.93325	0.9266	0.92625	0.9251	0.92125	0.9205
	612	0.92505	0.92815	0.9321	0.93305	0.927	0.92395	0.922	0.9245	0.92835	0.92435	0.9216	0.92335	0.92395	0.9237	0.92375	0.91975	0.91785	0.9226	0.92205	0.92465	0.92545	0.91875	0.9205	0.92255	0.9235	0.9211	0.9205	0.922	0.92165	0.9241	0.92545	0.9251	0.9218	0.9266	0.931	0.9327	0.9304	0.9314	0.92965	0.9224	0.92505	0.9306	0.92795	0.9266	0.9262	0.92735	0.92525	0.9222
	613	0.9201	0.9199	0.926	0.92295	0.9247	0.92295	0.91875	0.92145	0.92145	0.92205	0.92185	0.918	0.91	0.91725	0.91455	0.9165	0.91175	0.91285	0.9142	0.91455	0.9176	0.92125	0.91535	0.9146	0.91745	0.9161	0.9157	0.91475	0.91665	0.9131	0.91455	0.91305	0.91495	0.9142	0.9096	0.9071	0.9144	0.9182	0.91765	0.92085	0.91785	0.91595	0.914	0.91785	0.91325	0.91345	0.90965	0.90945
	614	0.9165	0.91495	0.9161	0.9121	0.90885	0.90845	0.9165	0.91595	0.9159	0.90755	0.9056	0.9098	0.91075	0.9134	0.90465	0.90865	0.90655	0.91405	0.91595	0.91725	0.9129	0.9129	0.91155	0.9123	0.91535	0.9083	0.90735	0.90465	0.90655	0.90335	0.90595	0.90255	0.89985	0.8974	0.90195	0.9071	0.90925	0.91745	0.91115	0.90965	0.90695	0.9102	0.91	0.9094	0.9077	0.9119	0.9184	0.91975
	615	0.92395	0.9203	0.9222	0.92435	0.92885	0.92315	0.92085	0.92355	0.91535	0.9127	0.91325	0.9123	0.9136	0.91975	0.918	0.91975	0.9256	0.92695	0.9245	0.92165	0.9201	0.91515	0.91935	0.92485	0.92695	0.93025	0.9243	0.9216	0.9245	0.9228	0.9232	0.92585	0.9249	0.92205	0.92105	0.9241	0.9241	0.9199	0.9169	0.9163	0.91825	0.9178	0.91805	0.915	0.91385	0.91575	0.91995	0.91895
	616	0.92295	0.92185	0.9264	0.93385	0.93235	0.92715	0.92165	0.92395	0.918	0.91935	0.9203	0.92105	0.92585	0.92355	0.9195	0.91515	0.91895	0.9203	0.92085	0.91915	0.9203	0.9224	0.9211	0.91495	0.9159	0.9193	0.92395	0.91995	0.9176	0.91745	0.91555	0.91435	0.9167	0.92755	0.93075	0.9306	0.92295	0.9178	0.91805	0.9176	0.91835	0.9104	0.90885	0.9094	0.90945	0.91	0.91155	0.9115
	617	1.04165	1.04085	1.0403	1.04485	1.0437	1.04315	1.03875	1.04525	1.04505	1.04845	1.04885	1.03955	1.04065	1.042	1.04545	1.0378	1.0359	1.03345	1.0378	1.0353	1.03665	1.03305	1.03495	1.03265	1.0376	1.04405	1.0428	1.0443	1.04335	1.0479	1.0498	1.05895	1.04925	1.0492	1.04885	1.0464	1.04105	1.0405	1.0489	1.0479	1.0473	1.0473	1.0462	1.046	1.04125	1.0441	1.04125	1.04195
	618	1.1549	1.15205	1.1551	1.15965	1.16155	1.1589	1.1551	1.1568	1.16025	1.15835	1.15705	1.165	1.1639	1.1585	1.15185	1.15525	1.15835	1.15945	1.1614	1.16575	1.1723	1.18085	1.17665	1.1738	1.17555	1.1736	1.1723	1.1793	1.17455	1.1692	1.16785	1.16695	1.1679	1.1669	1.16425	1.1641	1.1671	1.1677	1.1639	1.1593	1.15775	1.16215	1.1595	1.16465	1.16905	1.17015	1.16845	1.16615
	619	1.18215	1.178	1.17415	1.17645	1.18085	1.17665	1.1782	1.1782	1.17895	1.17475	1.17155	1.17835	1.18105	1.18505	1.1839	1.1871	1.18565	1.18295	1.17495	1.1776	1.178	1.1736	1.17285	1.1753	1.16995	1.16715	1.1759	1.17745	1.17985	1.18295	1.1845	1.1835	1.18315	1.1778	1.17915	1.1755	1.17515	1.1736	1.17685	1.1736	1.1742	1.17165	1.17075	1.1707	1.17035	1.16945	1.17515	1.182
	620	1.1532	1.1616	1.16805	1.1608	1.16255	1.16065	1.1637	1.1543	1.1532	1.15205	1.15185	1.1501	1.14535	1.14675	1.14955	1.15225	1.1551	1.1631	1.16425	1.16235	1.15775	1.16275	1.1616	1.16215	1.16155	1.15305	1.15075	1.1507	1.1536	1.15455	1.1528	1.1526	1.16365	1.1635	1.16195	1.16615	1.1671	1.16445	1.1606	1.16045	1.16255	1.16615	1.1625	1.15585	1.15415	1.15985	1.16175	1.16405
	621	1.1614	1.16825	1.1757	1.1755	1.1749	1.17265	1.16885	1.1631	1.15565	1.1522	1.1591	1.1635	1.1637	1.1631	1.16845	1.17415	1.1759	1.1774	1.18355	1.1881	1.1854	1.1854	1.1837	1.1841	1.1883	1.17875	1.1759	1.1799	1.1805	1.1807	1.1757	1.1759	1.17455	1.17075	1.1635	1.16445	1.16615	1.1656	1.16695	1.16485	1.17285	1.1732	1.1774	1.178	1.1755	1.1734	1.17285	1.16905
	622	1.18295	1.1841	1.1774	1.17645	1.16845	1.17095	1.17055	1.16675	1.16715	1.186	1.1856	1.18945	1.18295	1.18255	1.1885	1.18775	1.18905	1.1801	1.18105	1.1812	1.1858	1.1871	1.18675	1.18505	1.18295	1.1812	1.1763	1.1793	1.1736	1.17705	1.1751	1.174	1.17435	1.17075	1.16845	1.16655	1.1696	1.1734	1.17915	1.1784	1.1759	1.17285	1.17745	1.17705	1.1755	1.1713	1.16465	1.16065
	623	1.17875	1.18105	1.17555	1.17475	1.1738	1.18125	1.1782	1.17705	1.17015	1.17455	1.17875	1.17725	1.17285	1.17625	1.1833	1.18545	1.18505	1.18655	1.1822	1.174	1.17475	1.1734	1.16695	1.16785	1.1694	1.17035	1.1725	1.16635	1.15735	1.16025	1.16085	1.1633	1.1593	1.15585	1.16235	1.1627	1.1658	1.16425	1.16485	1.16465	1.16615	1.1713	1.1753	1.1677	1.1696	1.1736	1.1772	1.17855
	624	1.1917	1.1858	1.1845	1.1818	1.1896	1.19	1.18985	1.18125	1.18235	1.18295	1.1843	1.1843	1.18195	1.1868	1.18755	1.1906	1.18635	1.18585	1.1902	1.19055	1.1919	1.1898	1.1887	1.19135	1.18545	1.1818	1.18045	1.1822	1.1902	1.18965	1.19055	1.1879	1.1883	1.18865	1.1833	1.1868	1.18735	1.1789	1.18485	1.19385	1.1959	1.18905	1.1877	1.19115	1.19	1.1856	1.1837	1.18025
	625	1.1772	1.1778	1.18505	1.1824	1.1816	1.18545	1.1923	1.18695	1.18635	1.18165	1.1778	1.1799	1.1803	1.1824	1.1814	1.17725	1.18295	1.194	1.19515	1.2007	1.20145	1.2024	1.2003	1.1984	1.19785	1.1948	1.19265	1.18865	1.1904	1.19035	1.1858	1.18905	1.1871	1.18125	1.18485	1.1856	1.1887	1.1898	1.1828	1.18585	1.1803	1.1776	1.1738	1.1738	1.18395	1.19345	1.19935	1.1976
	626	1.19265	1.1927	1.1841	1.18085	1.18465	1.18545	1.1843	1.18485	1.1828	1.17585	1.17835	1.18545	1.19095	1.1864	1.18255	1.17895	1.1868	1.18845	1.1917	1.18735	1.1875	1.18275	1.1837	1.18425	1.1789	1.17835	1.1854	1.18565	1.18905	1.1883	1.18235	1.1784	1.17855	1.17835	1.1887	1.1896	1.1904	1.18965	1.1902	1.19765	1.19495	1.19455	1.19095	1.18965	1.18675	1.18585	1.1868	1.1925
	627	1.1965	1.19745	1.203	1.19935	1.19305	1.1946	1.19305	1.1932	1.2003	1.20145	1.19265	1.18865	1.1936	1.19345	1.1923	1.1921	1.1921	1.19325	1.19915	1.19875	1.19385	1.19075	1.1889	1.1898	1.19175	1.19325	1.2001	1.20065	1.1944	1.1967	1.19405	1.19175	1.19265	1.1942	1.19365	1.19055	1.19555	1.1925	1.1902	1.19535	1.1986	1.1948	1.1919	1.19495	1.2049	1.19875	1.19915	1.199
	628	1.20165	1.2043	1.19915	1.2022	1.203	1.2024	1.1984	1.199	1.1986	1.19725	1.1963	1.1965	1.199	1.1946	1.19955	1.1919	1.18545	1.17665	1.1765	1.18355	1.19555	1.19515	1.2005	1.21175	1.2043	1.1963	1.1902	1.1963	1.19475	1.19095	1.18925	1.19325	1.19095	1.1944	1.19155	1.19955	1.198	1.1969	1.2041	1.19955	1.20565	1.20085	1.20565	1.2047	1.20165	1.19745	1.20165	1.19955
	629	1.1925	1.19135	1.1898	1.18485	1.18485	1.1864	1.18025	1.1845	1.1906	1.18755	1.1881	1.18465	1.1866	1.1862	1.18425	1.18335	1.1875	1.1982	1.2022	1.1976	1.1984	1.19305	1.1961	1.19385	1.19095	1.18715	1.18885	1.1841	1.18825	1.1883	1.18965	1.1921	1.1957	1.1929	1.1959	1.1931	1.19345	1.19555	1.2003	1.20105	1.2003	1.1963	1.19305	1.19015	1.19075	1.1906	1.19195	1.19725
	630	1.198	1.19385	1.19875	1.20105	1.20545	1.2001	1.19705	1.1963	1.20125	1.20185	1.20335	1.1986	1.2062	1.2083	1.2043	1.2037	1.203	1.2043	1.20585	1.20715	1.20735	1.2093	1.21005	1.20925	1.20315	1.20125	1.20775	1.20165	1.2043	1.2083	1.20415	1.20505	1.19745	1.19765	1.1988	1.1984	1.2005	1.2003	1.20485	1.20905	1.2095	1.20275	1.1957	1.19725	1.19535	1.2085	1.2083	1.20015
	631	1.1988	1.18885	1.1864	1.18695	1.19575	1.19685	1.19995	1.20335	1.20125	1.19915	1.2022	1.2007	1.20145	1.20985	1.20355	1.19895	1.194	1.19475	1.1978	1.20375	1.20375	1.2009	1.20545	1.20735	1.20315	1.1923	1.1875	1.18925	1.20145	1.19725	1.19325	1.1925	1.1919	1.18965	1.1856	1.19095	1.19305	1.1917	1.18715	1.1858	1.19245	1.20275	1.19915	1.19745	1.186	1.1822	1.18315	1.1837
	632	1.19745	1.1992	1.19765	1.1923	1.1894	1.1854	1.18505	1.19195	1.18675	1.18615	1.18485	1.1812	1.18045	1.1818	1.1902	1.1923	1.1873	1.18695	1.1885	1.1814	1.18275	1.1845	1.17815	1.17895	1.17645	1.17455	1.1789	1.1799	1.1749	1.1757	1.1715	1.1776	1.1774	1.17415	1.1761	1.1763	1.17285	1.17935	1.18635	1.19405	1.19895	1.1984	1.19345	1.1917	1.19225	1.19115	1.1839	1.18445
	633	1.1759	1.18085	1.1833	1.18145	1.18275	1.1799	1.18275	1.1889	1.17895	1.1843	1.18255	1.1814	1.18295	1.18105	1.17875	1.17685	1.1818	1.17855	1.1757	1.1675	1.1673	1.17685	1.1761	1.1797	1.1841	1.18885	1.1835	1.1847	1.1875	1.1877	1.17665	1.1799	1.18335	1.17875	1.18105	1.1833	1.18755	1.1944	1.18525	1.1753	1.1795	1.1784	1.178	1.17035	1.1635	1.1696	1.1711	1.174
	634	1.1595	1.1595	1.15665	1.15775	1.1572	1.15855	1.1576	1.1612	1.16525	1.16255	1.15715	1.16025	1.1675	1.1667	1.16595	1.162	1.1656	1.16175	1.16865	1.17095	1.16695	1.1635	1.16655	1.165	1.1656	1.16615	1.17265	1.17035	1.1793	1.1759	1.1667	1.1677	1.1679	1.1702	1.17705	1.1734	1.17495	1.17135	1.17515	1.1696	1.17095	1.1627	1.16025	1.16365	1.16615	1.1728	1.1765	1.17475
	635	1.19305	1.19325	1.1969	1.19895	1.19955	1.1988	1.1961	1.19535	1.2028	1.1986	1.1986	1.19995	1.20885	1.2079	1.20715	1.20295	1.1974	1.1946	1.1915	1.1927	1.18905	1.19285	1.1997	1.19455	1.19115	1.1919	1.1955	1.194	1.1963	1.19935	1.20165	1.2001	1.20185	1.1938	1.1921	1.2032	1.20435	1.20335	1.1915	1.1847	1.1919	1.19995	1.20145	1.1963	1.19955	1.1997	1.1982	1.1982
	636	1.1953	1.19345	1.1856	1.17165	1.16675	1.17265	1.17625	1.17875	1.17665	1.1801	1.1824	1.1803	1.177	1.1883	1.1934	1.1944	1.1965	1.1946	1.1946	1.2062	1.2066	1.19975	1.1904	1.1959	1.1999	1.19785	1.19765	1.19515	1.1986	1.1944	1.1982	1.19955	1.2026	1.1938	1.19535	1.1961	1.19155	1.19135	1.1961	1.19915	1.1988	1.20015	1.19915	1.1997	1.2003	1.1946	1.18945	1.1818
	637	1.1751	1.17095	1.178	1.16925	1.1734	1.18275	1.17855	1.1717	1.174	1.1757	1.17665	1.17665	1.17455	1.17665	1.1816	1.18295	1.1799	1.1778	1.17915	1.17555	1.1763	1.18375	1.19095	1.18905	1.1896	1.1915	1.18445	1.18065	1.1799	1.17915	1.17835	1.1801	1.1799	1.17855	1.1793	1.17875	1.17095	1.16905	1.1692	1.16845	1.1704	1.1711	1.17115	1.1772	1.18065	1.1795	1.18125	1.18635
	638	1.17915	1.1763	1.1734	1.1795	1.18235	1.1831	1.18085	1.1818	1.1782	1.18235	1.1852	1.1862	1.18445	1.1782	1.17855	1.18445	1.1883	1.18295	1.17645	1.1816	1.1837	1.18275	1.1824	1.1839	1.1877	1.18085	1.17775	1.1757	1.1715	1.1702	1.1713	1.18085	1.1757	1.1757	1.17265	1.1753	1.1763	1.169	1.1677	1.16885	1.1707	1.18165	1.18905	1.18865	1.18845	1.1868	1.1858	1.18275
	639	1.1801	1.1858	1.1877	1.19115	1.18715	1.1879	1.1852	1.1839	1.17895	1.17725	1.1782	1.1755	1.16885	1.1723	1.17455	1.17645	1.1795	1.17475	1.17245	1.1751	1.18405	1.1816	1.18045	1.1818	1.1833	1.17685	1.1736	1.1801	1.18025	1.1856	1.1814	1.17855	1.17935	1.1759	1.1812	1.1896	1.18615	1.1862	1.18715	1.1824	1.18315	1.1818	1.1864	1.18505	1.1866	1.18465	1.1858	1.18045
	640	1.17325	1.17705	1.1894	1.1889	1.18905	1.1919	1.19195	1.18695	1.18675	1.18865	1.18845	1.19095	1.1915	1.18445	1.1858	1.18485	1.1904	1.1946	1.1921	1.1932	1.1822	1.1858	1.1864	1.18545	1.1797	1.177	1.17915	1.18105	1.1799	1.1837	1.1822	1.17935	1.18585	1.187	1.18695	1.18065	1.17135	1.1719	1.1717	1.177	1.18125	1.17855	1.178	1.1744	1.17555	1.18235	1.1841	1.18195
	641	1.1871	1.18715	1.18775	1.18295	1.17895	1.1702	1.1715	1.17645	1.1818	1.1858	1.1837	1.18275	1.1879	1.1862	1.1801	1.18775	1.19075	1.18755	1.17495	1.1662	1.16805	1.17375	1.17345	1.17345	1.174	1.18045	1.18355	1.18105	1.1818	1.18105	1.1839	1.17555	1.17895	1.18005	1.173	1.1753	1.18275	1.18105	1.1759	1.17815	1.18005	1.17935	1.17895	1.18565	1.18255	1.1801	1.1751	1.1814
	642	1.17035	1.17265	1.1742	1.17665	1.17415	1.17115	1.1742	1.1658	1.1654	1.17055	1.17245	1.17835	1.18315	1.182	1.18235	1.1818	1.17815	1.18295	1.182	1.1776	1.17135	1.17515	1.17645	1.1767	1.17455	1.17645	1.1765	1.17185	1.1738	1.1692	1.1757	1.17895	1.17935	1.1747	1.17705	1.17625	1.1753	1.17705	1.17555	1.17895	1.17685	1.1715	1.16885	1.16925	1.1723	1.1824	1.1799	1.17435
	643	1.18085	1.18715	1.1854	1.18255	1.18485	1.1822	1.17535	1.17435	1.18045	1.18065	1.1778	1.1749	1.1801	1.18715	1.18715	1.1826	1.17835	1.17305	1.1736	1.17375	1.17935	1.1797	1.1795	1.16995	1.16675	1.16465	1.1635	1.17115	1.1694	1.1692	1.16905	1.17225	1.17245	1.17665	1.18065	1.1776	1.1696	1.16925	1.1715	1.16865	1.17285	1.17345	1.1736	1.17225	1.17305	1.17705	1.1719	1.16235
	644	1.1782	1.17875	1.18525	1.18565	1.18215	1.1732	1.1696	1.17035	1.16525	1.1652	1.1738	1.1826	1.18485	1.1845	1.18145	1.1776	1.1717	1.1677	1.16975	1.17035	1.1774	1.18295	1.18065	1.18525	1.18275	1.1795	1.1793	1.18105	1.17935	1.18405	1.17645	1.18045	1.18445	1.18485	1.18545	1.1774	1.17705	1.17705	1.1715	1.1725	1.173	1.161	1.17015	1.17435	1.17435	1.1759	1.17455	1.1713
	645	1.17245	1.1765	1.1719	1.173	1.17895	1.17855	1.17875	1.1774	1.17205	1.1757	1.18165	1.18065	1.17625	1.17815	1.17685	1.17455	1.1757	1.1774	1.1822	1.17705	1.17725	1.1797	1.1755	1.17305	1.1719	1.1694	1.1719	1.1711	1.1711	1.1778	1.174	1.174	1.16865	1.1696	1.1671	1.17665	1.1782	1.17625	1.178	1.17285	1.17685	1.17665	1.182	1.1818	1.18275	1.17665	1.1721	1.1709
	646	1.17705	1.1736	1.17475	1.17285	1.169	1.1583	1.16085	1.165	1.16575	1.16425	1.17135	1.1736	1.1738	1.1799	1.17835	1.17685	1.1761	1.17835	1.17535	1.1795	1.1814	1.18165	1.1719	1.17345	1.1759	1.1795	1.17855	1.17855	1.18125	1.17705	1.1795	1.17535	1.1757	1.1801	1.1786	1.1763	1.17475	1.1778	1.18315	1.1778	1.1717	1.1728	1.16865	1.1736	1.1757	1.1812	1.1831	1.17745
	647	1.1692	1.1683	1.17285	1.1736	1.1761	1.16675	1.165	1.1677	1.1698	1.17015	1.17285	1.1753	1.17875	1.1818	1.18065	1.18695	1.18525	1.17395	1.16405	1.1652	1.16655	1.1654	1.1648	1.16425	1.1692	1.16465	1.1656	1.1679	1.16765	1.1673	1.1774	1.17415	1.17395	1.16785	1.16575	1.16655	1.17475	1.1738	1.17305	1.1763	1.16905	1.1692	1.16195	1.16635	1.16635	1.16805	1.16005	1.16005
	648	1.17035	1.1753	1.17665	1.17435	1.1692	1.1648	1.1625	1.1667	1.17095	1.1637	1.16905	1.16865	1.16695	1.16105	1.1576	1.1608	1.1574	1.1557	1.16045	1.1639	1.16655	1.16445	1.1614	1.1606	1.16525	1.16695	1.1717	1.17	1.1673	1.1635	1.1637	1.16085	1.16195	1.16465	1.16675	1.1629	1.16505	1.16575	1.1698	1.17305	1.1629	1.16025	1.1608	1.1629	1.16505	1.1696	1.1671	1.16615
	649	1.17165	1.16655	1.1679	1.1721	1.165	1.16465	1.1679	1.17095	1.17285	1.1736	1.16845	1.166	1.16195	1.1629	1.1711	1.16675	1.1654	1.17245	1.1717	1.17265	1.1755	1.1757	1.17685	1.17455	1.1715	1.1707	1.16905	1.1736	1.17155	1.17605	1.17705	1.17285	1.1759	1.1759	1.17645	1.17625	1.1717	1.1696	1.16905	1.1692	1.17285	1.17115	1.1694	1.166	1.17535	1.18315	1.18145	1.1757
	650	1.1553	1.16615	1.17	1.1688	1.16505	1.1644	1.1585	1.16425	1.1692	1.1719	1.1732	1.16595	1.15985	1.16005	1.1612	1.15775	1.16195	1.1633	1.1654	1.1595	1.157	1.1509	1.15435	1.1545	1.16195	1.16675	1.1631	1.1606	1.1658	1.1753	1.17245	1.16595	1.15225	1.16175	1.1717	1.1736	1.1713	1.1711	1.1734	1.1744	1.16845	1.15965	1.17055	1.169	1.16465	1.165	1.1656	1.16995
	651	1.1601	1.16635	1.16995	1.16655	1.1673	1.16315	1.1635	1.16465	1.1612	1.161	1.1639	1.1545	1.1574	1.1637	1.15915	1.1513	1.1608	1.1646	1.17035	1.1702	1.15315	1.1591	1.16085	1.16195	1.1582	1.1538	1.15375	1.15685	1.15755	1.16235	1.1578	1.1576	1.1576	1.16005	1.165	1.16235	1.1633	1.16025	1.1576	1.1541	1.15795	1.1654	1.16845	1.1694	1.1728	1.16695	1.1654	1.1589
	652	1.1555	1.14745	1.1513	1.1484	1.14845	1.1513	1.161	1.1616	1.1667	1.1694	1.1681	1.17205	1.173	1.1669	1.1631	1.15585	1.1595	1.1643	1.1688	1.1648	1.1614	1.1662	1.1633	1.16505	1.17115	1.16975	1.17705	1.1751	1.17645	1.16905	1.17265	1.17165	1.16445	1.16215	1.17075	1.17495	1.16715	1.16025	1.15185	1.15285	1.15185	1.15755	1.15415	1.15605	1.15435	1.1618	1.16405	1.1606
	653	1.15415	1.1557	1.1656	1.16885	1.1616	1.1578	1.1599	1.16085	1.16005	1.15775	1.1589	1.1538	1.1532	1.1553	1.1555	1.15875	1.15075	1.1534	1.15395	1.1578	1.15605	1.1526	1.15035	1.1532	1.15525	1.15525	1.15625	1.14785	1.14845	1.14845	1.1484	1.1511	1.1498	1.1475	1.14995	1.1543	1.15205	1.15225	1.15225	1.1511	1.1444	1.14465	1.14555	1.1562	1.16275	1.1633	1.16005	1.15185
	654	1.16635	1.1591	1.15815	1.15205	1.1576	1.16255	1.1486	1.14845	1.1583	1.1616	1.157	1.1593	1.16175	1.15455	1.14785	1.1431	1.1404	1.1494	1.1557	1.1526	1.1501	1.15265	1.1547	1.1551	1.1492	1.1427	1.1429	1.1452	1.14535	1.1507	1.1515	1.1513	1.15475	1.15455	1.15835	1.1547	1.1486	1.15415	1.15815	1.16065	1.15855	1.1503	1.1484	1.15055	1.161	1.16235	1.1585	1.1612
	655	1.1658	1.1671	1.16275	1.1694	1.16295	1.16215	1.16085	1.16215	1.15165	1.1572	1.1574	1.1669	1.16485	1.16045	1.1686	1.16825	1.1662	1.16405	1.1675	1.16715	1.1675	1.1675	1.17015	1.1749	1.1734	1.16845	1.17095	1.1793	1.1696	1.16405	1.1576	1.1601	1.1591	1.1633	1.1673	1.16365	1.1612	1.1511	1.1528	1.1484	1.1528	1.1545	1.15585	1.1572	1.15545	1.1599	1.16275	1.16155
	656	1.1667	1.1671	1.1641	1.16315	1.1648	1.17075	1.17305	1.1719	1.17265	1.17815	1.18005	1.1755	1.16845	1.1698	1.16425	1.1631	1.16025	1.162	1.1633	1.1616	1.1576	1.15835	1.1599	1.16215	1.16005	1.15835	1.15775	1.15855	1.1585	1.16385	1.1644	1.1599	1.1583	1.16785	1.16635	1.15985	1.1559	1.1593	1.1652	1.16235	1.1612	1.15565	1.1568	1.1595	1.16315	1.1612	1.16445	1.17075
	657	1.1692	1.17225	1.169	1.1742	1.1772	1.174	1.17095	1.1694	1.16885	1.17015	1.1702	1.1671	1.17135	1.17225	1.1734	1.17345	1.17665	1.1856	1.1801	1.17625	1.1711	1.1774	1.17415	1.1667	1.1629	1.165	1.16785	1.17035	1.1711	1.1694	1.16975	1.1723	1.17015	1.1715	1.17415	1.17015	1.1696	1.17095	1.17555	1.17055	1.16195	1.16085	1.1547	1.157	1.16615	1.1644	1.1591	1.16365
	658	1.1768	1.1795	1.17515	1.1646	1.1732	1.1694	1.1742	1.17835	1.18235	1.17035	1.1673	1.16905	1.1639	1.16105	1.16275	1.1683	1.1713	1.1694	1.1671	1.1694	1.1675	1.17325	1.1839	1.18125	1.1761	1.17935	1.18585	1.17835	1.17135	1.16085	1.16825	1.1696	1.16885	1.17685	1.1759	1.17135	1.1719	1.1715	1.17265	1.1759	1.17745	1.1755	1.1755	1.1772	1.17515	1.17305	1.17305	1.1757
	659	1.1778	1.1793	1.17895	1.1833	1.18865	1.1881	1.1896	1.1847	1.18905	1.18945	1.1837	1.17375	1.1742	1.1755	1.1778	1.1833	1.186	1.18445	1.182	1.1816	1.18045	1.18255	1.18315	1.1822	1.18755	1.1906	1.1942	1.1881	1.1833	1.1801	1.17725	1.1755	1.17745	1.17245	1.1715	1.17855	1.1841	1.18085	1.18405	1.1908	1.1843	1.1797	1.1776	1.18085	1.1797	1.17455	1.1715	1.1715
	660	1.1942	1.19075	1.19285	1.18715	1.1774	1.1713	1.1719	1.185	1.18065	1.18065	1.17665	1.1856	1.1799	1.17205	1.17095	1.16845	1.1753	1.1759	1.1757	1.1776	1.1778	1.1715	1.17095	1.1751	1.17585	1.1835	1.17475	1.1795	1.1799	1.1795	1.1755	1.18255	1.1814	1.18045	1.1841	1.18295	1.18335	1.1856	1.18485	1.1835	1.1707	1.17205	1.1778	1.17165	1.1759	1.18255	1.1896	1.18485
	661	1.1818	1.1839	1.1835	1.1835	1.18505	1.18615	1.17875	1.1778	1.1778	1.1841	1.18105	1.1778	1.1755	1.1778	1.1755	1.177	1.1843	1.1835	1.1824	1.1763	1.182	1.177	1.17875	1.18065	1.1725	1.17225	1.17835	1.186	1.19	1.19345	1.18715	1.195	1.19285	1.18485	1.18125	1.17875	1.1763	1.1772	1.1772	1.1757	1.17605	1.173	1.1759	1.1753	1.1738	1.17835	1.1801	1.1812
	662	1.19915	1.19305	1.1917	1.18235	1.186	1.1858	1.1854	1.18375	1.16865	1.17075	1.17395	1.1795	1.1883	1.18485	1.1797	1.1835	1.1879	1.1925	1.18985	1.18905	1.18755	1.1839	1.18255	1.18105	1.1805	1.18045	1.18045	1.1803	1.182	1.18085	1.1801	1.18295	1.1831	1.18525	1.182	1.1837	1.18465	1.1816	1.1833	1.1816	1.1856	1.18615	1.1875	1.18695	1.17855	1.1774	1.18045	1.18795
	663	1.1824	1.18145	1.18735	1.19	1.19535	1.198	1.19725	1.1902	1.1873	1.1921	1.1879	1.1938	1.1969	1.19765	1.19935	1.20125	1.1948	1.1936	1.1906	1.1982	1.2053	1.2072	1.2041	1.1982	1.18985	1.1816	1.185	1.1862	1.18695	1.1877	1.19555	1.1942	1.19915	1.19785	1.1938	1.1927	1.1957	1.19825	1.19725	1.19535	1.1917	1.19535	1.1875	1.1898	1.18865	1.18965	1.19345	1.1944
	664	1.1765	1.18215	1.18315	1.1719	1.1799	1.182	1.1881	1.18505	1.1816	1.1795	1.18335	1.1875	1.186	1.1889	1.18335	1.18525	1.1805	1.18485	1.18505	1.1822	1.18315	1.1818	1.18355	1.1795	1.178	1.1864	1.1887	1.18735	1.19	1.18465	1.18085	1.18125	1.178	1.1793	1.1824	1.1818	1.17375	1.17705	1.17685	1.1751	1.17075	1.17265	1.1709	1.17055	1.1725	1.1774	1.18275	1.18545
	665	1.1576	1.1492	1.15035	1.15585	1.1587	1.1551	1.16045	1.1713	1.1723	1.1671	1.1639	1.16695	1.173	1.17895	1.17895	1.17455	1.1719	1.1709	1.16655	1.1736	1.17475	1.16445	1.16445	1.1698	1.16845	1.16575	1.1631	1.16675	1.15815	1.15665	1.161	1.165	1.15815	1.16025	1.1612	1.1635	1.16865	1.1746	1.182	1.18295	1.18235	1.17855	1.1784	1.173	1.174	1.1732	1.16155	1.1633
	666	1.1595	1.16235	1.16005	1.1587	1.15355	1.15775	1.16005	1.165	1.16425	1.1658	1.1658	1.1671	1.16405	1.1595	1.161	1.1631	1.15665	1.1507	1.15835	1.16385	1.16905	1.17055	1.1719	1.1635	1.1589	1.1574	1.1572	1.157	1.14955	1.15565	1.1606	1.17075	1.169	1.1734	1.16215	1.1654	1.16505	1.16425	1.16175	1.1652	1.16425	1.1641	1.1692	1.16235	1.1614	1.16635	1.1631	1.17135
	667	1.1593	1.1631	1.16405	1.1656	1.1608	1.16175	1.1646	1.1736	1.1734	1.1694	1.1692	1.16695	1.1677	1.16405	1.1593	1.1582	1.16655	1.16445	1.1606	1.1641	1.1648	1.1652	1.161	1.153	1.1545	1.1536	1.1616	1.15775	1.15875	1.16975	1.16865	1.1673	1.15685	1.1648	1.17305	1.16845	1.1637	1.16465	1.1545	1.1551	1.1646	1.1673	1.16175	1.16235	1.16865	1.17245	1.1627	1.1669
	668	1.17265	1.1711	1.17645	1.1797	1.17935	1.17625	1.17665	1.1837	1.1852	1.1799	1.1793	1.17475	1.17645	1.17665	1.17	1.16865	1.1755	1.1795	1.1784	1.18065	1.1738	1.17515	1.1772	1.1736	1.1707	1.1732	1.17665	1.1835	1.1774	1.1732	1.1749	1.17015	1.1738	1.16825	1.178	1.17895	1.1778	1.17455	1.1742	1.1801	1.1824	1.18215	1.17415	1.17415	1.17665	1.17515	1.17475	1.17795
	669	1.18405	1.1768	1.18505	1.18525	1.18505	1.1839	1.18505	1.1778	1.1736	1.17075	1.17415	1.1736	1.17245	1.1736	1.16865	1.1734	1.18045	1.1883	1.18905	1.1883	1.18045	1.1805	1.1814	1.1858	1.18845	1.1902	1.1906	1.18505	1.1839	1.17745	1.18335	1.1835	1.1835	1.18445	1.177	1.1774	1.1799	1.17515	1.17895	1.1898	1.1864	1.1833	1.18105	1.18845	1.186	1.19175	1.1866	1.1894
	670	1.18615	1.18525	1.18885	1.1858	1.1936	1.1942	1.19115	1.19495	1.1959	1.18655	1.17535	1.1717	1.1713	1.178	1.1828	1.1818	1.182	1.1881	1.1818	1.18355	1.18505	1.17835	1.1812	1.18735	1.18735	1.18675	1.1898	1.18695	1.18065	1.1795	1.1835	1.18445	1.1852	1.1854	1.17815	1.17915	1.18105	1.178	1.1814	1.1902	1.19265	1.19	1.18865	1.186	1.1883	1.18865	1.18485	1.181
	671	1.1944	1.19555	1.19055	1.1881	1.1877	1.18825	1.19015	1.18905	1.18825	1.18445	1.1904	1.19075	1.1921	1.1866	1.1845	1.18845	1.19495	1.18695	1.18945	1.1923	1.19745	1.19995	1.19	1.19575	1.19535	1.19665	1.2007	1.19855	1.19765	1.1944	1.1942	1.203	1.2016	1.20565	1.203	1.19955	1.19535	1.1978	1.20355	1.20165	1.20965	1.2089	1.2068	1.19705	1.1976	1.19935	1.19935	1.2009
	672	1.1902	1.1906	1.1862	1.1856	1.1852	1.18905	1.19095	1.19405	1.19725	1.1919	1.1837	1.18715	1.19135	1.19175	1.1921	1.19075	1.1898	1.18255	1.18445	1.18655	1.18715	1.19155	1.1896	1.1803	1.18425	1.18715	1.17725	1.181	1.17855	1.1835	1.18425	1.1871	1.1883	1.1854	1.18235	1.1833	1.1782	1.1791	1.1866	1.18295	1.186	1.18545	1.1923	1.19265	1.19555	1.1942	1.1963	1.1919
	673	1.19535	1.19745	1.19705	1.1929	1.19115	1.19705	1.18965	1.19095	1.2016	1.1965	1.1938	1.1875	1.19	1.1887	1.18715	1.18315	1.1822	1.18505	1.1843	1.1858	1.1841	1.1854	1.19115	1.1889	1.18485	1.17915	1.1795	1.18065	1.18655	1.19055	1.19935	1.19285	1.1854	1.18085	1.17725	1.17475	1.18005	1.18005	1.17705	1.1791	1.1843	1.19095	1.19345	1.19325	1.18695	1.1881	1.19175	1.19325
	674	1.1742	1.17055	1.17395	1.17725	1.1839	1.186	1.18925	1.19	1.1887	1.18675	1.18735	1.18125	1.18025	1.1778	1.1757	1.17265	1.16505	1.17605	1.1818	1.18695	1.1822	1.1818	1.18735	1.1856	1.1797	1.1715	1.16865	1.18275	1.18965	1.1856	1.18165	1.17285	1.17395	1.17495	1.17285	1.1747	1.17055	1.17435	1.17685	1.1763	1.17285	1.17955	1.17225	1.1749	1.1757	1.17815	1.18335	1.1837
	675	1.1799	1.18065	1.18335	1.18235	1.18525	1.18295	1.18315	1.1843	1.18505	1.18275	1.18045	1.1839	1.1835	1.18545	1.18925	1.1864	1.17605	1.1839	1.1885	1.1858	1.18005	1.182	1.17875	1.1761	1.17685	1.17895	1.17835	1.1776	1.17645	1.17285	1.1778	1.182	1.19	1.18105	1.1763	1.17855	1.18405	1.18545	1.1868	1.19115	1.1957	1.2011	1.19575	1.19055	1.19115	1.1879	1.1915	1.19305
	676	1.1877	1.1921	1.19135	1.1919	1.1889	1.18465	1.1824	1.1854	1.18425	1.18775	1.1875	1.1883	1.1906	1.1904	1.19515	1.19535	1.19535	1.1898	1.18735	1.18925	1.1908	1.18885	1.18925	1.18675	1.18125	1.18355	1.18965	1.1862	1.1892	1.198	1.19405	1.19325	1.1961	1.18505	1.1761	1.174	1.1761	1.1849	1.17245	1.1694	1.1696	1.17115	1.1738	1.18045	1.18505	1.18255	1.17895	1.18105
	677	1.1904	1.19035	1.19035	1.1946	1.1999	1.2011	1.2005	1.2045	1.2053	1.2003	1.19765	1.2045	1.2028	1.19535	1.1997	1.2058	1.20485	1.2028	1.2016	1.1942	1.19265	1.18795	1.18615	1.18545	1.18315	1.19115	1.1971	1.19705	1.19915	1.1999	1.19405	1.1919	1.1883	1.18885	1.19245	1.19745	1.19935	1.20545	1.20755	1.20505	1.20675	1.211	1.2041	1.19665	1.19035	1.18845	1.19	1.19535
	678	1.19645	1.20105	1.20565	1.1984	1.18925	1.19305	1.19225	1.19535	1.19555	1.19535	1.19685	1.1936	1.19645	1.1984	1.20165	1.1978	1.1917	1.18945	1.1932	1.19895	1.20505	1.2045	1.206	1.2045	1.2066	1.20355	1.2001	1.2066	1.20295	1.2045	1.20625	1.206	1.2068	1.20585	1.2043	1.2037	1.2022	1.19535	1.19555	1.1967	1.20105	1.20545	1.21215	1.20545	1.19745	1.1988	1.19725	1.1957
	679	1.19135	1.1881	1.1875	1.1925	1.19575	1.1967	1.1978	1.1877	1.1805	1.186	1.19075	1.20065	1.2089	1.19895	1.1923	1.19895	1.19475	1.20295	1.2026	1.20355	1.20545	1.2056	1.1982	1.1917	1.1967	1.1995	1.1967	1.19175	1.19895	1.20525	1.1978	1.1921	1.19245	1.1839	1.1843	1.1889	1.19075	1.18715	1.19195	1.19475	1.19855	1.1883	1.18945	1.19365	1.1971	1.1961	1.19225	1.19495
	680	1.18505	1.1818	1.1822	1.1816	1.1847	1.1835	1.1915	1.18485	1.1856	1.19	1.19535	1.20545	1.2024	1.198	1.1967	1.2009	1.1986	1.19365	1.1925	1.1952	1.19325	1.19515	1.19835	1.19115	1.1835	1.1921	1.1921	1.18715	1.1923	1.1818	1.1839	1.18125	1.1919	1.19075	1.181	1.1839	1.1927	1.19745	1.1919	1.1921	1.1824	1.18315	1.182	1.1881	1.1881	1.19135	1.1879	1.1898
	681	1.19495	1.19595	1.20105	1.2001	1.20295	1.1982	1.2047	1.20505	1.20335	1.198	1.19725	1.19345	1.1957	1.1927	1.186	1.1841	1.1894	1.19055	1.1921	1.19285	1.19095	1.18965	1.18865	1.18885	1.1894	1.1873	1.18085	1.1767	1.18565	1.18905	1.1915	1.19055	1.1883	1.18695	1.1929	1.1944	1.19575	1.1923	1.18505	1.1883	1.1881	1.1915	1.1833	1.17915	1.1839	1.1816	1.18105	1.18925
	682	1.1715	1.17225	1.1814	1.1829	1.17745	1.1803	1.1778	1.1881	1.19765	1.19895	1.1923	1.1849	1.18585	1.178	1.17415	1.17555	1.18445	1.1789	1.1833	1.1795	1.17855	1.1835	1.18335	1.18295	1.1837	1.1839	1.18775	1.1862	1.18255	1.18315	1.1759	1.16805	1.1673	1.17725	1.1793	1.18085	1.17705	1.17745	1.17855	1.17515	1.17855	1.1765	1.18235	1.1814	1.1776	1.1763	1.18105	1.17665
	683	1.18235	1.19115	1.1906	1.18675	1.18565	1.18905	1.1898	1.1881	1.18485	1.17765	1.1791	1.18695	1.1885	1.1883	1.18025	1.17835	1.1826	1.1778	1.18145	1.18235	1.18025	1.17665	1.182	1.18045	1.1732	1.17225	1.18315	1.19325	1.1921	1.1963	1.19	1.19115	1.19135	1.18985	1.17835	1.17345	1.17495	1.1774	1.18395	1.1822	1.1786	1.18375	1.1866	1.18465	1.18905	1.19495	1.1906	1.17915
	684	1.2005	1.20505	1.20375	1.20375	1.206	1.20085	1.19345	1.18925	1.1952	1.19725	1.1999	1.20355	1.19915	1.19665	1.20125	1.20485	1.2047	1.2001	1.20545	1.20275	1.20715	1.2098	1.20355	1.20205	1.20185	1.2022	1.2055	1.20885	1.2068	1.20275	1.20065	1.2013	1.19345	1.1984	1.2041	1.20965	1.2068	1.20125	1.1925	1.1908	1.1898	1.18165	1.1812	1.18105	1.18295	1.1883	1.19115	1.19515
	685	1.1683	1.1763	1.18445	1.1858	1.18025	1.1742	1.1776	1.1814	1.18375	1.1929	1.19555	1.19515	1.1866	1.18445	1.18465	1.18525	1.1835	1.18445	1.18215	1.1854	1.18505	1.19005	1.1894	1.1839	1.18105	1.18525	1.18925	1.18965	1.1942	1.19055	1.19035	1.18905	1.1879	1.18235	1.1778	1.17705	1.1774	1.18215	1.1759	1.1763	1.1757	1.178	1.18085	1.18335	1.17895	1.18275	1.186	1.18315
	686	1.18885	1.18735	1.19325	1.19	1.2041	1.2085	1.21175	1.2079	1.2121	1.21385	1.2083	1.19895	1.1843	1.186	1.1877	1.19345	1.1906	1.1934	1.1919	1.18295	1.1921	1.19495	1.18655	1.1898	1.18165	1.1784	1.1858	1.1913	1.1982	1.19325	1.19515	1.19175	1.1959	1.1961	1.19285	1.19325	1.1908	1.1942	1.1938	1.198	1.1942	1.2072	1.20395	1.1988	1.2016	1.20545	1.20205	1.2018
	687	1.20565	1.20605	1.2051	1.20395	1.1963	1.19975	1.2024	1.2049	1.20375	1.202	1.1961	1.2041	1.20465	1.20165	1.2064	1.21155	1.2121	1.2051	1.19745	1.19265	1.19475	1.1839	1.17855	1.18065	1.1877	1.18675	1.1896	1.1866	1.1799	1.1818	1.1833	1.1906	1.19095	1.18775	1.19055	1.19325	1.19645	1.1921	1.1906	1.19455	1.19265	1.19115	1.1921	1.19035	1.19725	1.20795	1.20795	1.19875
	688	1.1995	1.20165	1.1999	1.198	1.1894	1.1898	1.18655	1.19115	1.18545	1.17455	1.1757	1.1919	1.20295	1.20525	1.2085	1.2121	1.2163	1.21025	1.2083	1.2068	1.20465	1.2013	1.1948	1.19115	1.1923	1.1877	1.186	1.18655	1.1841	1.19075	1.1944	1.1946	1.18925	1.2026	1.2018	1.2014	1.19595	1.1965	1.1923	1.18775	1.18425	1.1799	1.18125	1.1782	1.18485	1.18275	1.18905	1.1965
	689	1.20065	1.19765	1.19645	1.20315	1.19935	1.198	1.1925	1.1902	1.1894	1.1974	1.2007	1.2005	1.1997	1.18865	1.1892	1.1841	1.18775	1.19115	1.1965	1.194	1.19195	1.1879	1.1854	1.1925	1.1944	1.19625	1.19515	1.1976	1.19725	1.1936	1.1921	1.1936	1.1904	1.1946	1.1944	1.19595	1.19725	1.19515	1.20355	1.2039	1.20125	1.19875	1.2022	1.20165	1.1982	1.1944	1.19515	1.2081
	690	1.1814	1.1839	1.1856	1.18485	1.18105	1.18045	1.17895	1.18045	1.18375	1.1879	1.1934	1.19495	1.19535	1.18925	1.18695	1.18965	1.194	1.1929	1.1881	1.18965	1.1875	1.1938	1.1957	1.1955	1.19535	1.19135	1.19345	1.1961	1.1957	1.1961	1.19535	1.1917	1.19665	1.1921	1.19725	1.2001	1.20295	1.2026	1.1925	1.18845	1.1894	1.19535	1.1978	1.1984	1.1986	1.19555	1.19075	1.1929
	691	1.19285	1.18925	1.1858	1.1776	1.1755	1.1793	1.1871	1.18545	1.19475	1.1921	1.18315	1.1784	1.1841	1.1868	1.18485	1.1847	1.18525	1.1948	1.18945	1.19285	1.19055	1.18635	1.19115	1.1864	1.1822	1.18315	1.18845	1.1858	1.18465	1.18715	1.1883	1.1778	1.1797	1.18355	1.18925	1.19115	1.185	1.1816	1.17935	1.1843	1.18525	1.1801	1.1826	1.1761	1.1736	1.17685	1.1841	1.18695
	692	1.21005	1.2072	1.20375	1.19305	1.19155	1.20105	1.19955	1.194	1.19455	1.19835	1.1997	1.19745	1.1934	1.194	1.19685	1.1982	1.19135	1.1919	1.1938	1.19875	1.1938	1.19495	1.1938	1.1883	1.1942	1.1877	1.1881	1.1873	1.1913	1.19535	1.2064	1.2068	1.20835	1.19835	1.19705	1.20125	1.19975	1.19745	1.1963	1.1957	1.1944	1.19645	1.2009	1.20755	1.20795	1.20525	1.2133	1.21345
	693	1.19325	1.1913	1.1946	1.2003	1.20335	1.2018	1.1963	1.2001	1.19935	1.19175	1.1837	1.18545	1.1929	1.1959	1.19365	1.1946	1.2007	1.20065	1.20085	1.19305	1.19535	1.1946	1.1919	1.19245	1.1999	1.203	1.2009	1.20165	1.19285	1.1917	1.19785	1.203	1.19955	1.20165	1.2018	1.2026	1.20295	1.1936	1.1925	1.1902	1.19075	1.1904	1.1965	1.19785	1.20165	1.2047	1.20375	1.1963
	694	1.18905	1.19285	1.1862	1.1841	1.18145	1.18485	1.1732	1.174	1.17935	1.1841	1.1812	1.1843	1.182	1.1864	1.19115	1.1894	1.1946	1.1927	1.19	1.19175	1.18295	1.1782	1.1845	1.18825	1.1961	1.19555	1.1948	1.1946	1.19095	1.19345	1.1919	1.19515	1.18735	1.19265	1.19285	1.18925	1.1904	1.18925	1.19115	1.1866	1.1866	1.1826	1.1864	1.19115	1.18695	1.178	1.1805	1.18905
	695	1.19135	1.18655	1.18525	1.1822	1.1818	1.1812	1.1818	1.1877	1.19135	1.19135	1.18945	1.1892	1.1856	1.18465	1.1896	1.18715	1.18905	1.18945	1.18485	1.186	1.1885	1.18425	1.1856	1.17915	1.17705	1.18005	1.1841	1.18985	1.19265	1.19175	1.19075	1.19475	1.198	1.19665	1.19155	1.18715	1.18885	1.19095	1.1908	1.1871	1.18885	1.18695	1.1818	1.1816	1.1839	1.186	1.1801	1.17815
	696	1.173	1.1707	1.17395	1.1763	1.18105	1.1759	1.1734	1.17455	1.1818	1.1822	1.18335	1.17855	1.1759	1.18065	1.1751	1.18065	1.17515	1.1711	1.1761	1.1814	1.1797	1.178	1.17475	1.18005	1.1814	1.1759	1.17455	1.18085	1.1799	1.17585	1.1772	1.17375	1.17875	1.18065	1.1799	1.1755	1.17495	1.1723	1.1635	1.1648	1.17515	1.1746	1.1671	1.16805	1.16885	1.1673	1.165	1.1656
	697	1.18145	1.18045	1.1761	1.1755	1.1797	1.18215	1.18255	1.18275	1.18885	1.1854	1.17975	1.1757	1.181	1.18145	1.1789	1.18425	1.1881	1.1871	1.1799	1.1837	1.18335	1.18105	1.18105	1.1814	1.1822	1.18235	1.18505	1.1812	1.18185	1.1833	1.1831	1.17535	1.17325	1.1654	1.17225	1.173	1.16905	1.17115	1.16655	1.16595	1.16525	1.16885	1.1763	1.1797	1.1734	1.1732	1.17115	1.17285
	698	1.17495	1.17835	1.1839	1.1824	1.1805	1.17915	1.1807	1.1759	1.17435	1.1757	1.17415	1.1715	1.1757	1.17495	1.1749	1.1728	1.1761	1.17475	1.1799	1.18105	1.1728	1.17035	1.1694	1.1702	1.1681	1.17135	1.1696	1.1652	1.1633	1.1614	1.16005	1.1683	1.16825	1.17265	1.17515	1.17245	1.17035	1.17415	1.17435	1.1774	1.185	1.18505	1.18505	1.1854	1.1887	1.1826	1.1793	1.18505
	699	1.1942	1.19515	1.18965	1.1967	1.1932	1.1906	1.19055	1.1942	1.19405	1.19135	1.18655	1.18445	1.18505	1.1799	1.174	1.1681	1.16905	1.1673	1.17835	1.1734	1.17555	1.1725	1.17645	1.1816	1.17495	1.17285	1.17455	1.18045	1.1833	1.18105	1.1795	1.1852	1.1801	1.17835	1.18335	1.1839	1.18565	1.1814	1.1757	1.17455	1.1799	1.1791	1.1797	1.17365	1.178	1.17665	1.18355	1.1826
	700	1.17705	1.186	1.1847	1.1841	1.18315	1.1881	1.186	1.1881	1.19155	1.19515	1.1925	1.19115	1.1921	1.1913	1.1919	1.1873	1.1831	1.18085	1.18695	1.1904	1.18525	1.186	1.1881	1.19385	1.1921	1.1942	1.1904	1.1944	1.1879	1.18925	1.18445	1.1879	1.18675	1.1915	1.1862	1.18165	1.1829	1.1784	1.17765	1.18315	1.1824	1.18295	1.1784	1.1749	1.1824	1.18885	1.1959	1.19115
	701	1.1967	1.1902	1.18695	1.1904	1.1883	1.18565	1.1843	1.1879	1.19475	1.18675	1.18145	1.18675	1.1839	1.18925	1.18735	1.17685	1.182	1.1797	1.1746	1.1763	1.18905	1.1936	1.1904	1.18675	1.1793	1.1736	1.1755	1.1774	1.17645	1.1698	1.1721	1.18715	1.19305	1.18255	1.1858	1.185	1.17745	1.1711	1.17795	1.1795	1.1803	1.18715	1.18525	1.18315	1.186	1.1816	1.18275	1.17815
	702	1.1835	1.1839	1.1868	1.1858	1.17895	1.1803	1.182	1.18065	1.18355	1.17915	1.1782	1.17415	1.17305	1.1751	1.16845	1.1732	1.17665	1.1782	1.1799	1.1761	1.17205	1.17855	1.181	1.17285	1.1723	1.1755	1.1732	1.17225	1.1738	1.16865	1.16885	1.17075	1.1746	1.1738	1.1744	1.16785	1.1757	1.18425	1.18335	1.18315	1.17585	1.1738	1.1738	1.17495	1.1734	1.177	1.17685	1.1778
	703	1.178	1.177	1.1816	1.1801	1.1847	1.1837	1.1837	1.18395	1.18005	1.1799	1.1736	1.1757	1.18355	1.18125	1.182	1.1883	1.1873	1.1864	1.18355	1.1835	1.182	1.1814	1.1818	1.18775	1.18735	1.1837	1.1837	1.19035	1.1898	1.18465	1.18905	1.18655	1.1885	1.186	1.1801	1.1862	1.19325	1.1948	1.18615	1.18715	1.1845	1.18335	1.18105	1.1763	1.1841	1.1795	1.18045	1.17685
	704	1.2041	1.2091	1.2064	1.20565	1.20375	1.2007	1.2045	1.2005	1.1984	1.20415	1.2024	1.2007	1.20675	1.19935	1.19555	1.2049	1.21365	1.2066	1.2148	1.21385	1.2108	1.20945	1.2058	1.21115	1.2144	1.21535	1.21005	1.1965	1.194	1.1986	1.1963	1.20125	1.20145	1.19575	1.19365	1.1963	1.20165	1.19935	1.19455	1.19475	1.194	1.1936	1.19725	1.2043	1.20525	1.19705	1.1957	1.19135
	705	1.19135	1.19115	1.18925	1.1894	1.1898	1.1938	1.1919	1.1875	1.1898	1.186	1.19285	1.1961	1.19895	1.19705	1.2005	1.19895	1.19325	1.19	1.1892	1.1837	1.18865	1.19305	1.1866	1.1822	1.18965	1.1887	1.1887	1.1921	1.19195	1.19645	1.19455	1.1988	1.1957	1.19495	1.1921	1.19	1.1898	1.1858	1.1919	1.19365	1.19685	1.19935	1.194	1.18925	1.1858	1.18585	1.186	1.18905
	706	1.18065	1.1776	1.1858	1.1902	1.18315	1.17725	1.177	1.1774	1.178	1.17855	1.1776	1.17555	1.17955	1.1831	1.18215	1.18085	1.1814	1.1784	1.18005	1.1837	1.17745	1.17835	1.18395	1.17875	1.1803	1.18485	1.1845	1.1835	1.1818	1.1782	1.17725	1.18105	1.18275	1.18065	1.18695	1.1906	1.19305	1.18865	1.17495	1.17415	1.1763	1.1805	1.1807	1.18295	1.1784	1.17475	1.16885	1.17265
	707	1.1753	1.178	1.18565	1.1793	1.18025	1.177	1.178	1.1812	1.18085	1.17515	1.1774	1.17915	1.17305	1.17395	1.17765	1.17585	1.16995	1.1757	1.1753	1.1795	1.17625	1.17555	1.17185	1.16635	1.16865	1.17555	1.17855	1.17455	1.17285	1.17075	1.17325	1.17685	1.1822	1.1738	1.1736	1.17555	1.17395	1.1707	1.17115	1.1759	1.17895	1.18125	1.17265	1.17225	1.1692	1.17245	1.1757	1.17455
	708	1.18965	1.1908	1.18505	1.17745	1.18105	1.18085	1.18125	1.17935	1.1757	1.1738	1.18295	1.18485	1.18065	1.18335	1.17795	1.1707	1.17225	1.17265	1.1734	1.17455	1.1723	1.1782	1.17665	1.1757	1.1725	1.16785	1.173	1.17835	1.18025	1.177	1.1759	1.17035	1.1698	1.17	1.17035	1.1757	1.1805	1.17895	1.18735	1.1982	1.19	1.1854	1.18315	1.19115	1.18485	1.18465	1.17875	1.1738
	709	1.18845	1.1877	1.1902	1.1942	1.1965	1.1942	1.19685	1.19495	1.18795	1.1875	1.18885	1.1864	1.18925	1.19095	1.1856	1.1826	1.17895	1.1801	1.1778	1.182	1.1795	1.1803	1.18735	1.18865	1.18505	1.17915	1.18045	1.1807	1.1742	1.1795	1.1795	1.17475	1.17535	1.1778	1.1818	1.1793	1.1763	1.1757	1.1799	1.1793	1.18295	1.17875	1.18235	1.1862	1.1862	1.18525	1.1883	1.1879
	710	1.202	1.20545	1.2081	1.207	1.20165	1.20065	1.19645	1.1921	1.19475	1.1978	1.19725	1.19305	1.1942	1.1902	1.19555	1.1942	1.19685	1.19535	1.198	1.19875	1.19975	1.2043	1.2003	1.199	1.1984	1.20125	1.20205	1.211	1.21175	1.2091	1.20375	1.2043	1.19265	1.19535	1.1986	1.19935	1.20185	1.2009	1.1982	1.19365	1.19115	1.19115	1.19535	1.1961	1.2009	1.1969	1.20045	1.19705
	711	1.2102	1.2121	1.21365	1.21175	1.20545	1.2102	1.2127	1.2135	1.2104	1.21365	1.20715	1.1988	1.20125	1.20165	1.20775	1.21045	1.21555	1.211	1.20815	1.20735	1.2112	1.2194	1.2186	1.21805	1.2175	1.22165	1.2245	1.22735	1.2293	1.2245	1.2234	1.22395	1.21635	1.21385	1.214	1.2161	1.20815	1.2068	1.2125	1.2081	1.20735	1.21155	1.2146	1.21955	1.2133	1.2066	1.20865	1.21675
	712	1.21785	1.2205	1.22075	1.21865	1.21535	1.2127	1.21365	1.21955	1.2236	1.21845	1.2127	1.2169	1.21975	1.2226	1.2236	1.22205	1.2135	1.2154	1.2169	1.22375	1.223	1.2226	1.2144	1.21195	1.20945	1.20945	1.2077	1.20085	1.1959	1.1929	1.1965	1.2024	1.20755	1.2098	1.2087	1.20565	1.1963	1.1982	1.2089	1.21465	1.21005	1.2144	1.21635	1.2125	1.2114	1.21365	1.2154	1.2192
	713	1.2186	1.2234	1.2289	1.22105	1.2213	1.21785	1.21785	1.21595	1.2144	1.21255	1.21115	1.21595	1.2171	1.2156	1.21095	1.21765	1.2245	1.2253	1.22125	1.22415	1.22585	1.22815	1.22585	1.22015	1.2213	1.2171	1.21955	1.22795	1.2362	1.2278	1.2293	1.223	1.2262	1.2188	1.21785	1.22095	1.2245	1.227	1.2184	1.2173	1.2211	1.22285	1.2259	1.2257	1.22035	1.2211	1.22815	1.2337
	714	1.20505	1.21095	1.2165	1.2171	1.22395	1.21765	1.2129	1.2152	1.2188	1.2148	1.21305	1.21175	1.2167	1.21535	1.2165	1.21955	1.2251	1.2245	1.2194	1.219	1.2165	1.21325	1.20945	1.2148	1.2203	1.21805	1.21765	1.22355	1.2278	1.2314	1.22605	1.2232	1.22525	1.227	1.2274	1.2243	1.2205	1.21575	1.2209	1.21865	1.2152	1.2167	1.2188	1.227	1.23195	1.2306	1.22565	1.22455
	715	1.21745	1.2232	1.2192	1.215	1.21235	1.2043	1.20065	1.2087	1.215	1.2192	1.22545	1.22625	1.21995	1.2144	1.21345	1.21935	1.223	1.2182	1.21365	1.20565	1.2064	1.20605	1.20485	1.2053	1.2081	1.2148	1.2123	1.21405	1.2146	1.22015	1.2184	1.21345	1.20585	1.20525	1.2043	1.20735	1.20795	1.20565	1.21135	1.2142	1.21175	1.21005	1.2129	1.21345	1.211	1.20965	1.2043	1.20795
	716	1.23005	1.22875	1.22625	1.23105	1.2306	1.23255	1.2285	1.2278	1.2257	1.22375	1.2211	1.21935	1.223	1.2335	1.23845	1.23405	1.2379	1.23595	1.2343	1.2356	1.236	1.23385	1.2276	1.2247	1.2293	1.22775	1.2253	1.2272	1.22125	1.2175	1.2127	1.2272	1.22735	1.2259	1.23045	1.2314	1.23405	1.2327	1.23405	1.23405	1.2379	1.23365	1.23745	1.23085	1.23005	1.23385	1.2371	1.2354
	717	1.22145	1.22815	1.2291	1.22985	1.2257	1.2209	1.22395	1.2255	1.22605	1.2314	1.2251	1.22605	1.22605	1.2322	1.23445	1.23615	1.23155	1.2312	1.23405	1.23275	1.2352	1.2285	1.22625	1.2247	1.2314	1.22395	1.22985	1.23255	1.2293	1.2274	1.2358	1.23905	1.23825	1.23525	1.23805	1.24325	1.2413	1.23005	1.2348	1.2377	1.24055	1.2404	1.23845	1.2333	1.23675	1.23805	1.23385	1.2312
	718	1.2346	1.22795	1.2308	1.22265	1.223	1.2211	1.2373	1.23905	1.2308	1.227	1.22875	1.2329	1.22965	1.23635	1.2436	1.2474	1.24075	1.235	1.2314	1.23045	1.22455	1.22395	1.22075	1.2169	1.21885	1.2211	1.2228	1.2215	1.22525	1.2247	1.21825	1.21865	1.21865	1.22455	1.2272	1.21975	1.223	1.22435	1.223	1.22605	1.22205	1.223	1.2207	1.21845	1.2188	1.22285	1.22355	1.21995
	719	1.23045	1.22645	1.2264	1.2276	1.23235	1.22755	1.2295	1.22645	1.22945	1.2245	1.22435	1.2333	1.2335	1.2346	1.2346	1.23255	1.22875	1.23925	1.23255	1.2287	1.22585	1.22015	1.2215	1.2236	1.2251	1.2234	1.22775	1.22855	1.2287	1.23085	1.22895	1.22455	1.22415	1.22455	1.23485	1.23275	1.23005	1.23005	1.2289	1.2234	1.2228	1.227	1.22985	1.2308	1.2245	1.2262	1.2251	1.2201
	720	1.23635	1.2337	1.23065	1.2243	1.22315	1.22375	1.22545	1.22375	1.22915	1.2348	1.2337	1.2327	1.2295	1.2207	1.2228	1.21995	1.2312	1.2354	1.23865	1.2352	1.2329	1.23655	1.2266	1.227	1.24	1.23785	1.24285	1.24055	1.23845	1.23445	1.2268	1.23005	1.23025	1.22965	1.2352	1.23535	1.23865	1.24055	1.23025	1.235	1.24	1.2396	1.2373	1.2423	1.2396	1.2415	1.23825	1.2386
	721	1.2371	1.235	1.2272	1.22375	1.21995	1.2211	1.22665	1.2337	1.2327	1.22755	1.2339	1.2333	1.2356	1.23825	1.23635	1.2335	1.23785	1.22755	1.2236	1.2268	1.2293	1.2249	1.22205	1.2209	1.21955	1.2184	1.22835	1.2299	1.2291	1.22835	1.22985	1.2388	1.24475	1.24745	1.24285	1.2375	1.23885	1.2396	1.239	1.24165	1.24225	1.24075	1.2329	1.2362	1.2339	1.23425	1.232	1.2287
	722	1.22415	1.22455	1.22985	1.2341	1.24095	1.24245	1.2419	1.2396	1.23635	1.22835	1.2274	1.2268	1.23085	1.22915	1.2293	1.22835	1.23295	1.23555	1.2383	1.24265	1.2409	1.23675	1.2392	1.23655	1.23825	1.23865	1.2396	1.23845	1.23485	1.2327	1.23045	1.23465	1.22985	1.23105	1.23215	1.2299	1.2373	1.24475	1.2436	1.24225	1.24705	1.24455	1.2453	1.2438	1.2537	1.2499	1.25065	1.2541
	723	1.21575	1.22395	1.2262	1.2268	1.2293	1.22795	1.2207	1.215	1.2196	1.22455	1.2272	1.2272	1.22835	1.22945	1.2287	1.22315	1.2287	1.2367	1.24435	1.239	1.23695	1.24035	1.2358	1.23825	1.2394	1.23385	1.2318	1.22415	1.22795	1.2266	1.2291	1.23275	1.23025	1.223	1.2213	1.2276	1.22685	1.2152	1.21175	1.22375	1.23065	1.2209	1.2251	1.2272	1.2287	1.22795	1.23235	1.23385
	724	1.2314	1.2255	1.2278	1.22775	1.227	1.2234	1.2312	1.23045	1.2278	1.22585	1.22415	1.21805	1.21305	1.2196	1.2171	1.22015	1.2169	1.22225	1.2226	1.22415	1.22015	1.215	1.21765	1.22395	1.22435	1.2213	1.21935	1.2171	1.21915	1.21975	1.2238	1.2224	1.21825	1.21635	1.2213	1.22245	1.21805	1.21765	1.21555	1.22125	1.2268	1.22775	1.22645	1.223	1.2192	1.22495	1.22605	1.22755
	725	1.21535	1.21535	1.21765	1.21745	1.22165	1.21745	1.21955	1.21195	1.21195	1.2135	1.20985	1.21215	1.2135	1.2087	1.21135	1.2167	1.2188	1.21745	1.215	1.2119	1.20625	1.20755	1.20585	1.20925	1.21365	1.21975	1.21825	1.2205	1.22165	1.21175	1.20715	1.21175	1.2148	1.2182	1.22265	1.22355	1.2127	1.2148	1.21025	1.2121	1.2146	1.21195	1.21	1.2215	1.2234	1.21975	1.2163	1.21345
	726	1.2163	1.2129	1.20605	1.2064	1.2085	1.21425	1.20525	1.2079	1.2081	1.21175	1.21	1.21635	1.2171	1.2131	1.21025	1.2045	1.20585	1.20985	1.2161	1.2226	1.2226	1.2207	1.2184	1.22245	1.2165	1.215	1.2152	1.22015	1.2159	1.2127	1.21685	1.22165	1.2196	1.21975	1.2205	1.21305	1.2192	1.21555	1.21615	1.2152	1.2226	1.2209	1.22455	1.2232	1.2205	1.22145	1.2167	1.21405
	727	1.21155	1.21425	1.21115	1.2123	1.21175	1.2175	1.2144	1.2152	1.20925	1.2127	1.21575	1.2131	1.20775	1.21155	1.2129	1.2131	1.211	1.21155	1.21405	1.21385	1.2165	1.2142	1.2104	1.20905	1.20755	1.21195	1.2152	1.21595	1.21495	1.2106	1.2148	1.2146	1.2121	1.2152	1.2222	1.223	1.2213	1.22225	1.2213	1.21235	1.22125	1.2228	1.2272	1.2167	1.2188	1.2249	1.23005	1.2249
	728	1.20505	1.20275	1.20415	1.2104	1.21005	1.2167	1.22185	1.2192	1.21425	1.21915	1.21765	1.2106	1.2127	1.21745	1.2114	1.2037	1.2026	1.20465	1.20735	1.2068	1.2066	1.21	1.2121	1.2119	1.2104	1.2024	1.20695	1.20735	1.2068	1.20945	1.21	1.21555	1.21535	1.21615	1.21805	1.2188	1.21465	1.219	1.21345	1.2171	1.2232	1.21785	1.21845	1.21785	1.2133	1.2108	1.2123	1.2106
	729	1.21405	1.20965	1.2077	1.21175	1.20625	1.2037	1.20715	1.20755	1.2152	1.21725	1.2142	1.2043	1.19955	1.2043	1.20815	1.21845	1.2173	1.21255	1.2003	1.2066	1.2072	1.20295	1.2058	1.20255	1.20355	1.211	1.21005	1.21345	1.2171	1.22015	1.21365	1.20985	1.2102	1.21195	1.21045	1.2066	1.20505	1.20985	1.2119	1.2085	1.2018	1.1984	1.1906	1.1986	1.20375	1.20755	1.2062	1.20545
	730	1.19725	1.19575	1.1959	1.19075	1.1959	1.19785	1.20125	1.1938	1.1969	1.1963	1.194	1.19225	1.1955	1.19705	1.19475	1.198	1.19455	1.1944	1.19555	1.2018	1.202	1.19955	1.19785	1.19665	1.20085	1.19535	1.19515	1.19515	1.1984	1.1944	1.20085	1.2007	1.19955	1.19305	1.19345	1.1944	1.19095	1.1923	1.19955	1.202	1.19785	1.19115	1.18545	1.1925	1.19305	1.199	1.19955	1.1944
	731	1.19765	1.2026	1.21005	1.2093	1.2087	1.2095	1.2112	1.2119	1.2053	1.2108	1.20565	1.20585	1.2066	1.2104	1.2089	1.2066	1.2089	1.2114	1.215	1.20585	1.20165	1.2058	1.2022	1.20145	1.20375	1.2001	1.2026	1.20545	1.20465	1.2089	1.21575	1.2182	1.21365	1.2148	1.2152	1.2135	1.21195	1.21005	1.21095	1.2127	1.21115	1.2108	1.20925	1.2045	1.2066	1.20525	1.2066	1.20505
	732	1.2253	1.22185	1.2127	1.21215	1.21615	1.2169	1.21425	1.2146	1.21765	1.2171	1.2062	1.20755	1.2064	1.21385	1.2194	1.22015	1.21515	1.21235	1.2207	1.21765	1.21655	1.2186	1.2165	1.2171	1.2215	1.2209	1.2127	1.2104	1.2087	1.2127	1.2083	1.20735	1.20375	1.21	1.21915	1.21655	1.21425	1.2222	1.2297	1.22355	1.2152	1.2186	1.2247	1.2186	1.21845	1.21215	1.21095	1.2152
	733	1.2213	1.2148	1.2194	1.2209	1.2188	1.227	1.2247	1.22735	1.22375	1.21615	1.22475	1.22665	1.2266	1.2276	1.22895	1.22165	1.22435	1.22455	1.22815	1.2247	1.2251	1.22245	1.2224	1.22665	1.21765	1.2253	1.23025	1.2302	1.2295	1.2184	1.2188	1.22015	1.22495	1.2175	1.22075	1.2184	1.21345	1.2095	1.2144	1.21115	1.21405	1.21325	1.20945	1.2131	1.21805	1.21705	1.2171	1.21345
	734	1.2188	1.2215	1.21955	1.21845	1.22395	1.227	1.22565	1.2251	1.2329	1.2255	1.22245	1.22455	1.2272	1.2331	1.22585	1.2299	1.2291	1.22855	1.22185	1.22645	1.22625	1.22145	1.21365	1.21535	1.21635	1.21975	1.22475	1.2215	1.22735	1.2266	1.2251	1.2236	1.2243	1.2184	1.21785	1.22205	1.2251	1.22565	1.22125	1.22395	1.2211	1.2228	1.23635	1.2301	1.2241	1.2217	1.2297	1.23275
	735	1.2333	1.2375	1.24095	1.23555	1.23905	1.2348	1.2314	1.23025	1.22815	1.23195	1.23405	1.23905	1.24705	1.2442	1.2331	1.2325	1.23805	1.23845	1.23235	1.2337	1.2327	1.24035	1.2371	1.231	1.23085	1.23065	1.2274	1.22435	1.22565	1.22665	1.2274	1.2245	1.2287	1.2249	1.2335	1.23655	1.2297	1.23485	1.23615	1.24035	1.2409	1.24115	1.23195	1.23865	1.23865	1.2453	1.24705	1.24515
	736	1.24685	1.2472	1.2501	1.25355	1.25885	1.25445	1.2516	1.24225	1.2413	1.24415	1.2531	1.25905	1.25315	1.2571	1.2545	1.2522	1.2539	1.25235	1.2417	1.24015	1.24475	1.2455	1.25235	1.2541	1.2531	1.25505	1.2457	1.24035	1.24495	1.2514	1.2472	1.2404	1.2392	1.23885	1.2459	1.25085	1.25125	1.25275	1.24985	1.2467	1.24535	1.2541	1.2516	1.2455	1.2453	1.2451	1.2421	1.24285
	737	1.2318	1.22815	1.23025	1.24035	1.2419	1.2409	1.2415	1.2415	1.23295	1.23175	1.2354	1.2306	1.23085	1.22505	1.2314	1.23575	1.24095	1.23995	1.2476	1.2499	1.24895	1.243	1.23635	1.239	1.23675	1.23885	1.2367	1.2409	1.2371	1.23575	1.23505	1.23715	1.2373	1.2409	1.2381	1.23865	1.2377	1.2314	1.23195	1.22665	1.227	1.2247	1.2373	1.23825	1.2343	1.23505	1.2413	1.23785
	738	1.23215	1.24055	1.23845	1.232	1.22645	1.23105	1.2274	1.2251	1.2188	1.22185	1.2188	1.2217	1.2276	1.23065	1.22965	1.22395	1.223	1.21935	1.2205	1.21745	1.2209	1.2203	1.218	1.2163	1.2211	1.22205	1.2165	1.2188	1.2131	1.2213	1.2209	1.2207	1.22855	1.21995	1.2171	1.2198	1.2169	1.2167	1.22565	1.2251	1.22895	1.2312	1.2247	1.2186	1.2192	1.21155	1.22265	1.2249
	739	1.2392	1.2394	1.23615	1.2331	1.24095	1.2369	1.23655	1.23575	1.239	1.2333	1.2325	1.2377	1.2438	1.2432	1.2398	1.244	1.24665	1.24205	1.232	1.2377	1.2428	1.23805	1.24015	1.23655	1.2386	1.24705	1.24855	1.25105	1.25045	1.24645	1.2472	1.2455	1.2419	1.24475	1.2436	1.2436	1.24705	1.24115	1.24665	1.24855	1.24935	1.2474	1.248	1.24625	1.24625	1.23485	1.2293	1.23025
	740	1.22545	1.22225	1.2278	1.2339	1.2316	1.2318	1.22735	1.23105	1.2371	1.23175	1.22965	1.2318	1.2297	1.22525	1.2203	1.2215	1.219	1.2161	1.2163	1.2209	1.22625	1.22755	1.2188	1.2224	1.227	1.23275	1.2268	1.2236	1.2278	1.2318	1.2295	1.23675	1.23255	1.22415	1.2331	1.2291	1.2295	1.22585	1.22505	1.22795	1.2274	1.2291	1.2289	1.2312	1.2274	1.23295	1.23365	1.23105
	741	1.23555	1.2297	1.2274	1.2251	1.22945	1.2291	1.2295	1.22835	1.23105	1.231	1.2373	1.23675	1.2356	1.23655	1.23655	1.2243	1.22145	1.2297	1.224	1.22035	1.2209	1.22835	1.2255	1.2249	1.2299	1.22755	1.2266	1.2293	1.22495	1.22545	1.2333	1.2394	1.2421	1.2417	1.2379	1.23675	1.2327	1.2301	1.2243	1.2255	1.2329	1.2369	1.23295	1.2308	1.2339	1.23995	1.2327	1.2316
	742	1.21935	1.21535	1.21785	1.223	1.2266	1.22545	1.2249	1.22165	1.21535	1.21725	1.21345	1.2238	1.2251	1.219	1.2163	1.21915	1.2203	1.2251	1.21655	1.21365	1.2165	1.21575	1.21405	1.21345	1.219	1.21805	1.22165	1.22185	1.22205	1.22355	1.2213	1.2245	1.21915	1.2207	1.22755	1.23045	1.23085	1.22605	1.2213	1.2196	1.21995	1.21495	1.219	1.21845	1.21765	1.219	1.2211	1.22565
	743	1.22815	1.2295	1.2314	1.2312	1.2314	1.22605	1.2257	1.23655	1.2278	1.22205	1.2232	1.22625	1.22585	1.2203	1.2217	1.22585	1.23275	1.22565	1.23005	1.22585	1.22015	1.2213	1.22375	1.22375	1.2236	1.22455	1.23085	1.2316	1.22285	1.21765	1.22335	1.2274	1.2293	1.23025	1.223	1.22495	1.2291	1.2304	1.23005	1.2232	1.22205	1.2222	1.22895	1.2266	1.2274	1.22625	1.2291	1.22605
	744	1.21535	1.2186	1.2213	1.2232	1.2209	1.22205	1.21655	1.21725	1.2169	1.21515	1.2165	1.2184	1.2169	1.21615	1.21345	1.2167	1.2148	1.223	1.2217	1.21975	1.21495	1.21915	1.2188	1.2165	1.21495	1.2135	1.2148	1.2241	1.22605	1.22165	1.2146	1.21805	1.215	1.2251	1.2285	1.22795	1.22245	1.21345	1.21325	1.22105	1.2211	1.21635	1.21405	1.22795	1.23215	1.2278	1.22855	1.22245
	745	1.219	1.2167	1.2175	1.2171	1.21635	1.2165	1.2188	1.2196	1.22015	1.22015	1.2194	1.223	1.21995	1.21995	1.2182	1.2167	1.2068	1.2049	1.21345	1.21685	1.2131	1.2083	1.21385	1.2148	1.21845	1.22055	1.21385	1.2146	1.21745	1.21155	1.2108	1.215	1.2224	1.22145	1.22855	1.22715	1.2194	1.21445	1.2236	1.22625	1.22605	1.23045	1.2257	1.21915	1.2186	1.22205	1.22165	1.2184
	746	1.2194	1.22815	1.2318	1.23295	1.23745	1.2337	1.23825	1.22875	1.2251	1.2264	1.23005	1.23105	1.22525	1.22185	1.21745	1.21935	1.2215	1.2337	1.24075	1.23525	1.2295	1.2337	1.22585	1.22285	1.2257	1.2249	1.2232	1.22415	1.23045	1.21975	1.21745	1.2177	1.21345	1.21575	1.22545	1.22395	1.23005	1.2337	1.2291	1.2335	1.2308	1.2287	1.227	1.2287	1.22775	1.2312	1.22815	1.2213
	747	1.22645	1.22565	1.219	1.2152	1.2125	1.2106	1.2104	1.2121	1.21955	1.2209	1.2234	1.22835	1.2318	1.22185	1.2188	1.22055	1.2198	1.227	1.2255	1.2186	1.2203	1.22625	1.223	1.2182	1.2253	1.2209	1.22565	1.228	1.22455	1.2249	1.2285	1.23175	1.23255	1.2266	1.2245	1.21995	1.22035	1.2211	1.21745	1.21785	1.2205	1.22245	1.21255	1.22335	1.22625	1.2228	1.22185	1.2249
	748	1.2268	1.23025	1.2287	1.227	1.23085	1.2285	1.22565	1.2232	1.2272	1.2352	1.2425	1.2337	1.23425	1.22875	1.2272	1.2352	1.2438	1.2434	1.2396	1.24265	1.2394	1.23365	1.23405	1.23785	1.2413	1.2476	1.24875	1.24585	1.23635	1.23385	1.2335	1.2297	1.22585	1.22815	1.2236	1.21765	1.22475	1.2289	1.2274	1.22035	1.227	1.23405	1.2337	1.2344	1.24115	1.23485	1.2377	1.24515
	749	1.22625	1.23005	1.2352	1.23275	1.22605	1.2337	1.2287	1.23235	1.23255	1.2356	1.231	1.22415	1.22645	1.21895	1.2207	1.22035	1.22075	1.21575	1.21785	1.2236	1.22875	1.22205	1.21995	1.22145	1.2186	1.2207	1.22605	1.22795	1.2333	1.23575	1.23025	1.2192	1.22355	1.22985	1.22965	1.2268	1.22395	1.22795	1.22415	1.22015	1.227	1.2205	1.22525	1.2268	1.2255	1.2264	1.2222	1.22665
	750	1.22585	1.2266	1.22225	1.22035	1.22205	1.22625	1.2388	1.23045	1.2295	1.2352	1.23635	1.2383	1.24055	1.2392	1.2409	1.23805	1.2398	1.24455	1.2415	1.2327	1.2249	1.22315	1.21655	1.2194	1.22035	1.22435	1.22625	1.2203	1.21935	1.22775	1.2198	1.22035	1.22585	1.2314	1.232	1.2285	1.23385	1.22835	1.22395	1.21785	1.21995	1.22645	1.2249	1.2226	1.2192	1.2251	1.2253	1.2234
	751	1.20865	1.22015	1.22435	1.2201	1.22775	1.2253	1.22395	1.2264	1.23295	1.22565	1.2209	1.22645	1.22835	1.2196	1.21995	1.2224	1.22185	1.2207	1.22335	1.2232	1.2169	1.2194	1.21785	1.2188	1.219	1.2209	1.22605	1.22605	1.2308	1.232	1.22565	1.219	1.22205	1.2205	1.21915	1.227	1.2356	1.23275	1.2289	1.2289	1.23175	1.24035	1.2379	1.2312	1.2314	1.2297	1.23215	1.23575
	752	1.22285	1.22225	1.23025	1.22605	1.22015	1.22245	1.22735	1.2314	1.2276	1.21745	1.22605	1.2257	1.22815	1.227	1.2274	1.22355	1.2186	1.22585	1.22545	1.2291	1.23385	1.2344	1.24225	1.2438	1.24455	1.2415	1.2325	1.2217	1.22965	1.2316	1.2276	1.2289	1.23215	1.2358	1.23025	1.23005	1.23465	1.2331	1.22985	1.23465	1.2291	1.235	1.2371	1.2356	1.2289	1.23175	1.23085	1.2337
	753	1.2333	1.2329	1.22565	1.22855	1.2253	1.227	1.2266	1.22815	1.2308	1.23085	1.24115	1.23825	1.2335	1.2337	1.2222	1.227	1.22685	1.2335	1.2316	1.23575	1.2453	1.24855	1.24745	1.24305	1.24	1.23825	1.23405	1.23235	1.22755	1.2249	1.2259	1.2325	1.2417	1.2413	1.24115	1.2396	1.2396	1.2371	1.2428	1.24685	1.2436	1.24055	1.24495	1.24395	1.2411	1.244	1.24835	1.24515
	754	1.2312	1.2205	1.21805	1.22415	1.2129	1.2127	1.21155	1.2165	1.21745	1.22015	1.22015	1.2209	1.22125	1.22835	1.23155	1.2293	1.2253	1.22415	1.22735	1.22455	1.22455	1.22755	1.22895	1.2318	1.22755	1.22585	1.22665	1.23195	1.23065	1.23175	1.22665	1.2339	1.2354	1.2375	1.23655	1.2329	1.22645	1.227	1.22645	1.23445	1.24475	1.2335	1.2276	1.2196	1.2203	1.2257	1.22755	1.2295
	755	1.24	1.24285	1.2461	1.2394	1.2356	1.24285	1.2434	1.24685	1.24625	1.24265	1.23925	1.2295	1.2337	1.2228	1.22795	1.2272	1.23615	1.2415	1.2367	1.2325	1.2415	1.24225	1.2482	1.24875	1.24685	1.2467	1.248	1.24835	1.2461	1.25905	1.25735	1.2583	1.2442	1.2346	1.2409	1.2396	1.2379	1.2425	1.2453	1.23445	1.24185	1.24435	1.23365	1.22395	1.2238	1.231	1.23765	1.23135
	756	1.21785	1.21825	1.21765	1.2167	1.2081	1.2062	1.21405	1.2184	1.2205	1.2146	1.21325	1.2142	1.20795	1.21805	1.2194	1.2171	1.2089	1.20965	1.20645	1.2087	1.21425	1.2205	1.22645	1.22225	1.2127	1.2087	1.21005	1.21365	1.2205	1.22145	1.21975	1.20755	1.21365	1.2226	1.2198	1.2171	1.2085	1.2087	1.21785	1.2163	1.2165	1.223	1.2167	1.2192	1.2251	1.2226	1.22415	1.2268
	757	1.23365	1.2337	1.2337	1.22965	1.2264	1.223	1.22985	1.2266	1.2276	1.22125	1.22495	1.23065	1.2339	1.2285	1.2314	1.23525	1.2333	1.23385	1.2327	1.23025	1.22625	1.22735	1.2291	1.2314	1.22395	1.2188	1.22185	1.22965	1.23295	1.2247	1.22125	1.2287	1.2306	1.22395	1.21975	1.2224	1.2278	1.23675	1.23925	1.2364	1.23425	1.2331	1.23635	1.23425	1.23175	1.2287	1.22315	1.22715
	758	1.23345	1.2333	1.2398	1.23635	1.22755	1.23005	1.23785	1.23005	1.2272	1.2293	1.2316	1.23465	1.23595	1.235	1.2352	1.2358	1.23445	1.2354	1.23865	1.23575	1.23045	1.2304	1.2314	1.23065	1.23065	1.22035	1.21725	1.2169	1.2232	1.22815	1.23485	1.23675	1.23615	1.22875	1.2249	1.2226	1.22185	1.2207	1.22125	1.22795	1.2306	1.22565	1.22795	1.2329	1.2304	1.2293	1.2333	1.23465
	759	1.2337	1.2297	1.2358	1.23485	1.231	1.2297	1.22665	1.2272	1.2268	1.23105	1.23555	1.23595	1.2354	1.22915	1.22625	1.2207	1.2249	1.2278	1.22355	1.2283	1.2312	1.2251	1.2251	1.22755	1.2274	1.2293	1.22335	1.22415	1.22665	1.2222	1.22015	1.222	1.2253	1.222	1.215	1.22225	1.21955	1.22095	1.21975	1.21575	1.2154	1.2167	1.21495	1.21115	1.20885	1.22205	1.22495	1.2211
	760	1.22665	1.2253	1.21765	1.2232	1.22315	1.22415	1.21825	1.2259	1.2255	1.2228	1.22645	1.22415	1.2228	1.2251	1.22415	1.2234	1.23845	1.23425	1.22985	1.22355	1.2312	1.23445	1.2344	1.23235	1.2318	1.2375	1.231	1.227	1.22665	1.24095	1.24475	1.2419	1.23315	1.23005	1.2314	1.23405	1.2352	1.2379	1.2375	1.23695	1.2421	1.23635	1.2327	1.22645	1.2268	1.2234	1.21385	1.21595
	761	1.2333	1.2308	1.2339	1.2388	1.23635	1.23315	1.23155	1.22705	1.2228	1.2186	1.22395	1.22545	1.2295	1.2253	1.22455	1.2245	1.2255	1.2335	1.2316	1.23065	1.23085	1.22815	1.2266	1.2251	1.22415	1.23005	1.23505	1.2325	1.23865	1.2375	1.22895	1.23025	1.23445	1.239	1.24265	1.2358	1.2337	1.23315	1.23785	1.23595	1.23995	1.2411	1.23385	1.2341	1.2323	1.23445	1.23425	1.227
	762	1.2171	1.21615	1.22475	1.2236	1.21975	1.22435	1.23195	1.2257	1.22395	1.22605	1.22915	1.23215	1.2293	1.2291	1.22605	1.22605	1.2257	1.2264	1.22585	1.2272	1.2274	1.2358	1.23765	1.23465	1.22795	1.22705	1.2238	1.22815	1.2291	1.21745	1.22145	1.2251	1.22415	1.22225	1.22625	1.2234	1.2186	1.21345	1.2158	1.22055	1.215	1.2192	1.22165	1.2213	1.22185	1.22185	1.2211	1.22055
	763	1.24455	1.24265	1.2411	1.235	1.2381	1.23885	1.2354	1.2373	1.2379	1.23255	1.2293	1.227	1.23005	1.2354	1.23595	1.23235	1.231	1.23675	1.22795	1.227	1.22685	1.23195	1.2318	1.23615	1.22965	1.2316	1.235	1.23135	1.22855	1.23275	1.23655	1.24055	1.23845	1.2341	1.2276	1.2268	1.22985	1.23445	1.23175	1.2354	1.2369	1.2419	1.23235	1.2312	1.23865	1.24495	1.2411	1.23865
	764	1.24225	1.24245	1.24075	1.24495	1.244	1.23845	1.2352	1.2297	1.23595	1.2377	1.2367	1.2356	1.23635	1.23695	1.2375	1.23655	1.239	1.2333	1.2316	1.23635	1.2417	1.2419	1.23825	1.244	1.2396	1.24055	1.23445	1.2289	1.23135	1.23195	1.22475	1.2295	1.2312	1.2377	1.239	1.23865	1.2337	1.2392	1.22965	1.2253	1.2341	1.2379	1.2356	1.22775	1.23255	1.2352	1.24455	1.23635
	765	1.24265	1.24015	1.2339	1.2348	1.23465	1.2417	1.23885	1.24185	1.24415	1.2419	1.2322	1.2228	1.22985	1.23615	1.23025	1.2314	1.2375	1.2434	1.2478	1.2493	1.24585	1.2297	1.23445	1.2316	1.2291	1.23235	1.23735	1.24075	1.2386	1.23715	1.23155	1.23255	1.2318	1.2394	1.24035	1.2369	1.2358	1.23025	1.2331	1.23425	1.23825	1.235	1.23635	1.23505	1.23825	1.23955	1.24455	1.24325
	766	1.23485	1.23905	1.2417	1.24115	1.2354	1.2369	1.23365	1.23485	1.23635	1.2308	1.2268	1.22665	1.2251	1.22455	1.21805	1.21895	1.2203	1.21365	1.219	1.21785	1.2274	1.23235	1.2333	1.23405	1.22685	1.22375	1.2272	1.22895	1.227	1.2306	1.22565	1.23195	1.22815	1.2224	1.2209	1.22455	1.22945	1.2299	1.2291	1.22645	1.2194	1.21615	1.22015	1.22245	1.2266	1.22545	1.2259	1.2285
	767	1.235	1.24495	1.24665	1.24265	1.2413	1.2333	1.23425	1.2375	1.2365	1.23255	1.2331	1.24035	1.2402	1.24055	1.23845	1.24515	1.24795	1.2472	1.2396	1.23865	1.23885	1.2432	1.23885	1.23885	1.2346	1.23615	1.2402	1.23425	1.23655	1.2373	1.23635	1.23885	1.2375	1.23505	1.23505	1.23155	1.2377	1.23865	1.2396	1.23445	1.23615	1.2415	1.2423	1.2396	1.2364	1.2346	1.2291	1.2232
	768	1.22015	1.22435	1.23445	1.2255	1.22435	1.22455	1.23045	1.23045	1.23505	1.23295	1.23175	1.2337	1.2299	1.23235	1.23215	1.23235	1.23175	1.23255	1.2312	1.23905	1.2413	1.24705	1.24535	1.24035	1.2348	1.2379	1.24115	1.2371	1.23635	1.23365	1.2373	1.24075	1.23885	1.2337	1.2369	1.24285	1.24665	1.2434	1.24555	1.24855	1.2457	1.2415	1.24115	1.24205	1.23995	1.24625	1.24075	1.2383
	769	1.21025	1.20795	1.2035	1.2047	1.20565	1.2047	1.20205	1.20715	1.20335	1.20545	1.21025	1.21155	1.2148	1.21575	1.2085	1.2064	1.20735	1.20985	1.20565	1.2064	1.20395	1.21175	1.21915	1.2194	1.21385	1.2129	1.2114	1.21385	1.21	1.2104	1.2194	1.2232	1.231	1.22415	1.22415	1.22185	1.21595	1.2161	1.219	1.2169	1.2121	1.21215	1.2127	1.21615	1.21215	1.21745	1.21805	1.21575
	770	1.2207	1.2182	1.22165	1.22815	1.21955	1.21555	1.21595	1.2188	1.2169	1.2194	1.2188	1.2186	1.21995	1.23065	1.2255	1.2205	1.23005	1.23505	1.23215	1.2331	1.23025	1.22775	1.23045	1.22165	1.2156	1.22125	1.2291	1.23215	1.2295	1.2272	1.22015	1.22455	1.21845	1.2222	1.2249	1.222	1.21995	1.21575	1.22015	1.22605	1.22375	1.22015	1.22265	1.22455	1.22545	1.2236	1.2276	1.2379
	771	1.2392	1.2354	1.23615	1.2358	1.2266	1.23425	1.22795	1.22755	1.23045	1.2331	1.2316	1.23425	1.2369	1.2325	1.2222	1.22185	1.22685	1.22475	1.2266	1.2333	1.23255	1.2287	1.23105	1.2333	1.23295	1.2337	1.2291	1.2325	1.235	1.2333	1.23235	1.2383	1.2354	1.2327	1.2371	1.2327	1.2297	1.23235	1.2291	1.22205	1.2209	1.2272	1.231	1.23025	1.231	1.2329	1.2259	1.22985
	772	1.2356	1.2371	1.2316	1.23235	1.2285	1.2312	1.23215	1.2318	1.23425	1.2308	1.23235	1.23065	1.22875	1.23215	1.23005	1.2348	1.23675	1.2354	1.23175	1.22855	1.23065	1.22855	1.2299	1.227	1.23005	1.2318	1.23025	1.23655	1.2291	1.21365	1.21385	1.21595	1.21465	1.2205	1.2182	1.2234	1.219	1.22125	1.2201	1.21045	1.2165	1.2291	1.2289	1.2276	1.2169	1.21385	1.21	1.20125
	773	1.21805	1.2291	1.23425	1.2318	1.2285	1.22735	1.232	1.2251	1.2228	1.2217	1.21215	1.2148	1.21595	1.21175	1.21215	1.2148	1.215	1.21785	1.21935	1.22205	1.22705	1.2272	1.2249	1.22015	1.21825	1.21385	1.2144	1.2169	1.21975	1.22185	1.223	1.2192	1.2255	1.2236	1.22585	1.2232	1.22775	1.2346	1.2314	1.2413	1.2356	1.23485	1.23195	1.2341	1.22965	1.2232	1.2186	1.22165
	774	1.22565	1.2251	1.22795	1.22545	1.22645	1.2211	1.21825	1.21175	1.219	1.22895	1.2253	1.22565	1.2249	1.2276	1.2316	1.23635	1.2314	1.23465	1.22285	1.21675	1.21995	1.219	1.232	1.2295	1.22315	1.2251	1.2316	1.22815	1.22985	1.22585	1.23045	1.2335	1.23465	1.2356	1.23595	1.23195	1.22605	1.2245	1.22165	1.2266	1.227	1.2272	1.22545	1.23295	1.22585	1.22455	1.22355	1.22735
	775	1.247	1.24015	1.24285	1.2402	1.24	1.2371	1.23505	1.2331	1.23555	1.24055	1.23785	1.2398	1.2457	1.24555	1.2409	1.2438	1.2413	1.2432	1.24245	1.2316	1.23085	1.23615	1.23425	1.23655	1.23865	1.2415	1.2419	1.24245	1.2436	1.24185	1.2362	1.2377	1.2392	1.2434	1.2398	1.2411	1.2394	1.2415	1.24745	1.25275	1.2497	1.24375	1.23385	1.23215	1.236	1.2388	1.23555	1.2354
	776	1.2455	1.24725	1.24	1.2459	1.239	1.2409	1.23865	1.24245	1.2423	1.24555	1.247	1.24055	1.2434	1.24435	1.2436	1.2392	1.24245	1.23845	1.2392	1.2404	1.2358	1.2327	1.22965	1.22395	1.22795	1.2293	1.2253	1.23045	1.22645	1.22435	1.2253	1.22985	1.2257	1.23465	1.2333	1.2293	1.22985	1.22585	1.23065	1.22775	1.23655	1.2436	1.24075	1.2375	1.2346	1.2289	1.22625	1.22625
	777	1.22035	1.2247	1.21115	1.21385	1.21885	1.2188	1.2169	1.22395	1.2226	1.22355	1.21785	1.21175	1.2121	1.21235	1.2171	1.2131	1.21365	1.21445	1.22015	1.2171	1.21345	1.21195	1.2184	1.22355	1.21975	1.2192	1.21895	1.2205	1.22375	1.22605	1.2251	1.2203	1.21975	1.21365	1.21195	1.22205	1.21405	1.21785	1.22525	1.2251	1.2335	1.22985	1.22965	1.222	1.2186	1.2209	1.21595	1.21195
	778	1.2312	1.2251	1.2272	1.227	1.22585	1.2257	1.23175	1.23045	1.2272	1.2272	1.2337	1.2312	1.22245	1.22145	1.2133	1.21635	1.22355	1.22895	1.22605	1.2316	1.23045	1.2249	1.22415	1.2293	1.22815	1.2278	1.2253	1.22605	1.2274	1.23275	1.23235	1.23445	1.23235	1.22605	1.2274	1.2251	1.23175	1.2251	1.23045	1.24325	1.2493	1.23885	1.2335	1.22795	1.21995	1.22375	1.22355	1.2196
	779	1.2245	1.2249	1.2352	1.23575	1.23345	1.22685	1.2312	1.2289	1.23275	1.23385	1.2365	1.2304	1.232	1.23615	1.22165	1.2245	1.2266	1.22775	1.22835	1.2333	1.23465	1.22835	1.22525	1.23675	1.23805	1.2346	1.23255	1.23595	1.2375	1.2438	1.24205	1.2339	1.23465	1.23445	1.23805	1.24135	1.2383	1.24265	1.2421	1.2442	1.23045	1.2238	1.2182	1.2232	1.22945	1.2344	1.23425	1.23575
	780	1.23925	1.2369	1.2379	1.24035	1.2392	1.2369	1.2369	1.236	1.2402	1.23045	1.23135	1.2337	1.23385	1.2308	1.2295	1.22965	1.22945	1.2306	1.2268	1.22795	1.2289	1.23465	1.2449	1.24835	1.23975	1.23365	1.23675	1.2411	1.24415	1.24225	1.2402	1.23885	1.24325	1.2348	1.22435	1.23215	1.23235	1.2251	1.2272	1.23025	1.23465	1.2318	1.22835	1.22665	1.2295	1.23365	1.23845	1.24035
	781	1.2398	1.23995	1.235	1.23175	1.23445	1.2434	1.2411	1.2417	1.2459	1.24875	1.2484	1.24895	1.24455	1.23865	1.2375	1.24495	1.2476	1.24765	1.25315	1.2478	1.24325	1.24035	1.2455	1.2514	1.25275	1.2459	1.24515	1.24835	1.2516	1.24625	1.2394	1.24095	1.2434	1.2415	1.24095	1.24	1.2474	1.2459	1.2398	1.2371	1.2417	1.2415	1.2394	1.24015	1.2396	1.24375	1.24375	1.2398
	782	1.24475	1.2409	1.24285	1.24435	1.2383	1.23465	1.23575	1.25295	1.2537	1.26	1.2537	1.25045	1.24415	1.2453	1.256	1.25105	1.25235	1.2505	1.25505	1.25735	1.2501	1.2537	1.2585	1.2583	1.25795	1.25735	1.2556	1.2535	1.25465	1.256	1.25375	1.25105	1.25005	1.24815	1.2493	1.2518	1.2522	1.25065	1.2568	1.2577	1.2562	1.26095	1.26915	1.26135	1.2598	1.25275	1.25505	1.25735
	783	1.24205	1.2421	1.23485	1.2432	1.24645	1.2404	1.2396	1.24	1.24225	1.24325	1.23865	1.2371	1.23695	1.24035	1.2501	1.2497	1.2396	1.23885	1.23405	1.23195	1.2348	1.23695	1.24115	1.2457	1.24515	1.2297	1.2331	1.2348	1.23675	1.2367	1.2438	1.2478	1.2417	1.23275	1.23505	1.2375	1.2375	1.23465	1.2394	1.2459	1.244	1.23865	1.23555	1.2331	1.236	1.236	1.23575	1.2348
	784	1.23295	1.2295	1.23445	1.23175	1.2344	1.22795	1.23275	1.2369	1.23655	1.2278	1.22335	1.23025	1.2335	1.23025	1.2308	1.2354	1.23155	1.2312	1.235	1.23805	1.24435	1.2394	1.2339	1.23065	1.22755	1.22375	1.2308	1.22945	1.22705	1.22245	1.2293	1.2335	1.2333	1.22945	1.23315	1.22645	1.21915	1.2188	1.22395	1.22835	1.2236	1.2264	1.2209	1.22985	1.22245	1.22395	1.2234	1.22605
	785	1.23615	1.24075	1.2409	1.23865	1.2333	1.2293	1.23675	1.23695	1.23715	1.2297	1.231	1.23465	1.24075	1.23655	1.2432	1.24535	1.2436	1.243	1.23825	1.2425	1.2356	1.2341	1.23425	1.23255	1.22985	1.23255	1.23005	1.2371	1.23825	1.23575	1.24245	1.23845	1.23085	1.23715	1.23655	1.23675	1.2325	1.2358	1.23295	1.228	1.22285	1.22665	1.2293	1.23085	1.2268	1.2337	1.22835	1.2276
	786	1.23365	1.23675	1.235	1.2396	1.2417	1.2453	1.2446	1.23595	1.23175	1.2325	1.2335	1.2339	1.2392	1.243	1.24055	1.23595	1.23195	1.23445	1.2318	1.2306	1.23615	1.23615	1.23445	1.24015	1.2354	1.23155	1.23385	1.23405	1.23275	1.23065	1.2291	1.2327	1.23275	1.23025	1.231	1.2335	1.2318	1.2341	1.2308	1.2247	1.2337	1.23695	1.23235	1.2306	1.23065	1.2331	1.23465	1.23425
	787	1.2318	1.22985	1.219	1.2213	1.21555	1.2257	1.22855	1.231	1.22795	1.2255	1.22355	1.2287	1.2274	1.23045	1.23195	1.22775	1.23255	1.2386	1.24895	1.25085	1.248	1.24	1.23575	1.2333	1.23255	1.2316	1.2341	1.2291	1.22565	1.2354	1.23215	1.2339	1.2306	1.2417	1.2398	1.24035	1.2333	1.23215	1.231	1.23215	1.23615	1.23005	1.2259	1.22525	1.22855	1.2274	1.23425	1.22835
	788	1.2327	1.231	1.2352	1.23235	1.2362	1.2394	1.2312	1.2331	1.2299	1.2371	1.23845	1.2377	1.23425	1.2356	1.23845	1.2375	1.2419	1.23765	1.2299	1.2312	1.23295	1.2337	1.23405	1.2358	1.2396	1.24415	1.2411	1.23445	1.23215	1.23865	1.23615	1.24055	1.2449	1.24625	1.2463	1.24875	1.2518	1.255	1.24305	1.23615	1.243	1.23945	1.23135	1.23005	1.23385	1.2327	1.22855	1.22705
	789	1.2541	1.25005	1.2491	1.2537	1.2644	1.26765	1.2686	1.25905	1.2577	1.2615	1.2627	1.26135	1.2648	1.2636	1.2501	1.25125	1.248	1.2493	1.24245	1.24795	1.2413	1.24015	1.23905	1.24165	1.2516	1.2493	1.2489	1.24455	1.2497	1.25085	1.25505	1.2556	1.25525	1.2493	1.25125	1.25255	1.2539	1.26175	1.2512	1.251	1.25465	1.26115	1.2631	1.2629	1.2602	1.25525	1.2556	1.2556
	790	1.2438	1.24895	1.252	1.23765	1.24665	1.25715	1.2522	1.2499	1.24665	1.23675	1.2293	1.236	1.2375	1.23825	1.2358	1.2371	1.23655	1.23675	1.2375	1.2419	1.24455	1.24455	1.24915	1.2434	1.24285	1.248	1.2451	1.24225	1.244	1.23865	1.2373	1.231	1.24205	1.24265	1.244	1.2457	1.2436	1.23995	1.2371	1.2411	1.2377	1.24475	1.24225	1.24305	1.24435	1.24915	1.25105	1.25485
	791	1.26095	1.2514	1.2543	1.25675	1.26155	1.2688	1.27125	1.26725	1.2659	1.2667	1.26285	1.2577	1.2497	1.25255	1.25925	1.26175	1.2598	1.25755	1.26095	1.256	1.2541	1.2619	1.26175	1.25525	1.2705	1.27945	1.27585	1.2749	1.27125	1.26595	1.26765	1.26875	1.2646	1.2745	1.28135	1.27375	1.27925	1.2827	1.27395	1.26935	1.2766	1.27485	1.26705	1.2726	1.2751	1.26955	1.26915	1.26325
	792	1.26975	1.27355	1.2705	1.27165	1.2625	1.264	1.2621	1.2627	1.26685	1.26055	1.26475	1.2779	1.28095	1.28135	1.2798	1.2726	1.2707	1.27355	1.2686	1.26705	1.27585	1.27735	1.26995	1.26285	1.2577	1.2623	1.2682	1.2749	1.27395	1.2686	1.26495	1.27335	1.27585	1.27165	1.2751	1.27605	1.2768	1.27855	1.2774	1.2699	1.2671	1.26175	1.26785	1.2623	1.2619	1.256	1.2665	1.2781
	793	1.2533	1.25025	1.24855	1.25045	1.2585	1.2661	1.2621	1.26095	1.26115	1.26115	1.25675	1.26405	1.2625	1.2581	1.25675	1.2617	1.26535	1.26225	1.2577	1.2585	1.25425	1.2539	1.2533	1.25775	1.25945	1.26055	1.2537	1.2602	1.2501	1.25105	1.25195	1.2552	1.2556	1.25655	1.25355	1.2592	1.2657	1.26785	1.2671	1.2688	1.2703	1.26935	1.2663	1.25885	1.26285	1.26365	1.26345	1.2686
	794	1.2518	1.25335	1.25795	1.25755	1.25085	1.25295	1.256	1.25465	1.2495	1.2516	1.24685	1.2497	1.2463	1.24685	1.25465	1.25735	1.2503	1.2526	1.25445	1.2497	1.24205	1.2407	1.2461	1.2537	1.25695	1.26	1.26135	1.2621	1.2648	1.25505	1.25295	1.2539	1.2571	1.25315	1.24685	1.25215	1.2455	1.2503	1.25735	1.26055	1.25315	1.24415	1.2425	1.24685	1.2533	1.2577	1.25735	1.2585
	795	1.26325	1.2657	1.2556	1.2524	1.25485	1.25585	1.25445	1.2522	1.25715	1.26095	1.26575	1.2661	1.25965	1.25755	1.25065	1.2581	1.26325	1.2676	1.25735	1.25675	1.24415	1.2545	1.26195	1.2581	1.2558	1.24895	1.24705	1.24435	1.24495	1.2539	1.25925	1.26595	1.2598	1.2594	1.26	1.2526	1.2482	1.2398	1.2379	1.2434	1.24625	1.2541	1.2583	1.25885	1.25735	1.26665	1.2642	1.25505
	796	1.2621	1.2625	1.2648	1.2602	1.2627	1.25635	1.2638	1.26555	1.27205	1.26265	1.2602	1.2608	1.2596	1.2615	1.2587	1.2579	1.2575	1.25715	1.25085	1.25045	1.256	1.26075	1.26455	1.26305	1.27145	1.26765	1.2724	1.2615	1.2501	1.25255	1.2543	1.25485	1.26475	1.26475	1.26135	1.25695	1.2581	1.2571	1.25425	1.25335	1.2539	1.25755	1.26325	1.2657	1.2583	1.24955	1.25045	1.24665
	797	1.268	1.26475	1.26095	1.2684	1.25925	1.2541	1.2518	1.2499	1.2524	1.2543	1.25295	1.25735	1.26935	1.26745	1.2676	1.2657	1.26365	1.265	1.26245	1.2554	1.25675	1.25945	1.2663	1.26195	1.26345	1.26665	1.2644	1.26385	1.2655	1.26665	1.26155	1.25755	1.25525	1.25485	1.2514	1.25085	1.256	1.2604	1.2571	1.25485	1.2598	1.25315	1.256	1.25715	1.25105	1.2457	1.24815	1.2516
	798	1.2434	1.24455	1.24205	1.24705	1.2497	1.2459	1.24305	1.24895	1.24285	1.2375	1.2438	1.252	1.2453	1.24665	1.24855	1.24645	1.2562	1.2493	1.24915	1.25125	1.25315	1.2449	1.24855	1.24645	1.25315	1.25165	1.2476	1.2478	1.247	1.25065	1.24135	1.25045	1.25085	1.26155	1.2598	1.26115	1.26385	1.25355	1.26035	1.26115	1.2621	1.2617	1.25965	1.25295	1.2518	1.24665	1.24455	1.2465
	799	1.25335	1.24495	1.24685	1.24285	1.23865	1.2419	1.24055	1.23785	1.2404	1.24495	1.2415	1.2457	1.2539	1.24015	1.23215	1.23405	1.23865	1.2436	1.2419	1.24285	1.2436	1.2392	1.23595	1.2377	1.24015	1.239	1.2419	1.24515	1.24035	1.2535	1.25295	1.24915	1.24935	1.24625	1.24265	1.23975	1.2369	1.2411	1.24495	1.24035	1.24815	1.2524	1.2554	1.2472	1.24095	1.2417	1.2436	1.248
	800	1.25275	1.25275	1.24875	1.24225	1.2522	1.25275	1.2484	1.24625	1.24815	1.25295	1.2529	1.2522	1.25105	1.25275	1.248	1.24775	1.24795	1.24835	1.2457	1.2461	1.2432	1.2438	1.244	1.24455	1.2472	1.25445	1.2528	1.25105	1.2436	1.24895	1.25525	1.2566	1.25045	1.2491	1.25215	1.25445	1.25125	1.2516	1.2512	1.2495	1.25445	1.25125	1.24685	1.2447	1.2419	1.2465	1.2451	1.24095
	801	1.2518	1.2514	1.256	1.24705	1.24625	1.24685	1.2526	1.2529	1.24665	1.2501	1.24725	1.25445	1.25485	1.2581	1.247	1.24875	1.252	1.24745	1.2503	1.25505	1.2539	1.2562	1.2577	1.25775	1.2564	1.26455	1.26915	1.2642	1.2539	1.24875	1.26035	1.26875	1.2701	1.2636	1.26135	1.2711	1.2659	1.2619	1.26095	1.2636	1.2558	1.2564	1.2682	1.26785	1.2611	1.261	1.26515	1.27145
	802	1.2526	1.25675	1.2535	1.2543	1.25695	1.25295	1.25235	1.25485	1.25865	1.2615	1.25865	1.2581	1.2579	1.26305	1.26155	1.2636	1.25545	1.2541	1.2623	1.25865	1.2533	1.25905	1.26325	1.2598	1.255	1.2543	1.25215	1.25295	1.25945	1.2526	1.2526	1.25165	1.2543	1.2539	1.261	1.26	1.2566	1.25925	1.25595	1.26005	1.2638	1.2682	1.2598	1.2627	1.2621	1.26115	1.25755	1.25065
	803	1.26365	1.26515	1.26285	1.2659	1.27125	1.2728	1.26705	1.27255	1.2753	1.2753	1.2669	1.2627	1.26665	1.2671	1.2644	1.2638	1.26345	1.2648	1.2562	1.26405	1.27015	1.27335	1.27565	1.2724	1.27645	1.2724	1.27295	1.2737	1.2661	1.26265	1.2602	1.2619	1.26405	1.26175	1.26225	1.26075	1.2674	1.27045	1.27355	1.2726	1.2701	1.2684	1.2684	1.26595	1.26955	1.2646	1.26285	1.25425
	804	1.2615	1.2621	1.25735	1.26385	1.2676	1.26515	1.2619	1.2573	1.25315	1.2539	1.2516	1.2541	1.25335	1.248	1.25845	1.2543	1.25215	1.24685	1.2524	1.2455	1.2495	1.2522	1.25315	1.26345	1.26175	1.26155	1.2619	1.2709	1.2661	1.26325	1.2678	1.27165	1.27205	1.2686	1.2577	1.2541	1.264	1.26075	1.26435	1.26745	1.2617	1.2644	1.26725	1.2598	1.2636	1.26365	1.2604	1.2661
	805	1.2627	1.2594	1.25925	1.2596	1.2541	1.25755	1.25655	1.2598	1.26455	1.25925	1.2505	1.25525	1.2581	1.2583	1.25945	1.25965	1.2575	1.2596	1.25905	1.2495	1.24915	1.24815	1.244	1.24935	1.2623	1.2541	1.24665	1.2499	1.2501	1.24745	1.2497	1.25045	1.2518	1.2573	1.2623	1.26095	1.25465	1.2524	1.25905	1.2623	1.25715	1.24705	1.2461	1.2451	1.25315	1.25195	1.2482	1.243
	806	1.25945	1.26575	1.2604	1.2562	1.2602	1.2648	1.25885	1.2478	1.24305	1.24475	1.25215	1.25065	1.24305	1.24645	1.2444	1.25005	1.24435	1.2522	1.2453	1.24285	1.24685	1.2455	1.25105	1.24415	1.23825	1.2371	1.23445	1.24245	1.24665	1.2432	1.24325	1.2392	1.2478	1.25275	1.25675	1.2566	1.25295	1.2537	1.25525	1.2541	1.2516	1.25465	1.25025	1.25045	1.2493	1.2537	1.25465	1.2535
	807	1.2407	1.24055	1.23655	1.23975	1.2438	1.2415	1.24265	1.244	1.2497	1.2459	1.2518	1.25655	1.2518	1.25275	1.25525	1.25525	1.2503	1.2518	1.25505	1.2594	1.25105	1.2446	1.2482	1.25085	1.2543	1.2516	1.25275	1.25165	1.24685	1.24895	1.256	1.24665	1.24205	1.25025	1.2531	1.24705	1.24795	1.25215	1.25085	1.25125	1.24705	1.248	1.24435	1.2394	1.24625	1.2495	1.248	1.255
	808	1.2533	1.2539	1.25295	1.2535	1.24705	1.2476	1.25125	1.25445	1.25315	1.2533	1.24685	1.247	1.2459	1.2419	1.24475	1.2434	1.2442	1.24055	1.2461	1.2491	1.25525	1.25675	1.25335	1.25825	1.26	1.2522	1.252	1.25165	1.2524	1.25405	1.2598	1.2602	1.24975	1.2499	1.2457	1.23955	1.2465	1.25275	1.248	1.25195	1.25085	1.24875	1.2491	1.239	1.2411	1.2442	1.2461	1.2434
	809	1.2545	1.264	1.2602	1.26095	1.2621	1.26135	1.2638	1.2661	1.26195	1.2642	1.2604	1.256	1.2537	1.2516	1.2575	1.25795	1.25845	1.25715	1.2541	1.25045	1.24875	1.25045	1.252	1.2604	1.26515	1.26115	1.2581	1.2646	1.2684	1.2604	1.24855	1.24665	1.2528	1.25315	1.25945	1.25695	1.2539	1.2562	1.2608	1.26345	1.2661	1.2583	1.26015	1.2579	1.26555	1.26535	1.2621	1.2667
	810	1.26345	1.25905	1.26	1.2724	1.2728	1.27585	1.27355	1.27085	1.2707	1.2688	1.2684	1.26765	1.2657	1.26515	1.268	1.2667	1.2774	1.2825	1.2751	1.26915	1.2705	1.27375	1.2682	1.2684	1.2625	1.2613	1.2684	1.2709	1.26935	1.27375	1.2741	1.2783	1.27605	1.27545	1.27965	1.281	1.27755	1.27965	1.29145	1.29185	1.2974	1.3016	1.30255	1.3016	1.30445	1.2915	1.292	1.27925
	811	1.2613	1.264	1.26245	1.2646	1.2617	1.2625	1.2676	1.2619	1.25335	1.24855	1.2472	1.26135	1.26305	1.2703	1.27395	1.27145	1.26595	1.2657	1.25925	1.26155	1.2594	1.26075	1.26215	1.2602	1.2587	1.25695	1.2562	1.25065	1.25505	1.2556	1.25925	1.2583	1.2518	1.25525	1.2547	1.25255	1.25465	1.25105	1.2526	1.252	1.24455	1.2516	1.25485	1.25675	1.25635	1.2522	1.2577	1.26075
	812	1.25925	1.24895	1.24895	1.2444	1.2413	1.2434	1.24855	1.24475	1.243	1.23885	1.2453	1.24895	1.2564	1.2547	1.25505	1.2589	1.26285	1.26115	1.2606	1.2602	1.264	1.26135	1.25885	1.2585	1.2556	1.25425	1.2524	1.25485	1.252	1.2583	1.2606	1.25885	1.25695	1.2497	1.2539	1.25445	1.25145	1.2528	1.25505	1.25655	1.25865	1.26155	1.2518	1.2545	1.2537	1.26155	1.26265	1.26575
	813	1.26365	1.26495	1.26245	1.26245	1.26115	1.25295	1.26135	1.26115	1.2579	1.2537	1.25925	1.26325	1.2655	1.2638	1.26495	1.2629	1.26345	1.26095	1.2619	1.25845	1.2531	1.25085	1.25695	1.2459	1.2436	1.25655	1.25885	1.2539	1.25295	1.24895	1.2564	1.25845	1.2621	1.25465	1.25005	1.25045	1.25465	1.26015	1.2682	1.25865	1.256	1.2575	1.25965	1.2543	1.26035	1.26135	1.2583	1.25735
	814	1.2501	1.244	1.24685	1.2524	1.25295	1.2539	1.25235	1.2541	1.2543	1.25295	1.26	1.2594	1.2602	1.2524	1.2522	1.2579	1.25695	1.2539	1.25545	1.252	1.25255	1.25275	1.2493	1.2524	1.2478	1.2493	1.24855	1.25105	1.248	1.25315	1.25235	1.25675	1.25565	1.25215	1.244	1.24435	1.2491	1.25025	1.2461	1.2388	1.2436	1.24055	1.24725	1.2495	1.25355	1.25255	1.2518	1.24645
	815	1.2512	1.2545	1.25655	1.25545	1.2476	1.24795	1.248	1.24795	1.24725	1.25065	1.248	1.24685	1.2499	1.252	1.2562	1.2598	1.25885	1.2497	1.24455	1.2459	1.2459	1.25085	1.2541	1.2457	1.2453	1.24895	1.24395	1.2491	1.25505	1.2585	1.25565	1.25465	1.25925	1.26075	1.25675	1.2619	1.26765	1.2684	1.26915	1.27065	1.27045	1.2608	1.26265	1.2636	1.2688	1.2615	1.2598	1.26245
	816	1.24345	1.25145	1.25905	1.2585	1.2566	1.2579	1.25595	1.25465	1.2556	1.25185	1.2541	1.2472	1.24685	1.24705	1.2535	1.2604	1.26035	1.25885	1.252	1.25295	1.252	1.25085	1.25215	1.25085	1.24685	1.24075	1.2413	1.2503	1.2478	1.24455	1.2455	1.2495	1.2535	1.25335	1.2482	1.24225	1.24665	1.2499	1.2415	1.24515	1.25125	1.25275	1.25485	1.2526	1.2415	1.23045	1.231	1.2331
	817	1.23925	1.23465	1.2356	1.2398	1.2436	1.24245	1.2409	1.2386	1.23215	1.23315	1.23885	1.23655	1.2373	1.2388	1.2358	1.23675	1.231	1.227	1.22395	1.2352	1.2398	1.2335	1.2388	1.24475	1.2415	1.24625	1.24645	1.24035	1.243	1.2405	1.24685	1.23995	1.2438	1.23995	1.24095	1.23865	1.23615	1.235	1.2394	1.23975	1.2308	1.23485	1.24475	1.2577	1.24645	1.24665	1.2484	1.24875
	818	1.2461	1.24115	1.23655	1.23575	1.2331	1.23615	1.2409	1.2417	1.24135	1.23635	1.23275	1.2348	1.2312	1.2261	1.2312	1.23735	1.2373	1.2432	1.24035	1.23295	1.2299	1.2304	1.2339	1.2411	1.2419	1.2352	1.23465	1.23905	1.2419	1.2417	1.2457	1.24165	1.248	1.24455	1.24055	1.23675	1.23995	1.24265	1.24455	1.2495	1.2421	1.24035	1.23425	1.2312	1.2367	1.24035	1.2373	1.24015
	819	1.2249	1.2247	1.22015	1.22395	1.22355	1.22985	1.23465	1.23675	1.2316	1.22525	1.23315	1.2352	1.23405	1.2377	1.2375	1.2318	1.23465	1.23425	1.23615	1.24225	1.23995	1.23485	1.23825	1.2394	1.23655	1.22435	1.22605	1.22755	1.22965	1.2356	1.24455	1.24665	1.24035	1.24325	1.25065	1.2419	1.2436	1.2451	1.2423	1.24375	1.24285	1.2411	1.24035	1.23975	1.23945	1.23445	1.23635	1.2335
	820	1.23635	1.2388	1.2377	1.2371	1.23235	1.23785	1.23045	1.2249	1.23295	1.24435	1.24835	1.2415	1.2377	1.23215	1.23175	1.2287	1.22665	1.224	1.2274	1.22435	1.22835	1.22965	1.231	1.22985	1.232	1.23405	1.2373	1.24325	1.23845	1.23805	1.2295	1.2337	1.22895	1.23255	1.2337	1.23215	1.2318	1.23025	1.2381	1.23445	1.231	1.22985	1.2278	1.2245	1.2274	1.22815	1.232	1.2396
	821	1.2329	1.23385	1.2312	1.2333	1.23045	1.23615	1.23675	1.2432	1.2436	1.2438	1.2388	1.23865	1.2377	1.23465	1.24	1.2352	1.2291	1.23045	1.2358	1.23405	1.2358	1.2394	1.2436	1.2381	1.23615	1.23465	1.23445	1.2409	1.23995	1.2432	1.23975	1.24395	1.24205	1.2493	1.25355	1.2543	1.25125	1.2453	1.2398	1.2436	1.24645	1.23995	1.2459	1.24265	1.24055	1.2421	1.2369	1.2316
	822	1.22875	1.22945	1.2339	1.23675	1.23805	1.2377	1.23785	1.2417	1.239	1.235	1.23805	1.2316	1.23215	1.2375	1.2329	1.23175	1.23735	1.2394	1.23635	1.23025	1.23575	1.23805	1.23215	1.22815	1.22375	1.2314	1.23275	1.22685	1.22605	1.2266	1.23695	1.2415	1.22965	1.2207	1.22455	1.2268	1.23085	1.2346	1.2314	1.2268	1.22035	1.22605	1.23025	1.2337	1.22875	1.22795	1.2306	1.2276
	823	1.21745	1.21365	1.219	1.2234	1.2287	1.2335	1.23085	1.22985	1.2314	1.22435	1.22625	1.2312	1.2331	1.2316	1.23255	1.2331	1.22665	1.22525	1.2232	1.2278	1.2175	1.2255	1.2333	1.2329	1.23045	1.2285	1.2287	1.22395	1.22925	1.22835	1.22605	1.223	1.22375	1.2192	1.2169	1.2089	1.20735	1.21385	1.21745	1.22625	1.22685	1.22355	1.2144	1.2211	1.2251	1.22545	1.22355	1.2207
	824	1.22165	1.22225	1.2291	1.22795	1.21535	1.214	1.21995	1.2192	1.2205	1.22125	1.21595	1.2083	1.2167	1.22105	1.21845	1.21975	1.2253	1.2238	1.22525	1.21845	1.21325	1.21155	1.21175	1.21115	1.21445	1.2192	1.2171	1.21385	1.20905	1.21155	1.21725	1.2224	1.2234	1.21575	1.214	1.2173	1.20965	1.20775	1.2081	1.20965	1.21175	1.21365	1.21345	1.21345	1.2127	1.21345	1.2112	1.2089
	825	1.24035	1.24015	1.235	1.2287	1.21465	1.2104	1.20735	1.20675	1.20695	1.2127	1.20905	1.2028	1.1982	1.20145	1.20415	1.20125	1.20855	1.2144	1.22435	1.2255	1.223	1.2203	1.2203	1.21935	1.22185	1.21405	1.20755	1.2058	1.2045	1.20925	1.2108	1.21095	1.2127	1.2129	1.2127	1.214	1.21615	1.22355	1.2253	1.22015	1.22375	1.21995	1.22075	1.21765	1.2171	1.21995	1.2186	1.21345
	826	1.20105	1.2051	1.19745	1.19495	1.19955	1.20445	1.2043	1.2053	1.20335	1.2024	1.2051	1.20545	1.2003	1.20585	1.2087	1.21235	1.21615	1.21425	1.21385	1.21175	1.21155	1.21135	1.2125	1.211	1.2108	1.20965	1.2125	1.21895	1.2133	1.2106	1.2043	1.206	1.20925	1.21215	1.206	1.20945	1.20525	1.2045	1.20925	1.2129	1.2148	1.20985	1.21345	1.2127	1.21765	1.2079	1.1982	1.19805
	827	1.2257	1.22225	1.22625	1.23045	1.22545	1.22335	1.2203	1.2209	1.22245	1.22225	1.23005	1.23175	1.23425	1.24015	1.24	1.2373	1.23635	1.2335	1.23575	1.23995	1.2348	1.2371	1.2375	1.23065	1.22545	1.22895	1.2333	1.24305	1.23845	1.2356	1.2306	1.22565	1.22795	1.22435	1.22665	1.2325	1.2415	1.24115	1.23995	1.2419	1.2375	1.23635	1.2316	1.23425	1.2371	1.2369	1.24035	1.24035
	828	1.2201	1.2131	1.21615	1.21845	1.21995	1.21785	1.22435	1.2236	1.2287	1.2268	1.2287	1.2251	1.2203	1.2146	1.21175	1.2182	1.22035	1.22165	1.2318	1.24055	1.23995	1.24095	1.2442	1.24685	1.2369	1.2249	1.2268	1.22815	1.23135	1.22775	1.23255	1.2362	1.24325	1.2436	1.24795	1.24055	1.23655	1.2417	1.243	1.24225	1.23485	1.24055	1.2396	1.23575	1.2411	1.23445	1.22815	1.2251
	829	1.23425	1.23295	1.23785	1.231	1.23275	1.2333	1.2297	1.231	1.2316	1.2312	1.23505	1.23655	1.2348	1.2367	1.23195	1.2251	1.2251	1.2245	1.22355	1.2213	1.22145	1.223	1.23025	1.23525	1.23595	1.2377	1.2398	1.23065	1.236	1.23385	1.2293	1.22395	1.2259	1.2291	1.2255	1.2188	1.2226	1.2228	1.2211	1.2245	1.2329	1.23445	1.22965	1.2268	1.22815	1.235	1.22985	1.22755
	830	1.23995	1.23745	1.23845	1.23425	1.2333	1.2314	1.23235	1.23905	1.2415	1.2417	1.24035	1.23635	1.24285	1.24565	1.243	1.24035	1.2436	1.2364	1.23425	1.23195	1.23655	1.2367	1.23485	1.2293	1.23295	1.2375	1.23925	1.2444	1.24435	1.2356	1.23045	1.23845	1.23805	1.2392	1.2411	1.2415	1.23905	1.2318	1.23595	1.2346	1.23485	1.2396	1.23675	1.2297	1.2375	1.2392	1.24325	1.2501
	831	1.23385	1.23865	1.23885	1.2375	1.2398	1.2367	1.2327	1.22875	1.22545	1.23385	1.2392	1.2364	1.23505	1.23255	1.23615	1.2299	1.2287	1.2291	1.2344	1.2352	1.23825	1.24055	1.2425	1.23635	1.2434	1.2491	1.24245	1.2417	1.23385	1.23995	1.2308	1.2289	1.22985	1.23255	1.235	1.23865	1.23865	1.23825	1.23695	1.2299	1.2386	1.23885	1.2333	1.2316	1.2343	1.23215	1.23425	1.2293
	832	1.2369	1.2371	1.24	1.2459	1.2415	1.2432	1.243	1.2396	1.2371	1.2396	1.2369	1.23615	1.23465	1.23025	1.23675	1.24225	1.24645	1.24135	1.2423	1.24075	1.23885	1.2379	1.2381	1.2331	1.23445	1.23465	1.23365	1.23425	1.2337	1.2371	1.2364	1.2341	1.2386	1.24185	1.2415	1.2402	1.2396	1.2409	1.24495	1.2453	1.24285	1.24875	1.24685	1.23995	1.23655	1.2358	1.236	1.2356
	833	1.24115	1.2423	1.2367	1.23595	1.24375	1.2436	1.24475	1.2367	1.24	1.2425	1.24815	1.2516	1.2539	1.248	1.24855	1.2535	1.2501	1.25275	1.24855	1.24265	1.2375	1.25065	1.2476	1.24915	1.24515	1.2392	1.23255	1.2312	1.2373	1.24035	1.2438	1.23635	1.235	1.23675	1.2419	1.24535	1.23945	1.23065	1.2331	1.24015	1.24095	1.2392	1.2371	1.24225	1.2438	1.24515	1.24225	1.24435
	834	1.25885	1.2556	1.25675	1.25465	1.25775	1.2577	1.25775	1.2581	1.26175	1.2556	1.25085	1.25465	1.2522	1.2537	1.2497	1.25735	1.25675	1.25235	1.24705	1.25425	1.2518	1.25675	1.25735	1.27145	1.2718	1.2701	1.268	1.26435	1.2573	1.25545	1.2638	1.2665	1.2741	1.2682	1.2579	1.2537	1.25295	1.2516	1.2556	1.26175	1.25905	1.2537	1.2543	1.2615	1.26305	1.26535	1.26	1.26075
	835	1.2472	1.25025	1.25295	1.25045	1.24815	1.2514	1.2617	1.26075	1.2604	1.26	1.26195	1.25655	1.2522	1.25125	1.2522	1.252	1.25525	1.2533	1.2476	1.2478	1.25105	1.2541	1.24305	1.2453	1.25145	1.25275	1.2503	1.25375	1.25355	1.25255	1.2497	1.24975	1.24855	1.252	1.25085	1.25485	1.264	1.2604	1.25405	1.2575	1.25965	1.2619	1.2613	1.261	1.2556	1.2564	1.25735	1.2562
	836	1.24875	1.25655	1.2581	1.2558	1.2533	1.25775	1.2497	1.252	1.24915	1.25275	1.2564	1.2541	1.25215	1.2495	1.2503	1.2554	1.2556	1.25275	1.24875	1.24875	1.2495	1.2528	1.2558	1.252	1.25085	1.24855	1.23845	1.24115	1.2434	1.25275	1.25275	1.252	1.24875	1.252	1.24585	1.23865	1.24725	1.25025	1.2564	1.25465	1.25845	1.26115	1.2575	1.2522	1.2547	1.25695	1.2518	1.2541
	837	1.2476	1.2476	1.2547	1.26115	1.24895	1.2468	1.2493	1.24775	1.2434	1.2501	1.25065	1.25485	1.2514	1.2531	1.26035	1.26075	1.25845	1.25445	1.2566	1.25355	1.2524	1.2518	1.2501	1.2556	1.2541	1.2566	1.25925	1.2638	1.264	1.26365	1.2558	1.25465	1.2501	1.25525	1.25885	1.25315	1.2573	1.26095	1.26115	1.25985	1.25965	1.2573	1.2581	1.2585	1.26135	1.2642	1.26645	1.2615
	838	1.25065	1.2512	1.24915	1.2417	1.24	1.24605	1.2522	1.25565	1.26095	1.24455	1.23505	1.2417	1.2463	1.2468	1.24115	1.24625	1.255	1.2514	1.2478	1.2423	1.23485	1.2388	1.2415	1.2394	1.23865	1.24115	1.24875	1.25335	1.24745	1.25235	1.2497	1.2516	1.24915	1.24645	1.247	1.2495	1.24645	1.24285	1.2394	1.2411	1.24705	1.2417	1.24015	1.23995	1.2375	1.24	1.2417	1.2375
	839	1.2503	1.24395	1.2386	1.24015	1.2455	1.2411	1.24415	1.2541	1.25295	1.2497	1.24395	1.2493	1.25215	1.25425	1.2453	1.2438	1.24265	1.2474	1.24265	1.2486	1.2474	1.25425	1.25545	1.2495	1.24625	1.24265	1.2434	1.25045	1.25825	1.2598	1.2688	1.2625	1.26345	1.26305	1.2585	1.25485	1.25295	1.24855	1.24855	1.2562	1.2564	1.2545	1.247	1.25715	1.25985	1.26	1.2562	1.2541
	840	1.2581	1.252	1.24855	1.25255	1.2543	1.25255	1.25505	1.26135	1.2621	1.26115	1.2598	1.252	1.25335	1.2556	1.25525	1.2577	1.261	1.2608	1.2571	1.26	1.2558	1.2535	1.256	1.25525	1.25695	1.26115	1.2638	1.25925	1.25965	1.2535	1.25615	1.2577	1.2539	1.252	1.25335	1.25445	1.25525	1.2533	1.25085	1.24985	1.24765	1.25025	1.2501	1.25885	1.2653	1.25465	1.25335	1.25885
	841	1.2722	1.2785	1.277	1.27795	1.2791	1.27485	1.26955	1.26475	1.2629	1.25275	1.2472	1.252	1.25295	1.24815	1.2537	1.25425	1.2495	1.24745	1.25655	1.2604	1.25735	1.2604	1.26495	1.26515	1.26135	1.2556	1.2539	1.25775	1.25655	1.25965	1.26	1.2606	1.26345	1.26455	1.2734	1.27165	1.2697	1.2629	1.2617	1.2579	1.2562	1.25485	1.25885	1.25885	1.2594	1.25655	1.2581	1.26285
	842	1.2676	1.26115	1.2623	1.2625	1.26515	1.26955	1.26995	1.27275	1.26595	1.26665	1.2644	1.268	1.28045	1.2749	1.26685	1.25235	1.26975	1.2709	1.2737	1.2768	1.2768	1.2663	1.2604	1.26135	1.26515	1.26495	1.27105	1.2703	1.26115	1.25985	1.2619	1.25885	1.25715	1.2663	1.2659	1.26615	1.2682	1.26915	1.2655	1.2642	1.26705	1.2671	1.2703	1.26265	1.2644	1.26725	1.2737	1.27225
	843	1.2575	1.2497	1.2432	1.24435	1.2432	1.24665	1.2537	1.26385	1.2568	1.2566	1.25445	1.24835	1.25295	1.252	1.2436	1.24075	1.24325	1.2484	1.2526	1.2522	1.25255	1.2556	1.25295	1.2495	1.2497	1.2528	1.25215	1.25715	1.2533	1.247	1.25235	1.25215	1.2539	1.2556	1.2562	1.26	1.2598	1.2642	1.2615	1.2589	1.25945	1.261	1.26245	1.2539	1.25065	1.25485	1.2583	1.2579
	844	1.27695	1.277	1.27565	1.2686	1.2678	1.2663	1.2703	1.27045	1.2705	1.26955	1.26975	1.2684	1.2676	1.2711	1.2669	1.26595	1.2648	1.2598	1.2646	1.2621	1.2579	1.25235	1.2518	1.25655	1.2665	1.26785	1.26725	1.2646	1.26875	1.265	1.26325	1.2619	1.2625	1.26595	1.2625	1.2617	1.2667	1.26225	1.2587	1.2686	1.26725	1.26765	1.26135	1.26515	1.272	1.27315	1.26725	1.26535
	845	1.2665	1.2728	1.273	1.27125	1.27755	1.27225	1.27585	1.26875	1.2688	1.2699	1.2705	1.2701	1.2684	1.2661	1.2638	1.2602	1.25505	1.2642	1.2617	1.2682	1.2718	1.26975	1.2665	1.26745	1.2669	1.26325	1.26765	1.2623	1.25925	1.25675	1.25775	1.25405	1.25695	1.2608	1.25675	1.25465	1.2577	1.2676	1.26175	1.264	1.2638	1.2711	1.2636	1.26535	1.26515	1.25865	1.25335	1.26115
	846	1.1139	1.1099	1.1166	1.12305	1.1282	1.1215	1.12	1.11885	1.12135	1.11405	1.1055	1.11275	1.1145	1.112	1.1118	1.108	1.10165	1.0969	1.09005	1.0954	1.1116	1.10985	1.10605	1.1036	1.1086	1.1078	1.11545	1.12155	1.12705	1.1307	1.12765	1.11735	1.1122	1.1164	1.1189	1.1269	1.1301	1.1242	1.12095	1.12	1.1194	1.11965	1.1187	1.11945	1.1181	1.11945	1.1135	1.11755
	847	0.9644	0.9701	0.9701	0.9668	0.9609	0.96705	0.96895	0.96455	0.96725	0.9674	0.963	0.96665	0.96435	0.9634	0.9657	0.9588	0.96135	0.9632	0.9661	0.96645	0.9697	0.9741	0.9766	0.96895	0.96645	0.9695	0.96605	0.9682	0.9653	0.96645	0.96495	0.9607	0.9562	0.95905	0.95785	0.95845	0.9634	0.9613	0.9579	0.96015	0.96285	0.9613	0.96305	0.96075	0.9657	0.97045	0.9644	0.9577
	848	0.9623	0.96305	0.96285	0.96305	0.96245	0.96645	0.9657	0.9617	0.9571	0.95635	0.96325	0.9588	0.9562	0.95845	0.9581	0.95595	0.95155	0.9476	0.9525	0.9497	0.95695	0.96035	0.9733	0.9678	0.95715	0.9535	0.9552	0.95805	0.95405	0.95445	0.95195	0.95635	0.95445	0.9569	0.9554	0.9546	0.96095	0.9674	0.9638	0.9611	0.96265	0.9615	0.96075	0.95615	0.96055	0.95655	0.95845	0.9581
	849	0.94205	0.947	0.94585	0.9415	0.9436	0.94375	0.9489	0.95635	0.95805	0.9573	0.9539	0.95045	0.9533	0.95425	0.9577	0.95575	0.9554	0.9575	0.96455	0.95785	0.9556	0.9573	0.9556	0.95595	0.9569	0.9533	0.94855	0.95365	0.9573	0.95365	0.95065	0.95235	0.9569	0.9577	0.95635	0.9586	0.95655	0.9613	0.95825	0.9575	0.96	0.964	0.9602	0.9579	0.96205	0.9636	0.96205	0.95945
	850	0.9552	0.94815	0.95425	0.9535	0.9552	0.95275	0.9592	0.9598	0.9615	0.9596	0.9569	0.9617	0.9649	0.9676	0.96455	0.9569	0.95425	0.9546	0.95125	0.95065	0.94815	0.94965	0.9514	0.9556	0.9554	0.95425	0.95845	0.95485	0.96205	0.9583	0.9611	0.96115	0.9573	0.9499	0.95405	0.94895	0.9541	0.95865	0.95445	0.9579	0.95425	0.9544	0.9588	0.96305	0.96285	0.97025	0.96835	0.96795
	851	0.95885	0.9573	0.95695	0.9556	0.96055	0.95885	0.95445	0.94585	0.94875	0.9495	0.95005	0.95045	0.9554	0.95195	0.95025	0.95195	0.9537	0.95555	0.9537	0.95485	0.9508	0.9552	0.9554	0.9535	0.9556	0.95215	0.9491	0.9493	0.95405	0.9571	0.9548	0.9556	0.9573	0.95555	0.95615	0.95695	0.95275	0.9533	0.95215	0.95885	0.9594	0.96055	0.963	0.968	0.96605	0.9634	0.9609	0.96245
	852	0.9512	0.9537	0.95175	0.95465	0.95635	0.95825	0.9529	0.95215	0.95235	0.9579	0.95535	0.955	0.95635	0.96015	0.9615	0.9609	0.9663	0.9621	0.9577	0.95445	0.9533	0.9533	0.9554	0.95405	0.95525	0.95845	0.9598	0.96265	0.96165	0.96305	0.95805	0.9518	0.9493	0.9546	0.95805	0.95635	0.9592	0.95865	0.9577	0.95975	0.9653	0.95425	0.9531	0.9537	0.9575	0.96305	0.95905	0.95405
	853	0.9636	0.96435	0.9596	0.96205	0.95465	0.95485	0.95865	0.96055	0.95845	0.9577	0.9573	0.9598	0.9682	0.96625	0.96185	0.95825	0.96095	0.96225	0.96285	0.9615	0.96225	0.9615	0.9596	0.9594	0.95995	0.9602	0.9632	0.9649	0.96625	0.96875	0.97065	0.9693	0.9657	0.97065	0.96835	0.9653	0.96495	0.96875	0.96835	0.96685	0.9651	0.9611	0.9621	0.96455	0.9676	0.9613	0.9634	0.96165
	854	0.96055	0.9615	0.959	0.96055	0.96265	0.96725	0.9638	0.96245	0.96225	0.964	0.96475	0.9632	0.9609	0.95825	0.96	0.9602	0.96455	0.96245	0.96245	0.9613	0.9598	0.9577	0.96055	0.95805	0.95885	0.9592	0.96415	0.968	0.96705	0.9672	0.9617	0.96515	0.9672	0.97045	0.9653	0.97255	0.9766	0.97215	0.97105	0.9708	0.97355	0.96955	0.9655	0.9636	0.9636	0.9653	0.96205	0.963
	855	0.96265	0.96165	0.96035	0.96435	0.96515	0.96455	0.9617	0.95995	0.96035	0.9619	0.9628	0.9619	0.96075	0.9598	0.9581	0.9655	0.9613	0.9663	0.9657	0.9703	0.96815	0.96435	0.9659	0.96225	0.96475	0.96435	0.96265	0.96095	0.96705	0.971	0.96895	0.9619	0.95845	0.9571	0.9615	0.9573	0.9615	0.9609	0.95845	0.9638	0.9636	0.963	0.96285	0.9617	0.9573	0.95655	0.95955	0.95865
	856	0.92965	0.93365	0.9363	0.9369	0.9363	0.9323	0.9327	0.93155	0.9344	0.94015	0.94225	0.9405	0.9405	0.93675	0.9333	0.9388	0.9348	0.9367	0.93405	0.9348	0.93595	0.93825	0.93535	0.94015	0.93725	0.9308	0.9354	0.93325	0.9371	0.93465	0.93425	0.9327	0.9398	0.938	0.93995	0.9466	0.94055	0.9409	0.93955	0.9428	0.94335	0.94185	0.9382	0.93825	0.93495	0.93615	0.9384	0.93975
	857	0.9211	0.9262	0.9281	0.92165	0.91995	0.9224	0.92415	0.92605	0.9262	0.92375	0.91995	0.91415	0.9169	0.9224	0.92045	0.92015	0.91955	0.9201	0.9224	0.92165	0.92375	0.93	0.92795	0.9344	0.9308	0.92295	0.92395	0.923	0.9285	0.9224	0.9195	0.9176	0.9218	0.9226	0.9293	0.9304	0.9304	0.9247	0.9266	0.92525	0.92435	0.9243	0.927	0.9266	0.9235	0.927	0.9291	0.92585
	858	0.93915	0.94455	0.9428	0.94435	0.94185	0.94315	0.93955	0.94815	0.94435	0.94755	0.9428	0.93885	0.94265	0.9424	0.9457	0.9491	0.95195	0.94415	0.9457	0.9449	0.94835	0.9449	0.94245	0.94525	0.94245	0.94645	0.9493	0.95615	0.95405	0.9527	0.9573	0.9701	0.9655	0.959	0.9607	0.9644	0.968	0.96455	0.9668	0.9686	0.972	0.9705	0.96665	0.96055	0.96495	0.9607	0.95905	0.96285
	859	0.9781	0.97675	0.9716	0.9729	0.97275	0.976	0.9728	0.9716	0.98155	0.9859	0.98	0.9747	0.9743	0.9739	0.9777	0.97655	0.9739	0.9741	0.9762	0.97025	0.97065	0.9697	0.97085	0.9714	0.9703	0.97315	0.97315	0.9703	0.96795	0.96955	0.96685	0.9718	0.9737	0.97695	0.976	0.98245	0.9817	0.9806	0.9798	0.98035	0.97925	0.97655	0.98325	0.9819	0.9815	0.98435	0.98095	0.97845
	860	0.98	0.9756	0.97335	0.9712	0.976	0.97275	0.9758	0.9764	0.9745	0.97295	0.97525	0.972	0.97755	0.97295	0.97235	0.97045	0.9697	0.97275	0.96895	0.9714	0.9718	0.97405	0.97105	0.97635	0.9745	0.9781	0.97755	0.9783	0.97885	0.97525	0.9762	0.9777	0.98135	0.97335	0.97105	0.97485	0.9731	0.97655	0.97505	0.9747	0.9739	0.9783	0.97675	0.97485	0.97295	0.9699	0.9712	0.97145
	861	0.97465	0.97735	0.98245	0.9829	0.97885	0.9714	0.97565	0.9764	0.97695	0.9777	0.9764	0.97335	0.9739	0.9762	0.97355	0.9718	0.97375	0.9758	0.97005	0.97465	0.97125	0.9676	0.96625	0.97315	0.9768	0.9737	0.9756	0.9741	0.98	0.9827	0.98595	0.9842	0.98215	0.96875	0.97465	0.976	0.9781	0.9775	0.97425	0.98095	0.9808	0.97235	0.9682	0.9737	0.97005	0.9659	0.96835	0.97085
	862	0.9758	0.96875	0.9674	0.964	0.9699	0.97275	0.97255	0.97165	0.96435	0.9615	0.9649	0.96245	0.95745	0.95555	0.9579	0.97045	0.97045	0.96515	0.9659	0.9661	0.9567	0.96245	0.96225	0.9607	0.95905	0.95655	0.9663	0.96475	0.9581	0.96245	0.963	0.96305	0.97145	0.9699	0.97735	0.96815	0.96725	0.9672	0.97085	0.9724	0.9682	0.96795	0.9619	0.96055	0.9617	0.9663	0.96205	0.96495
	863	0.9621	0.9638	0.96225	0.96095	0.96555	0.96835	0.9653	0.96475	0.96875	0.97615	0.97925	0.97925	0.9737	0.9703	0.9726	0.96685	0.9678	0.9712	0.976	0.9714	0.97085	0.9714	0.9699	0.96875	0.9682	0.9682	0.9667	0.9743	0.97105	0.968	0.96645	0.9653	0.96225	0.96815	0.9699	0.96705	0.96645	0.9705	0.968	0.96835	0.9722	0.968	0.9653	0.96455	0.96665	0.9609	0.96285	0.9644
	864	0.9924	0.99905	0.99945	0.99695	0.9895	0.9895	0.98895	0.9901	0.9863	0.9909	0.98665	0.9838	0.98805	0.98805	0.9869	0.98765	0.9903	0.9865	0.9926	0.98955	0.9886	0.9859	0.9857	0.99205	0.9884	0.9863	0.9813	0.97985	0.9838	0.98555	0.9867	0.98745	0.9802	0.9798	0.98305	0.97695	0.97465	0.97485	0.9804	0.9815	0.97735	0.9827	0.9924	0.98535	0.9869	0.9886	0.9905	0.98265
	865	0.9897	0.98765	0.99105	0.984	0.98305	0.9844	0.9808	0.9827	0.98135	0.98345	0.98595	0.98265	0.9817	0.9884	0.98855	0.98075	0.9829	0.9838	0.98175	0.9842	0.98345	0.98935	0.99335	0.98725	0.9848	0.98615	0.9901	0.993	0.99045	0.98915	0.98855	0.9842	0.98705	0.98015	0.9785	0.9838	0.9838	0.98095	0.98535	0.9857	0.98515	0.97885	0.98475	0.9903	0.98915	0.98535	0.9848	0.98475
	866	0.9783	0.97675	0.9829	0.9876	0.98305	0.9783	0.9785	0.9836	0.9863	0.98095	0.9756	0.98075	0.9762	0.97775	0.9768	0.9781	0.9777	0.97655	0.9779	0.98155	0.9796	0.9798	0.98015	0.98645	0.98615	0.98705	0.98515	0.9811	0.9804	0.9787	0.9811	0.98225	0.9836	0.9888	0.992	0.99145	0.98705	0.98455	0.9869	0.9913	0.9947	0.9886	0.98575	0.98455	0.98535	0.9884	0.9863	0.98475
	867	0.984	0.9844	0.98135	0.9802	0.9846	0.9863	0.9918	0.98495	0.9806	0.98	0.97885	0.98345	0.9825	0.98135	0.98405	0.9871	0.98345	0.98765	0.98365	0.98155	0.9815	0.9817	0.9827	0.984	0.98135	0.97965	0.9876	0.9829	0.98305	0.97965	0.98195	0.9842	0.984	0.98305	0.98495	0.9844	0.97905	0.984	0.9827	0.981	0.98265	0.98365	0.98095	0.9796	0.98325	0.9798	0.9798	0.984
	868	0.97405	0.9735	0.972	0.9777	0.98035	0.98055	0.9804	0.98305	0.98645	0.98285	0.98535	0.9888	0.98685	0.9859	0.98285	0.9819	0.97965	0.98405	0.9878	0.9867	0.9863	0.98535	0.9882	0.98385	0.98805	0.98725	0.98365	0.97925	0.98035	0.9827	0.98345	0.9779	0.98135	0.98325	0.98555	0.9886	0.9935	0.9907	0.98765	0.9863	0.9876	0.98915	0.9907	0.99015	0.9905	0.98725	0.98935	0.9901
	869	0.99775	1.00805	0.99905	0.99655	0.9947	0.99585	0.9924	0.99145	0.9882	0.99125	0.99545	0.99335	0.9922	0.98895	0.98935	0.9924	0.99415	0.992	0.99585	0.9888	0.9876	0.98135	0.9863	0.988	0.9888	0.9916	0.9924	0.9953	0.99355	0.9922	0.98515	0.98805	0.9918	0.99815	0.99715	0.9972	0.99905	0.99545	0.9926	0.98915	0.99735	0.99775	1.0008	0.99565	0.9958	0.9983	1.0067	1.00725
	870	1.00955	1.00575	0.9983	0.99275	0.98665	0.98805	0.98955	1.00005	1.0004	1.0048	0.9949	0.99125	0.9924	0.99125	0.9943	0.9974	0.99695	0.99125	0.9905	0.99085	0.9951	0.992	0.9947	0.99015	0.9897	0.9903	0.98935	0.98975	0.9867	0.98705	0.97925	0.98225	0.98345	0.98805	0.9876	0.9884	0.98725	0.98555	0.9901	0.98785	0.9907	0.9909	0.9947	0.98975	0.98935	0.9886	0.9928	0.99275
	871	0.9882	1.0023	1.0029	0.9972	0.9949	0.99225	0.9939	0.99355	0.99125	0.9848	0.98075	0.9798	0.9821	0.97775	0.97445	0.9762	0.98175	0.9884	0.9836	0.9842	0.98095	0.9819	0.97905	0.9781	0.98225	0.98175	0.9819	0.98155	0.98115	0.9806	0.98305	0.9859	0.9888	0.988	0.9863	0.9865	0.9825	0.9857	0.9886	0.9979	0.9928	0.98705	0.9842	0.98645	0.99145	0.9949	0.99065	0.98705
	872	0.98725	0.992	0.99485	0.9884	0.99165	0.9911	0.99525	0.9945	0.99205	0.98785	0.9844	0.98475	0.9871	0.98955	0.9878	0.9831	0.9876	0.99335	0.99165	0.99065	0.98725	0.9882	0.9865	0.9865	0.98725	0.98575	0.9951	0.99125	0.99145	0.99105	0.9958	0.99125	0.988	0.9924	0.99795	0.99015	0.9897	0.99125	0.9865	0.9903	0.98935	0.99045	0.97845	0.9819	0.9815	0.9861	0.98705	0.9846
	873	0.99315	0.99335	0.996	1.00515	1.0025	0.9968	0.99905	1.00215	0.99945	0.98935	0.98935	0.9926	0.9928	0.9924	0.99355	0.9966	0.9928	0.9966	1.0021	0.99545	0.9907	0.99145	0.99585	0.9949	0.99335	0.99335	0.98705	0.9821	0.9844	0.98495	0.99145	0.98995	0.989	0.99415	0.99775	0.99355	0.9882	0.9863	0.98685	0.988	0.9863	0.98305	0.9838	0.98915	0.98745	0.98035	0.97845	0.9783
	874	0.99085	0.99315	0.992	0.99395	0.9926	0.99415	0.99465	0.99645	0.99355	0.9941	0.9966	0.9983	0.9958	0.99415	0.99965	0.9974	0.9964	0.993	0.9928	0.98575	0.9882	0.9922	0.9909	0.98935	0.9886	0.9924	0.99145	0.98955	0.99125	0.9966	0.99545	0.99545	0.99105	0.9884	0.9899	0.9903	0.98765	0.988	0.98665	0.9867	0.9901	0.98895	0.99295	0.985	0.9796	0.98175	0.99165	0.99125
	875	0.9861	0.9907	0.98535	0.99355	0.99205	0.9953	0.99275	0.99125	0.99275	0.9949	0.9947	0.9979	1.00305	0.99925	0.9941	0.9882	0.99415	0.99145	0.99775	1.00005	0.993	0.99315	0.98875	0.98975	0.99735	0.9924	0.99275	0.9987	0.9955	0.99675	0.996	0.9966	1.00025	1.001	1.00175	1.00765	1.004	1.00825	1.00975	1.009	1.0071	1.00215	1.0019	0.9964	1.00215	1.00135	1.0023	1.00325
	876	0.99295	0.99395	0.9964	0.9987	0.9949	0.9926	0.99105	0.99335	0.99775	0.9941	0.99165	0.9934	0.99165	0.99395	0.9945	0.9922	0.9943	0.99105	0.98915	0.99085	0.98915	0.99545	0.9991	1	1.00005	0.9895	0.98895	0.9924	0.9909	0.993	0.99815	1.00325	1.00075	0.9958	0.99735	0.9953	0.99485	0.98975	0.98915	0.99165	0.99185	0.99105	0.99245	0.99125	0.9878	0.9863	0.98475	0.9848
	877	0.99225	0.99375	0.9926	0.98915	0.98935	0.99125	0.9941	0.99335	0.99585	0.99985	1.0019	0.9983	0.99855	0.99585	0.9985	1	0.9972	0.99775	0.9962	0.99125	0.98975	0.9903	0.98915	0.9867	0.98435	0.9819	0.9888	0.99505	0.9985	0.993	0.9947	0.9901	0.9935	0.99735	0.99335	0.9899	0.99295	0.9926	0.9901	0.99085	0.99065	0.9968	0.99605	1.00365	1.0103	1.01075	1.0054	1.00615
	878	0.9838	0.97845	0.9796	0.98075	0.98115	0.98325	0.98995	0.98915	0.9861	0.9844	0.98135	0.98575	0.98825	0.99375	0.9903	0.99315	0.99105	0.99105	0.98645	0.99145	0.9869	0.98535	0.98745	0.9884	0.98305	0.98135	0.9821	0.9842	0.98385	0.97635	0.9804	0.97255	0.97845	0.9821	0.98305	0.98305	0.984	0.98115	0.98135	0.98535	0.9867	0.98625	0.98285	0.9825	0.98555	0.9865	0.9819	0.9819
	879	0.98955	0.9945	0.99865	1.00005	1.00025	0.9947	0.9918	0.992	0.9939	0.99585	0.99375	0.99645	1.00215	1.00445	1.0006	0.9987	0.99315	0.99335	0.9945	0.9981	0.9968	0.98995	0.98665	0.99105	0.99395	0.9943	0.9941	0.9989	0.99755	0.99755	1.0002	0.99755	0.99775	1	1.0014	1.0061	1.0052	1.00115	0.9968	0.9945	0.99755	0.99985	1.00005	0.99835	1.0069	1.01245	1.005	1.0048
	880	1.00425	1.00175	0.99855	1.0048	1.0042	1.01055	1.0098	1.00825	0.99985	1.00345	1.0052	1.0092	1.01475	1.0149	1.01565	1.0138	1.0128	1.0069	1.00575	1.00595	1.0086	1.0084	1.0103	1.00595	1.00465	1.00365	1.0006	1.0052	1.0048	1.00365	1.00155	1.0033	1.00615	1.005	1	1.00155	0.99985	0.99945	1.00385	1.00575	1.00635	1	0.9983	0.9964	0.99835	0.9966	0.9981	0.99465
	881	0.9924	0.99315	0.99715	0.99795	0.99375	0.99485	0.99505	0.99735	1.0008	1.00555	1.005	1.0031	1.0033	1.00255	1.00515	1.00445	1.00195	0.99695	0.99355	0.9945	0.99775	1.0027	1.00385	0.99695	0.9941	1.0016	0.99925	1.0029	1	0.9991	0.99375	0.99525	0.996	0.9945	0.99605	0.9951	0.9886	0.9939	0.99755	0.99565	0.99485	0.99545	0.99855	0.99715	0.9985	0.9941	1.0004	0.99715
	882	1.0019	1.00005	1.00215	1.0077	1.00235	0.99905	1.00325	0.99985	1.00555	1.0103	1.0105	1.00615	1.0048	1.00765	1.00235	0.99855	1.00025	1.0054	1.0008	0.9991	1.00045	1.0006	1.0042	0.9985	0.99815	1.0006	1.00195	1.0025	1.00595	0.99945	1.0023	1.0012	0.99755	0.9987	1.001	1.0035	1.0044	1.00385	1.00575	1.00365	1.00595	1.00155	0.9974	0.99795	1.0008	0.9968	0.99755	1.0071
	883	1.00575	1.0084	1.005	0.99775	0.9993	0.99795	0.9985	0.99835	0.9979	0.99775	1.00235	1.005	1.0025	1.00115	1.0029	1.00975	1.0071	1.0038	0.99585	1.0012	1.0027	1.0044	1.00385	1.0075	1.00955	1.00365	1.0069	1.0075	1.01645	1.01565	1.01835	1.0157	1.014	1.0136	1.0122	1.0067	1.00635	1.0086	1.00305	1.00365	1.0061	1.00175	0.9962	1.00385	1.00305	1.0029	0.99925	0.996
	884	1.00325	0.99795	0.9983	1.0006	1.00535	1.0073	1.0033	1.0056	1.00555	1.00345	1.00365	1.00135	1.0027	1.00345	1.00615	1.00555	1.0008	0.9981	0.99905	1.00555	1.0084	1.00935	0.99795	0.99775	1.00345	1.005	1.0027	1.0044	1.00745	1.00865	1.0027	1.00155	1.0061	0.99985	0.99795	0.9985	0.9966	1.0025	1.00195	1.00195	1.00305	1.0006	1.001	1.00725	1.00955	1.00595	1.00595	1.00575
	885	1.00385	1.00175	1.00465	1.0086	1.009	1.01125	1.01225	1.0149	1.0067	1.00495	1.00635	1.0067	1.0065	1.00425	1.0128	1.0164	1.01525	1.01565	1.01815	1.0115	1.01075	1.0105	1.0067	1.0075	1.01015	1.00845	1.0061	1.0063	1.00785	1.01395	1.0151	1.01545	1.01455	1.0172	1.01205	1.0122	1.01775	1.01455	1.0103	1.00595	1.00955	1.0084	1.00805	1.00495	1.017	1.01815	1.00995	1.0092
	886	1.00155	1.00155	0.99885	0.9966	0.992	0.996	1.0025	1.00535	1.00535	1.001	1.00025	1.00235	1.00575	1.00885	1.00995	1.0046	1.00175	0.99395	1.0002	0.9989	1.00635	1.0063	1.00785	1.00235	0.9964	0.996	0.9966	0.9989	0.99485	1.0006	0.99815	0.99755	0.9943	0.9949	0.9926	0.99165	0.99795	0.99505	0.9958	0.99295	0.99885	0.99945	0.99675	0.98975	0.9924	0.98785	0.9909	0.9943
	887	1.0016	1.0052	1.0006	1.00345	1.00745	1.0088	1.00155	1.0004	0.99735	1.00365	1.00595	0.9983	0.9928	0.99105	0.99775	1.00365	1.0035	0.99925	0.9924	0.99145	0.99275	0.9918	1.0006	1.0031	0.99105	0.9861	0.99335	1.0008	1.0031	0.99795	0.99165	0.99185	0.99775	0.99565	0.9977	1.0012	1.0054	1.01245	1.0109	1.0042	0.99695	1.0004	0.9949	0.9876	0.98645	0.9808	0.97905	0.9859
	888	0.99125	0.98975	0.9836	0.9909	1.0025	1.0073	1.0023	0.99415	0.99395	0.98575	0.9842	0.9926	0.9947	0.9968	1.0033	1.0029	1.00405	1.0046	0.99335	0.9964	0.99675	0.99565	0.9987	1.00595	1.0061	0.99965	1.009	1.00785	1.0044	1.00325	1.00805	1.00995	1.0002	0.99335	1.001	0.9981	0.99185	0.9861	0.9817	0.98685	0.9888	1.00175	1.00135	0.9945	0.9911	0.9918	0.99775	1.00135
	889	1.1614	1.161	1.165	1.15565	1.14955	1.14215	1.1509	1.15645	1.1494	1.13735	1.1404	1.1534	1.1576	1.1553	1.15185	1.1433	1.1448	1.15565	1.1507	1.14615	1.14635	1.14535	1.13755	1.1505	1.14955	1.14635	1.1547	1.14845	1.149	1.13815	1.13885	1.13315	1.14325	1.14995	1.15625	1.15835	1.15185	1.15375	1.1515	1.14785	1.1448	1.1469	1.1374	1.1389	1.15225	1.1522	1.1494	1.1545
	890	1.3035	1.2995	1.29855	1.29795	1.29415	1.3004	1.3058	1.30235	1.29105	1.28825	1.2863	1.2888	1.2873	1.2896	1.2852	1.28515	1.2995	1.30085	1.3012	1.2924	1.29875	1.2909	1.2938	1.29755	1.29915	1.3098	1.3001	1.2993	1.2991	1.29795	1.3012	1.29585	1.28425	1.29015	1.30065	1.29645	1.2907	1.28785	1.2947	1.3012	1.2974	1.2869	1.2869	1.29285	1.28635	1.2892	1.2993	1.2961
	891	1.2989	1.29985	1.3081	1.30825	1.30195	1.30635	1.30255	1.29435	1.29245	1.2869	1.2846	1.28445	1.29395	1.2915	1.2951	1.297	1.3077	1.30215	1.3048	1.30425	1.306	1.30385	1.302	1.2951	1.2846	1.28575	1.2831	1.2787	1.27815	1.28405	1.29645	1.29755	1.2892	1.28975	1.2953	1.29475	1.29605	1.29645	1.30025	1.3138	1.3025	1.2966	1.30215	1.2932	1.2959	1.2953	1.30235	1.301
	892	1.3014	1.29815	1.2907	1.2934	1.2947	1.297	1.29835	1.2964	1.29335	1.301	1.2972	1.30025	1.297	1.29015	1.29015	1.2966	1.30025	1.29965	1.306	1.3031	1.3035	1.31155	1.3094	1.29985	1.29815	1.2888	1.293	1.3056	1.2976	1.29395	1.2865	1.2934	1.31	1.31	1.30905	1.3054	1.30765	1.3012	1.29645	1.2934	1.28975	1.28745	1.29165	1.2972	1.29835	1.29775	1.3012	1.3054
	893	1.3199	1.3235	1.32125	1.31895	1.3138	1.30905	1.31515	1.3146	1.3117	1.32085	1.313	1.30425	1.3075	1.31705	1.3149	1.3094	1.3159	1.3174	1.31605	1.3203	1.3157	1.31225	1.3136	1.31415	1.31075	1.30655	1.30595	1.30845	1.31095	1.31535	1.31835	1.3155	1.31245	1.31055	1.3096	1.31475	1.3176	1.3214	1.31225	1.3083	1.31415	1.3193	1.3252	1.32905	1.3256	1.32485	1.31855	1.3132
	894	1.31055	1.30845	1.30275	1.29875	1.2985	1.30615	1.3069	1.31285	1.3094	1.30805	1.30805	1.3029	1.3056	1.30975	1.3096	1.30615	1.3077	1.3037	1.29815	1.30865	1.31285	1.309	1.2945	1.3012	1.30045	1.29835	1.30465	1.30865	1.29705	1.29585	1.3016	1.29565	1.29685	1.2913	1.29165	1.28765	1.29265	1.29815	1.3035	1.3119	1.3113	1.3054	1.297	1.30715	1.3085	1.3073	1.3067	1.3153
	895	1.3149	1.31325	1.30765	1.306	1.3146	1.3065	1.3073	1.3119	1.31415	1.30825	1.30555	1.31705	1.3153	1.31075	1.30905	1.30825	1.31645	1.31035	1.2987	1.30175	1.30635	1.3035	1.2976	1.30135	1.3058	1.31395	1.31265	1.31685	1.3159	1.3109	1.32315	1.3174	1.3102	1.3178	1.31875	1.31875	1.3195	1.31265	1.3125	1.32295	1.3203	1.31435	1.3033	1.30255	1.31185	1.31725	1.3096	1.3121
	896	1.31435	1.31955	1.31745	1.3218	1.32295	1.3237	1.3182	1.3157	1.3199	1.32065	1.31415	1.3195	1.31915	1.3174	1.3134	1.30465	1.3054	1.30505	1.30865	1.31265	1.3159	1.31435	1.31705	1.33115	1.3363	1.34295	1.3405	1.33705	1.3407	1.34045	1.3363	1.3357	1.33595	1.3439	1.33825	1.3403	1.34355	1.34375	1.34165	1.326	1.3216	1.32025	1.3277	1.3281	1.33595	1.32695	1.326	1.3228
	897	1.3136	1.3176	1.3201	1.3245	1.32295	1.32445	1.32145	1.3168	1.31265	1.3178	1.3199	1.32045	1.3235	1.3264	1.3268	1.33035	1.3302	1.32315	1.3216	1.3136	1.322	1.31535	1.30595	1.306	1.3096	1.318	1.3239	1.3279	1.32355	1.32675	1.32715	1.33115	1.32695	1.32675	1.3273	1.32735	1.32755	1.3174	1.32065	1.32065	1.3304	1.32195	1.3241	1.32105	1.32485	1.3186	1.31815	1.3151
	898	1.32445	1.31665	1.3178	1.32125	1.3212	1.3174	1.3178	1.3222	1.32105	1.31285	1.31115	1.31185	1.31285	1.3142	1.31455	1.32485	1.3296	1.32465	1.32485	1.32905	1.3325	1.33765	1.3365	1.32715	1.3342	1.33725	1.3367	1.33285	1.33115	1.3302	1.33055	1.32735	1.32905	1.33075	1.3292	1.32965	1.33515	1.3403	1.33745	1.3323	1.3302	1.33305	1.32755	1.3294	1.3218	1.31435	1.3136	1.3165
	899	1.31475	1.31015	1.31395	1.3136	1.3216	1.3203	1.3174	1.31185	1.3159	1.3224	1.3203	1.3161	1.31875	1.31915	1.31955	1.32335	1.32505	1.3258	1.32585	1.32565	1.3233	1.32275	1.3174	1.31915	1.31535	1.3085	1.31245	1.318	1.3176	1.3098	1.3134	1.3113	1.3115	1.31645	1.3231	1.3216	1.3203	1.31935	1.3161	1.318	1.31325	1.3155	1.31645	1.3155	1.3132	1.31555	1.31625	1.3153
	900	1.3241	1.32905	1.33495	1.33115	1.3216	1.3149	1.31115	1.31495	1.3153	1.3121	1.314	1.3163	1.32235	1.3243	1.3285	1.3298	1.31835	1.31835	1.3136	1.3178	1.31605	1.31895	1.31495	1.31915	1.31475	1.3115	1.31665	1.31875	1.32545	1.322	1.32065	1.3165	1.3197	1.3157	1.31245	1.31015	1.30865	1.30445	1.3098	1.3113	1.31835	1.32335	1.3197	1.3199	1.3182	1.3168	1.3136	1.31685
	901	1.32255	1.3201	1.3136	1.31685	1.317	1.31395	1.31435	1.314	1.31835	1.3178	1.32125	1.3195	1.33055	1.3401	1.34145	1.3403	1.3369	1.32465	1.32215	1.3235	1.3243	1.3325	1.3371	1.3336	1.33495	1.3329	1.3342	1.3355	1.33095	1.335	1.3367	1.338	1.33285	1.3298	1.3249	1.32565	1.32545	1.3281	1.32085	1.3237	1.3262	1.32315	1.32275	1.32845	1.331	1.3273	1.31705	1.3224
	902	1.3096	1.31455	1.30925	1.31265	1.3155	1.32505	1.32165	1.32235	1.31915	1.3241	1.3249	1.31975	1.3203	1.3201	1.3214	1.32275	1.3277	1.3233	1.3241	1.32005	1.3176	1.32065	1.3226	1.3153	1.3182	1.3256	1.32905	1.334	1.32865	1.32905	1.3226	1.3199	1.32335	1.3287	1.32675	1.327	1.326	1.3245	1.3207	1.31935	1.32295	1.32295	1.32465	1.3235	1.32025	1.31205	1.31285	1.3117
	903	1.33215	1.33955	1.33745	1.3325	1.326	1.33495	1.33725	1.32545	1.31625	1.31515	1.31815	1.3222	1.32165	1.3266	1.33055	1.32965	1.3285	1.32925	1.32945	1.33095	1.32925	1.3258	1.32505	1.32445	1.32465	1.3302	1.3298	1.33	1.32565	1.33	1.3279	1.32545	1.32215	1.32735	1.3214	1.3218	1.3289	1.32925	1.3321	1.3382	1.3388	1.3361	1.34335	1.3447	1.3449	1.3447	1.347	1.3487
	904	1.3367	1.3384	1.3348	1.3317	1.338	1.34145	1.3382	1.33705	1.33955	1.3403	1.33805	1.3304	1.33645	1.33435	1.3302	1.33075	1.3323	1.33155	1.32695	1.32565	1.3245	1.32565	1.3224	1.3205	1.32695	1.32905	1.32905	1.33305	1.32925	1.3258	1.33005	1.3342	1.3329	1.3388	1.3359	1.3367	1.33285	1.3271	1.3264	1.33055	1.3323	1.3407	1.34145	1.33475	1.3321	1.32235	1.32275	1.32655
	905	1.3344	1.3374	1.33555	1.3252	1.3224	1.32505	1.3262	1.33265	1.3426	1.34165	1.3407	1.33935	1.33725	1.33325	1.3367	1.3413	1.3405	1.3369	1.33785	1.3451	1.34165	1.3359	1.3342	1.3258	1.3277	1.3304	1.3359	1.3323	1.3327	1.335	1.3374	1.3298	1.33075	1.3264	1.3239	1.32675	1.3262	1.3258	1.32045	1.32545	1.326	1.32735	1.3239	1.3283	1.32905	1.3245	1.32825	1.33115
	906	1.3218	1.3111	1.314	1.3155	1.314	1.3117	1.31685	1.31265	1.31055	1.3096	1.3067	1.3054	1.3052	1.3102	1.31165	1.3138	1.3134	1.3153	1.313	1.3157	1.31055	1.3113	1.3115	1.313	1.30695	1.30925	1.31055	1.3155	1.31665	1.31455	1.3168	1.3155	1.3174	1.3123	1.3165	1.3195	1.32065	1.3161	1.31895	1.3138	1.31035	1.30595	1.3071	1.3115	1.31245	1.30655	1.30715	1.3098
	907	1.2947	1.2968	1.29835	1.30195	1.30025	1.29335	1.2947	1.2972	1.29875	1.29875	1.2953	1.2959	1.29355	1.29035	1.30005	1.3029	1.2985	1.29375	1.2934	1.2968	1.30595	1.30825	1.3079	1.30385	1.3033	1.30825	1.3062	1.30575	1.3092	1.3102	1.30025	1.3008	1.29585	1.29475	1.29225	1.2934	1.2953	1.2947	1.30175	1.29855	1.2976	1.2955	1.2995	1.2993	1.30045	1.29795	1.3046	1.3117
	908	1.29775	1.2966	1.29355	1.2951	1.29625	1.29665	1.29435	1.29475	1.28685	1.28805	1.28805	1.2932	1.2922	1.2892	1.29565	1.28725	1.28805	1.2865	1.29415	1.2892	1.28405	1.2842	1.2877	1.2907	1.2823	1.2848	1.28095	1.2846	1.27755	1.2793	1.289	1.29205	1.285	1.29415	1.29625	1.3016	1.29455	1.29685	1.2955	1.2951	1.29585	1.29685	1.29395	1.29185	1.29625	1.3008	1.30065	1.2949
	909	1.28785	1.29245	1.2949	1.29685	1.29475	1.2896	1.2941	1.2947	1.2945	1.293	1.30345	1.3096	1.3041	1.2968	1.2972	1.2951	1.2953	1.2947	1.2987	1.30005	1.2943	1.29375	1.293	1.29355	1.2951	1.2911	1.28825	1.2926	1.2936	1.29375	1.289	1.28975	1.28935	1.29395	1.29645	1.2949	1.29415	1.2901	1.2924	1.29415	1.2909	1.2863	1.2882	1.2919	1.2894	1.2905	1.297	1.29585
	910	1.30195	1.3016	1.29835	1.29645	1.30445	1.30465	1.3033	1.3052	1.30315	1.3016	1.302	1.3033	1.3054	1.30425	1.30715	1.30485	1.30675	1.30615	1.2999	1.3052	1.301	1.30025	1.2972	1.3027	1.3079	1.3039	1.30425	1.30385	1.3056	1.29855	1.30235	1.3075	1.31285	1.3107	1.30845	1.30025	1.2943	1.29395	1.30255	1.3058	1.29965	1.2993	1.29815	1.3037	1.29875	1.29835	1.29225	1.2949
	911	1.29625	1.29585	1.3031	1.3052	1.30195	1.2972	1.3016	1.3035	1.30615	1.3054	1.2989	1.29375	1.30085	1.29895	1.28975	1.289	1.29435	1.3016	1.30065	1.3014	1.30615	1.3058	1.30385	1.30235	1.30615	1.30555	1.30715	1.30945	1.31015	1.29925	1.30505	1.3016	1.30105	1.29395	1.2989	1.293	1.3056	1.3073	1.3035	1.30885	1.3092	1.30675	1.2928	1.2966	1.29625	1.29605	1.2989	1.30735
	912	1.29585	1.2968	1.29335	1.2848	1.2884	1.285	1.28115	1.29075	1.2951	1.29985	1.2951	1.29525	1.29755	1.3031	1.3069	1.301	1.29835	1.29915	1.2989	1.2999	1.29205	1.2869	1.2936	1.29855	1.3035	1.30735	1.30235	1.30295	1.2968	1.29545	1.2947	1.29605	1.29415	1.29395	1.2949	1.2953	1.29625	1.30105	1.30405	1.3081	1.3037	1.30295	1.3079	1.3069	1.3058	1.29965	1.3033	1.2905
	913	1.27335	1.2825	1.2827	1.2842	1.28405	1.28365	1.2852	1.28345	1.28345	1.2846	1.28195	1.2869	1.29125	1.2976	1.29795	1.29605	1.2913	1.28885	1.28535	1.2838	1.28175	1.28575	1.28555	1.2867	1.28845	1.2936	1.2892	1.2926	1.29375	1.29435	1.29455	1.29375	1.293	1.289	1.2825	1.28975	1.2989	1.3018	1.30255	1.29545	1.2909	1.28995	1.29435	1.29435	1.297	1.2982	1.29395	1.29795
	914	1.29415	1.2957	1.2896	1.2812	1.2825	1.29035	1.29435	1.29775	1.2955	1.29435	1.301	1.2974	1.29205	1.2869	1.2884	1.28785	1.28465	1.2844	1.285	1.2825	1.2856	1.2848	1.28405	1.28635	1.2858	1.293	1.2888	1.2869	1.2848	1.28825	1.27795	1.27815	1.28115	1.28405	1.2861	1.29225	1.2945	1.29795	1.2955	1.29335	1.2949	1.2911	1.29245	1.2941	1.289	1.28175	1.28005	1.28005
	915	1.29645	1.29145	1.2945	1.29685	1.30005	1.29205	1.2871	1.2854	1.2867	1.29245	1.29775	1.3014	1.29735	1.2995	1.30255	1.3008	1.3018	1.3052	1.30155	1.30125	1.30235	1.3012	1.301	1.2951	1.28975	1.28915	1.30045	1.3001	1.30235	1.30315	1.29835	1.29925	1.29855	1.29395	1.29855	1.29835	1.2985	1.2974	1.2951	1.29735	1.2995	1.30235	1.2983	1.30575	1.3052	1.30715	1.3008	1.29815
	916	1.31015	1.30695	1.30905	1.3071	1.30655	1.31055	1.3098	1.3151	1.32315	1.32485	1.3258	1.318	1.31705	1.318	1.3077	1.3014	1.3008	1.30125	1.3023	1.30175	1.30255	1.3039	1.3033	1.30635	1.2966	1.2949	1.2974	1.2949	1.29965	1.3014	1.29985	1.3001	1.30275	1.298	1.29605	1.2985	1.293	1.29285	1.2976	1.3123	1.3077	1.302	1.30465	1.31	1.31	1.31075	1.31015	1.31095
	917	1.2903	1.29355	1.2928	1.2806	1.28405	1.2785	1.27545	1.28365	1.2861	1.2842	1.29015	1.28765	1.2928	1.2903	1.28175	1.2825	1.28975	1.2915	1.2869	1.28765	1.2915	1.2951	1.29165	1.2936	1.293	1.2898	1.28725	1.28955	1.28765	1.293	1.2943	1.29565	1.2909	1.2804	1.27775	1.27795	1.2844	1.2821	1.27715	1.28195	1.285	1.2905	1.29395	1.28785	1.28595	1.28785	1.29145	1.28805
	918	1.2911	1.2869	1.28655	1.28785	1.29035	1.29205	1.28995	1.28365	1.2789	1.28115	1.2865	1.28555	1.2777	1.27315	1.2705	1.2783	1.2848	1.28325	1.28325	1.27905	1.2831	1.2907	1.28385	1.28235	1.28575	1.28285	1.27795	1.2766	1.2747	1.28825	1.2886	1.2953	1.289	1.28805	1.29285	1.2949	1.29205	1.28615	1.2865	1.28725	1.2947	1.2911	1.2945	1.3016	1.29355	1.28595	1.2827	1.2785
	919	1.2905	1.2886	1.2867	1.28805	1.2802	1.28135	1.2821	1.2827	1.2787	1.2791	1.2812	1.28345	1.2783	1.28005	1.28615	1.28805	1.2865	1.2852	1.28495	1.28745	1.29055	1.289	1.2888	1.28825	1.2894	1.28385	1.28385	1.28425	1.28365	1.28955	1.2907	1.28865	1.2884	1.28845	1.285	1.28595	1.2882	1.289	1.293	1.2972	1.29435	1.29355	1.2949	1.28465	1.2848	1.28515	1.2915	1.2873
	920	1.29265	1.2953	1.29225	1.29015	1.2932	1.28825	1.28935	1.28765	1.28595	1.28495	1.2865	1.2846	1.2842	1.28045	1.2804	1.28785	1.2846	1.2812	1.2873	1.2865	1.28635	1.2819	1.2827	1.28175	1.2842	1.28615	1.28745	1.2911	1.2953	1.28995	1.2915	1.2894	1.2877	1.2865	1.2909	1.2934	1.2871	1.27985	1.2833	1.2829	1.2781	1.28215	1.28175	1.2762	1.26685	1.26705	1.27465	1.2791
	921	1.3161	1.31265	1.3071	1.30195	1.3031	1.30675	1.30275	1.3016	1.3035	1.29875	1.30275	1.3014	1.30235	1.305	1.30865	1.3151	1.3075	1.3096	1.30845	1.3033	1.29435	1.2936	1.2947	1.3035	1.3054	1.3048	1.30195	1.2953	1.30005	1.30255	1.3081	1.3098	1.31095	1.30715	1.3037	1.2978	1.301	1.3041	1.30195	1.30825	1.3058	1.301	1.30485	1.3134	1.31895	1.3212	1.3176	1.3235
	922	1.30715	1.3092	1.3113	1.31185	1.3094	1.30595	1.302	1.30765	1.31455	1.30845	1.3075	1.30485	1.30445	1.3077	1.31	1.3096	1.30255	1.30345	1.3037	1.30955	1.3149	1.31035	1.3033	1.3079	1.2978	1.30215	1.30885	1.3058	1.31135	1.3077	1.3014	1.29985	1.3035	1.3018	1.3075	1.30615	1.30005	1.30085	1.3041	1.30695	1.30005	1.2905	1.29355	1.30005	1.301	1.3008	1.3058	1.306
	923	1.3056	1.305	1.30675	1.30845	1.3014	1.3004	1.30105	1.30235	1.29915	1.2989	1.3048	1.3134	1.31975	1.31	1.29985	1.3012	1.29985	1.30005	1.3073	1.30595	1.30255	1.29915	1.2951	1.2941	1.29735	1.2991	1.30195	1.3035	1.30025	1.30405	1.30235	1.30235	1.3054	1.30405	1.29915	1.2999	1.2936	1.28995	1.297	1.30235	1.3094	1.30845	1.31075	1.3079	1.3096	1.31075	1.30825	1.30845
	924	1.2861	1.29285	1.29125	1.29775	1.29815	1.3008	1.30085	1.29415	1.2875	1.28745	1.28785	1.29435	1.2989	1.2999	1.2976	1.29355	1.29525	1.29395	1.2972	1.2964	1.29395	1.29185	1.29205	1.28655	1.29205	1.29225	1.2884	1.29185	1.2892	1.28765	1.2831	1.2852	1.2825	1.29415	1.2905	1.29355	1.29375	1.2938	1.29455	1.29225	1.2957	1.29985	1.29225	1.28365	1.28785	1.28995	1.29145	1.2894
	925	1.2896	1.2905	1.2951	1.29775	1.2972	1.29375	1.293	1.2993	1.29185	1.2884	1.29035	1.28845	1.29055	1.29585	1.29645	1.2911	1.2936	1.29585	1.30345	1.30315	1.3016	1.29835	1.29585	1.29625	1.2949	1.2909	1.2875	1.2865	1.2915	1.28655	1.2892	1.2848	1.27965	1.28365	1.2831	1.28575	1.28595	1.2882	1.2924	1.2951	1.28845	1.2865	1.29285	1.2932	1.2934	1.2886	1.2867	1.2951
	926	1.2852	1.28365	1.2787	1.27625	1.27985	1.29055	1.30065	1.2972	1.29565	1.2865	1.28285	1.28725	1.2909	1.2928	1.2873	1.28825	1.28215	1.27545	1.26765	1.28005	1.2915	1.29125	1.2852	1.2808	1.27565	1.28595	1.2903	1.29705	1.29375	1.28975	1.2907	1.2867	1.2827	1.297	1.2995	1.29585	1.2989	1.29755	1.2907	1.29355	1.297	1.3008	1.29375	1.2947	1.29245	1.2884	1.27105	1.2785
	927	1.27755	1.27755	1.27835	1.273	1.28005	1.28575	1.28135	1.28025	1.28655	1.29015	1.29455	1.2976	1.28155	1.28805	1.28845	1.28785	1.28575	1.2968	1.29585	1.2985	1.2999	1.30695	1.2987	1.29895	1.30385	1.3048	1.30695	1.3054	1.31225	1.30215	1.2993	1.29245	1.2932	1.2978	1.30575	1.30465	1.30575	1.30025	1.3052	1.314	1.30655	1.31095	1.30575	1.30695	1.3132	1.31645	1.3062	1.2844
	928	1.3235	1.318	1.31285	1.31345	1.31555	1.31935	1.31265	1.31415	1.31225	1.3098	1.3119	1.3136	1.31455	1.3159	1.31455	1.3174	1.3144	1.3094	1.301	1.30445	1.3094	1.31225	1.31305	1.31015	1.3077	1.31015	1.31705	1.3216	1.32105	1.31705	1.32165	1.3224	1.3157	1.3096	1.30865	1.31205	1.3138	1.31875	1.31475	1.309	1.3142	1.31435	1.3115	1.313	1.31515	1.31665	1.31265	1.31205
	929	1.3117	1.3071	1.30295	1.3094	1.3077	1.3157	1.32235	1.32795	1.3165	1.3098	1.30275	1.3115	1.3176	1.314	1.3119	1.30825	1.31075	1.30445	1.30445	1.301	1.3004	1.3018	1.3052	1.3035	1.30255	1.30575	1.29965	1.30295	1.3035	1.30615	1.30735	1.3052	1.3048	1.30405	1.3121	1.3134	1.3113	1.30695	1.30505	1.30485	1.3067	1.30715	1.3092	1.3092	1.3077	1.29625	1.3004	1.3052
	930	1.32215	1.32045	1.31935	1.3197	1.3218	1.3176	1.3151	1.3163	1.3136	1.3155	1.31155	1.3111	1.3218	1.3254	1.32545	1.31975	1.31415	1.31035	1.3159	1.31475	1.32105	1.3151	1.305	1.30885	1.31605	1.3142	1.30655	1.3069	1.2989	1.3058	1.30595	1.30905	1.3033	1.31515	1.31265	1.31325	1.3193	1.3197	1.32085	1.3201	1.3201	1.3201	1.3197	1.3161	1.3132	1.30865	1.3075	1.305
	931	1.318	1.32005	1.3176	1.31855	1.3121	1.31015	1.31875	1.31115	1.3048	1.3134	1.3096	1.31415	1.3201	1.3199	1.3079	1.3088	1.3109	1.3111	1.31395	1.30805	1.30425	1.3071	1.30615	1.30175	1.3056	1.309	1.30695	1.3094	1.31015	1.31605	1.3193	1.31075	1.31055	1.30695	1.3079	1.31395	1.3149	1.3098	1.3136	1.3117	1.30825	1.30425	1.3054	1.31075	1.31415	1.31225	1.30885	1.30845
	932	1.31305	1.31095	1.30635	1.3048	1.3064	1.3035	1.30485	1.30215	1.30845	1.3113	1.31135	1.3058	1.3073	1.3115	1.3031	1.3031	1.30825	1.31455	1.30805	1.3073	1.30785	1.3113	1.31495	1.31075	1.30655	1.31305	1.3157	1.3088	1.301	1.30315	1.3094	1.3096	1.30635	1.30365	1.30235	1.2991	1.29895	1.30425	1.29855	1.3016	1.30405	1.30635	1.2999	1.305	1.2989	1.3117	1.3191	1.3245
	933	1.3157	1.3115	1.3094	1.3178	1.31835	1.3191	1.3199	1.31075	1.3138	1.31285	1.3031	1.30695	1.3071	1.31055	1.31015	1.3069	1.30215	1.30655	1.3088	1.30735	1.30405	1.3102	1.30845	1.3142	1.3115	1.29875	1.30655	1.31115	1.31585	1.31725	1.3184	1.3086	1.30465	1.3012	1.30465	1.30905	1.3079	1.30675	1.30635	1.3113	1.31115	1.3069	1.30865	1.31685	1.31645	1.3136	1.3117	1.31705
	934	1.3245	1.3216	1.3157	1.3199	1.32255	1.32065	1.3195	1.31455	1.3161	1.3159	1.32105	1.32235	1.32295	1.32215	1.32335	1.31475	1.32295	1.32025	1.31765	1.314	1.30805	1.3147	1.32405	1.3182	1.31475	1.3144	1.3092	1.31895	1.31415	1.3149	1.32255	1.3214	1.3201	1.3199	1.3159	1.31855	1.3214	1.32865	1.3241	1.31225	1.32145	1.3214	1.3203	1.3189	1.3067	1.30365	1.3098	1.3096
	935	1.31895	1.3159	1.3165	1.31605	1.3178	1.31895	1.32335	1.32525	1.32525	1.31855	1.31435	1.32295	1.322	1.3224	1.32715	1.32525	1.3287	1.32905	1.33	1.32545	1.33135	1.33155	1.32655	1.3264	1.326	1.32905	1.3294	1.3266	1.3277	1.33595	1.3369	1.3342	1.3325	1.32635	1.31435	1.3115	1.31115	1.31645	1.31055	1.318	1.32525	1.32425	1.32545	1.3197	1.31835	1.3132	1.318	1.3195
	936	1.31935	1.3176	1.31345	1.31815	1.32065	1.3163	1.31475	1.3123	1.30675	1.3121	1.3155	1.3134	1.31685	1.31685	1.3151	1.3119	1.3157	1.3123	1.3157	1.3203	1.32565	1.32105	1.31135	1.30425	1.3117	1.3167	1.31875	1.31705	1.31075	1.3123	1.3136	1.318	1.31495	1.3197	1.31835	1.31685	1.31955	1.318	1.31625	1.3193	1.3132	1.3092	1.3119	1.3119	1.3075	1.3136	1.314	1.314
	937	1.30065	1.2997	1.30425	1.30595	1.30695	1.3079	1.3178	1.31115	1.3096	1.3071	1.3113	1.309	1.3117	1.31495	1.30885	1.31495	1.3149	1.31435	1.3163	1.31855	1.30865	1.30445	1.30505	1.30635	1.30905	1.30615	1.31205	1.3117	1.30735	1.31015	1.3136	1.30615	1.30925	1.3062	1.3056	1.3037	1.30975	1.30845	1.30635	1.301	1.30195	1.30675	1.31435	1.3096	1.3052	1.3096	1.30995	1.3052
	938	1.28845	1.2882	1.28885	1.28555	1.29375	1.29565	1.297	1.293	1.2926	1.29245	1.293	1.29525	1.3006	1.30445	1.3033	1.30385	1.30195	1.31015	1.30195	1.30195	1.2949	1.30485	1.29965	1.29265	1.29205	1.28785	1.29225	1.2911	1.2907	1.29225	1.29435	1.2892	1.28975	1.28575	1.2871	1.28555	1.2804	1.2798	1.2821	1.2888	1.29105	1.29225	1.29455	1.30005	1.29985	1.3031	1.3008	1.301
	939	1.2976	1.30425	1.30885	1.3094	1.3119	1.31305	1.31475	1.3113	1.3092	1.31225	1.3178	1.31435	1.31265	1.30235	1.29795	1.30675	1.31055	1.3125	1.3098	1.31205	1.31265	1.3056	1.3027	1.30885	1.30405	1.30615	1.3056	1.2978	1.2976	1.29855	1.3052	1.30825	1.31	1.3088	1.30885	1.31075	1.30595	1.30255	1.3064	1.3071	1.3041	1.30695	1.3079	1.3111	1.30945	1.31035	1.3113	1.3168
	940	1.28385	1.2873	1.2892	1.28975	1.2892	1.2909	1.29415	1.2985	1.2989	1.29415	1.2905	1.2985	1.29265	1.2854	1.2823	1.28615	1.28995	1.289	1.2953	1.2995	1.2934	1.28935	1.28675	1.2957	1.2867	1.2869	1.29395	1.2947	1.2884	1.28235	1.28345	1.29055	1.28575	1.28405	1.28425	1.2909	1.29835	1.2943	1.2949	1.29265	1.2951	1.2951	1.2907	1.28805	1.29185	1.29495	1.29835	1.29415
	941	1.293	1.28975	1.2838	1.293	1.28955	1.28805	1.2892	1.2993	1.29815	1.29665	1.29355	1.29435	1.29415	1.2865	1.2823	1.2871	1.28805	1.28725	1.29585	1.29665	1.2947	1.2997	1.29605	1.29875	1.3014	1.2966	1.2991	1.29875	1.29685	1.2995	1.29895	1.3031	1.3031	1.30025	1.293	1.29205	1.2951	1.29565	1.29815	1.2966	1.2964	1.29855	1.3058	1.3073	1.30255	1.3037	1.30805	1.3056
	942	1.29775	1.29245	1.2976	1.29755	1.2989	1.29625	1.3046	1.30315	1.3056	1.305	1.30215	1.2972	1.2867	1.2852	1.29335	1.29795	1.2957	1.3018	1.2968	1.2968	1.2972	1.29245	1.29055	1.29415	1.2938	1.29375	1.2951	1.28535	1.28425	1.28615	1.28805	1.2907	1.2884	1.28595	1.28535	1.27945	1.2842	1.2869	1.2823	1.27885	1.2823	1.2842	1.28595	1.28725	1.2821	1.2762	1.281	1.28385
	943	1.2749	1.2699	1.2726	1.27585	1.28095	1.28195	1.28345	1.2793	1.2766	1.2785	1.2823	1.27775	1.2768	1.2772	1.27625	1.2827	1.27525	1.2789	1.27945	1.2787	1.2777	1.2844	1.28515	1.27815	1.28045	1.2808	1.28005	1.2785	1.2781	1.27795	1.2787	1.2821	1.27605	1.2806	1.2823	1.28385	1.2789	1.27505	1.2724	1.28175	1.2791	1.28535	1.2875	1.2863	1.2766	1.2739	1.26975	1.2711
	944	1.2724	1.2789	1.28115	1.285	1.28635	1.2827	1.27885	1.2781	1.277	1.28255	1.28425	1.27795	1.2804	1.2829	1.27585	1.27145	1.2766	1.2722	1.2762	1.27945	1.2745	1.2783	1.277	1.26995	1.26975	1.2697	1.2701	1.27085	1.26975	1.2705	1.2739	1.2726	1.28555	1.28765	1.28155	1.2758	1.27775	1.2819	1.28575	1.2827	1.2774	1.28005	1.2728	1.2657	1.26475	1.26895	1.2682	1.27085
	945	1.27565	1.2707	1.26895	1.2747	1.27295	1.2745	1.272	1.27395	1.273	1.2728	1.2722	1.2678	1.26995	1.2728	1.27565	1.2787	1.2808	1.2804	1.27715	1.2789	1.2722	1.272	1.28175	1.27795	1.2747	1.2787	1.2783	1.27395	1.26785	1.26535	1.27085	1.27545	1.27525	1.2745	1.2743	1.2751	1.28135	1.28175	1.2686	1.26915	1.26475	1.26785	1.27335	1.27565	1.27415	1.27435	1.27375	1.27185
	946	1.269	1.26935	1.2705	1.27355	1.2741	1.26875	1.2743	1.2728	1.2787	1.27855	1.27355	1.27355	1.2745	1.27335	1.281	1.2814	1.27545	1.26245	1.2642	1.2671	1.26875	1.26875	1.26285	1.2602	1.26515	1.2646	1.2646	1.2728	1.2747	1.27355	1.27145	1.2648	1.26055	1.25945	1.2636	1.2615	1.27185	1.2701	1.27105	1.2665	1.2709	1.2682	1.2745	1.26325	1.2684	1.2747	1.2724	1.27125
	947	1.2758	1.2806	1.2846	1.28255	1.27775	1.2829	1.28175	1.28765	1.28175	1.27355	1.2823	1.2787	1.2766	1.2722	1.27315	1.27565	1.2739	1.27125	1.2808	1.2833	1.28555	1.28575	1.28405	1.2823	1.28465	1.2915	1.2938	1.29055	1.29355	1.2907	1.2896	1.2934	1.28975	1.28935	1.2913	1.28515	1.2793	1.2766	1.2709	1.2758	1.2833	1.2846	1.28515	1.2907	1.28955	1.29185	1.28365	1.27755
	948	1.28175	1.2726	1.2739	1.2783	1.2789	1.27145	1.2749	1.2728	1.276	1.27585	1.27145	1.26495	1.26305	1.27165	1.2728	1.268	1.27205	1.2732	1.2686	1.27485	1.27675	1.2774	1.27695	1.2768	1.27775	1.2783	1.2806	1.27145	1.26685	1.2682	1.2703	1.2627	1.26915	1.27505	1.2747	1.27105	1.2653	1.26705	1.26975	1.27045	1.2663	1.269	1.2644	1.2705	1.26455	1.25945	1.2627	1.2688
	949	1.27375	1.2701	1.2749	1.276	1.27695	1.27165	1.2768	1.27295	1.2762	1.2745	1.27545	1.27545	1.2726	1.2728	1.2686	1.2783	1.2789	1.27795	1.28	1.27625	1.2655	1.26705	1.272	1.2747	1.27525	1.27085	1.2743	1.26785	1.26835	1.26495	1.2716	1.26745	1.26765	1.26245	1.2615	1.2617	1.26535	1.2699	1.2705	1.26915	1.26365	1.272	1.2764	1.2705	1.27585	1.2772	1.27565	1.27525
	950	1.3031	1.3079	1.29945	1.2932	1.29435	1.2989	1.3016	1.3012	1.2999	1.2993	1.297	1.29625	1.2972	1.2953	1.2959	1.2913	1.2873	1.2957	1.3014	1.30405	1.30315	1.30385	1.29855	1.2978	1.29705	1.2957	1.29525	1.29475	1.2993	1.301	1.2968	1.29835	1.2993	1.29755	1.29645	1.2959	1.29375	1.29685	1.3006	1.29225	1.28705	1.2867	1.2846	1.28425	1.2852	1.2852	1.2871	1.2911
	951	1.30405	1.2997	1.30005	1.29835	1.29685	1.30235	1.29835	1.30085	1.29815	1.2993	1.28955	1.2827	1.2884	1.2827	1.28155	1.27945	1.28825	1.29545	1.30215	1.30105	1.29925	1.2873	1.2884	1.2949	1.2953	1.2934	1.2909	1.2915	1.2915	1.297	1.29165	1.2892	1.28955	1.2871	1.29145	1.29875	1.2972	1.29665	1.29625	1.28975	1.28345	1.2848	1.29015	1.2911	1.29455	1.2928	1.293	1.2966
	952	1.29815	1.29435	1.28825	1.289	1.2907	1.2905	1.2934	1.2953	1.29165	1.29985	1.30215	1.30425	1.2974	1.29205	1.2934	1.2945	1.2901	1.29375	1.29565	1.29375	1.29645	1.2991	1.297	1.293	1.293	1.2938	1.28785	1.28555	1.28215	1.2869	1.28865	1.2892	1.29395	1.301	1.29855	1.2913	1.28845	1.2932	1.29375	1.292	1.29875	1.29685	1.29265	1.29205	1.2959	1.2959	1.2949	1.2865
	953	1.29835	1.29855	1.29895	1.29395	1.29415	1.29205	1.2869	1.2926	1.2987	1.2995	1.29245	1.2909	1.2957	1.29565	1.2909	1.29415	1.2985	1.2962	1.29435	1.2987	1.29965	1.3014	1.3039	1.30255	1.30175	1.3004	1.2987	1.2959	1.29665	1.2955	1.297	1.2907	1.2907	1.28975	1.2867	1.2886	1.2934	1.29605	1.293	1.28765	1.29015	1.29665	1.2913	1.2882	1.2934	1.29735	1.2949	1.2957
	954	1.2991	1.29035	1.28955	1.29395	1.30045	1.2955	1.29705	1.2928	1.29545	1.29605	1.2972	1.29835	1.2924	1.2905	1.2932	1.2951	1.29205	1.2949	1.2886	1.2825	1.2829	1.28805	1.29335	1.2949	1.28865	1.28345	1.28235	1.2871	1.28865	1.28305	1.281	1.2842	1.2974	1.29775	1.2951	1.29165	1.29375	1.2968	1.29585	1.29875	1.29265	1.2907	1.29265	1.3012	1.29605	1.29835	1.3008	1.29775
	955	1.268	1.27165	1.2724	1.2705	1.26915	1.2726	1.2745	1.27755	1.2766	1.2806	1.27545	1.2755	1.28115	1.2835	1.2831	1.2802	1.2753	1.2766	1.2703	1.2768	1.2764	1.2762	1.2768	1.27965	1.2823	1.27965	1.27565	1.2745	1.2785	1.27435	1.28135	1.2846	1.28365	1.2739	1.27045	1.2678	1.27065	1.2789	1.2724	1.2705	1.2688	1.2743	1.27295	1.2766	1.2766	1.27465	1.2722	1.2751
	956	1.2808	1.2825	1.2787	1.28025	1.2787	1.27925	1.27395	1.2701	1.2663	1.26555	1.26535	1.27125	1.26895	1.2705	1.27485	1.27695	1.27795	1.2795	1.2844	1.28305	1.28175	1.28095	1.28275	1.28325	1.2802	1.28175	1.28005	1.2808	1.2821	1.28155	1.276	1.28135	1.28515	1.28745	1.2894	1.2905	1.28805	1.28555	1.29125	1.2886	1.269	1.2697	1.28365	1.26975	1.276	1.2806	1.28575	1.2806
	957	1.2915	1.29185	1.28785	1.29015	1.2907	1.2913	1.29185	1.29225	1.2871	1.285	1.28515	1.277	1.2804	1.28995	1.29225	1.2854	1.2932	1.2987	1.29835	1.29395	1.2972	1.29795	1.2949	1.29435	1.2976	1.2983	1.2957	1.2989	1.29645	1.2858	1.27625	1.28445	1.28635	1.28595	1.2827	1.28745	1.2905	1.2907	1.2974	1.29395	1.29015	1.28075	1.2863	1.2884	1.29395	1.29205	1.2915	1.2943
	958	1.2682	1.2743	1.27205	1.256	1.25885	1.2596	1.27185	1.2745	1.27415	1.27395	1.2724	1.2711	1.268	1.26345	1.26075	1.26075	1.2623	1.26285	1.2667	1.2709	1.2713	1.2659	1.2631	1.2686	1.2659	1.26265	1.2669	1.2642	1.2707	1.27015	1.27125	1.2705	1.27185	1.27015	1.26175	1.26115	1.2684	1.26515	1.26535	1.2659	1.27335	1.26915	1.27545	1.27965	1.27625	1.26475	1.26475	1.25925
	959	1.2907	1.2905	1.2932	1.29185	1.2993	1.29035	1.28805	1.28765	1.2976	1.28555	1.2955	1.2991	1.28975	1.2915	1.28575	1.29205	1.293	1.29565	1.2875	1.28345	1.2825	1.28305	1.2844	1.2829	1.28325	1.28765	1.28535	1.28555	1.28575	1.2859	1.2856	1.2825	1.2848	1.2852	1.28765	1.28935	1.2802	1.272	1.27755	1.2896	1.29015	1.2934	1.29355	1.2949	1.2917	1.2884	1.2932	1.2938
	960	1.28115	1.2842	1.2783	1.27525	1.28255	1.2764	1.27945	1.2795	1.2829	1.27965	1.27545	1.27565	1.2707	1.27065	1.27415	1.27565	1.2703	1.27605	1.27395	1.27815	1.27735	1.2785	1.277	1.2766	1.28655	1.28135	1.28005	1.28155	1.28155	1.2779	1.281	1.2848	1.28995	1.28655	1.28595	1.281	1.27715	1.2768	1.27545	1.2745	1.27125	1.2747	1.27755	1.2785	1.2768	1.277	1.26975	1.268
	961	1.28175	1.2798	1.272	1.2764	1.2724	1.2665	1.2621	1.2705	1.2749	1.27715	1.27775	1.27795	1.27885	1.27545	1.2747	1.27315	1.2705	1.27085	1.27045	1.2705	1.26805	1.26115	1.2644	1.26765	1.27585	1.27355	1.2739	1.27755	1.27565	1.2781	1.2743	1.27945	1.27835	1.27795	1.2718	1.27295	1.2827	1.2812	1.2789	1.2787	1.2865	1.2892	1.2896	1.285	1.2804	1.27355	1.281	1.28805
	962	1.29605	1.29665	1.2991	1.3006	1.3012	1.29835	1.2932	1.29585	1.2966	1.2947	1.2901	1.28555	1.29035	1.29185	1.29415	1.2901	1.29165	1.28635	1.28785	1.28385	1.28785	1.285	1.28305	1.2867	1.2854	1.28155	1.2768	1.27105	1.26705	1.27085	1.27125	1.27565	1.2785	1.27835	1.2768	1.27525	1.27525	1.2667	1.2684	1.2737	1.27435	1.2747	1.27925	1.27695	1.28365	1.28235	1.2848	1.2806
	963	1.2758	1.27545	1.28575	1.29395	1.29205	1.2804	1.27795	1.28365	1.28155	1.2829	1.2768	1.27905	1.28155	1.28345	1.2768	1.28215	1.2764	1.2789	1.28535	1.2827	1.2768	1.27435	1.276	1.2787	1.2846	1.2882	1.281	1.2751	1.27335	1.2688	1.26535	1.2768	1.27145	1.2726	1.27125	1.2779	1.2827	1.2848	1.28495	1.2785	1.28	1.2785	1.28175	1.2772	1.27795	1.28195	1.2831	1.2848
	964	1.2808	1.2747	1.27355	1.2804	1.28325	1.27545	1.2762	1.2726	1.2728	1.2768	1.2722	1.27795	1.28025	1.2751	1.27335	1.2732	1.2728	1.2745	1.2745	1.27565	1.272	1.27335	1.26745	1.27485	1.27465	1.27435	1.27525	1.2814	1.28045	1.2764	1.2804	1.2829	1.28575	1.2882	1.2846	1.2827	1.2842	1.2825	1.27985	1.2764	1.26995	1.2787	1.28195	1.28975	1.28825	1.2871	1.28595	1.2823
	965	1.2867	1.2848	1.2816	1.2812	1.27925	1.28215	1.28955	1.2926	1.29475	1.2886	1.2888	1.28725	1.28195	1.2888	1.28785	1.28595	1.28655	1.28405	1.2819	1.28005	1.2743	1.2766	1.28005	1.28575	1.2871	1.2821	1.2861	1.28405	1.2829	1.27585	1.2787	1.28215	1.2825	1.27625	1.2804	1.27945	1.2781	1.2783	1.2768	1.27165	1.26875	1.2703	1.27145	1.2772	1.28095	1.28345	1.2829	1.27775
	966	1.2766	1.2762	1.27545	1.28	1.2844	1.2846	1.28955	1.2934	1.2888	1.2917	1.29245	1.28805	1.2842	1.27755	1.27795	1.2772	1.28	1.2827	1.2806	1.2806	1.27885	1.2779	1.2802	1.2833	1.2835	1.28785	1.28575	1.2844	1.28635	1.2903	1.29475	1.2949	1.29355	1.29125	1.2869	1.2907	1.3029	1.3016	1.2894	1.28995	1.29455	1.2947	1.29475	1.298	1.2976	1.29835	1.29605	1.2991
	967	1.2659	1.26285	1.2695	1.273	1.26875	1.26305	1.26705	1.2709	1.2684	1.26995	1.27165	1.27585	1.2766	1.26935	1.2686	1.26935	1.2749	1.27085	1.26345	1.2678	1.27395	1.27105	1.2705	1.276	1.2779	1.27775	1.2764	1.26665	1.26575	1.2686	1.2697	1.2743	1.27485	1.2728	1.27145	1.27015	1.2745	1.27755	1.27985	1.2781	1.28	1.27885	1.2732	1.27015	1.2722	1.27735	1.27775	1.2762
	968	1.28215	1.28705	1.28705	1.28325	1.27945	1.2873	1.28975	1.29355	1.285	1.28785	1.28825	1.28825	1.28745	1.28955	1.29015	1.28635	1.2867	1.28825	1.2823	1.28325	1.29035	1.29015	1.28785	1.28325	1.2844	1.28555	1.27925	1.28915	1.29395	1.29225	1.28805	1.285	1.28405	1.28365	1.2894	1.2983	1.293	1.2901	1.29145	1.2926	1.2909	1.28995	1.29495	1.29205	1.28325	1.2827	1.28535	1.2825
	969	1.2808	1.27815	1.27965	1.276	1.2703	1.2806	1.2846	1.28365	1.27375	1.27145	1.27165	1.2724	1.2825	1.2888	1.2934	1.29245	1.2909	1.28555	1.2783	1.27145	1.2661	1.2686	1.2745	1.2766	1.28555	1.2911	1.2905	1.2869	1.28025	1.27965	1.289	1.2911	1.2861	1.27565	1.2854	1.28975	1.2903	1.2823	1.2846	1.28765	1.2873	1.2867	1.28785	1.2869	1.2871	1.289	1.27885	1.27775
	970	1.26575	1.2644	1.26345	1.26055	1.2642	1.26955	1.27125	1.26575	1.26595	1.2621	1.26475	1.26305	1.26	1.26895	1.2663	1.2684	1.26725	1.2703	1.26575	1.26155	1.2598	1.2625	1.2627	1.26075	1.26035	1.26175	1.2663	1.2621	1.2581	1.25065	1.2526	1.2522	1.2554	1.2505	1.2556	1.25865	1.2615	1.2613	1.25695	1.25505	1.2547	1.26705	1.26595	1.2655	1.2619	1.2564	1.2554	1.2537
	971	1.26725	1.27145	1.2642	1.25695	1.2562	1.25635	1.25865	1.26475	1.2655	1.26285	1.25945	1.25755	1.26075	1.25905	1.2537	1.2499	1.25315	1.25945	1.25085	1.2493	1.251	1.25695	1.2518	1.24725	1.24745	1.25105	1.2537	1.25215	1.2526	1.2518	1.2497	1.25905	1.2606	1.2642	1.26995	1.26745	1.2663	1.25925	1.25295	1.2598	1.25885	1.2617	1.26305	1.26245	1.26115	1.2623	1.2615	1.26475
	972	1.26245	1.26475	1.26995	1.27335	1.2758	1.27395	1.2661	1.26855	1.26745	1.26725	1.2627	1.26155	1.26365	1.2676	1.26475	1.26	1.264	1.2671	1.27085	1.26515	1.2642	1.2707	1.2772	1.2766	1.27795	1.27585	1.2684	1.2621	1.26325	1.2659	1.2598	1.2619	1.2686	1.26975	1.27065	1.26955	1.2661	1.2621	1.25925	1.2617	1.26475	1.2674	1.26705	1.26745	1.26765	1.26495	1.27315	1.2726
	973	1.2732	1.2753	1.26975	1.2657	1.2669	1.26935	1.2665	1.2701	1.26915	1.26745	1.2638	1.26305	1.2665	1.2663	1.2634	1.26115	1.2663	1.2579	1.2642	1.26285	1.26075	1.2636	1.2636	1.26	1.26575	1.26975	1.2707	1.2684	1.26265	1.26245	1.26115	1.2598	1.26015	1.2676	1.26645	1.26265	1.26075	1.25865	1.26	1.26035	1.26305	1.2537	1.2585	1.25505	1.2592	1.256	1.25485	1.2558
	974	1.26515	1.26765	1.265	1.26155	1.25755	1.25545	1.2535	1.2539	1.2575	1.2638	1.26405	1.2629	1.26265	1.26495	1.2604	1.25945	1.26475	1.2623	1.26475	1.27205	1.27125	1.26	1.2598	1.26765	1.269	1.26475	1.26175	1.2571	1.2596	1.2648	1.2659	1.26975	1.26935	1.27145	1.2703	1.2724	1.27335	1.2703	1.2621	1.2615	1.264	1.2621	1.26515	1.26515	1.2623	1.26155	1.25715	1.25195
	975	1.27815	1.2785	1.2783	1.2728	1.2808	1.2852	1.2825	1.27795	1.2745	1.27735	1.2819	1.27985	1.2713	1.26745	1.2692	1.2701	1.26495	1.2587	1.26725	1.27525	1.2745	1.27295	1.27085	1.2789	1.2724	1.2699	1.27165	1.26615	1.27165	1.27295	1.2659	1.264	1.2709	1.27315	1.27225	1.2682	1.26955	1.2682	1.26305	1.26535	1.2629	1.26595	1.26745	1.27165	1.2726	1.26805	1.26875	1.2682
	976	1.28195	1.27965	1.2825	1.2846	1.28575	1.28515	1.2831	1.28115	1.281	1.2806	1.27985	1.2766	1.2741	1.27835	1.2781	1.2808	1.277	1.27965	1.2705	1.2642	1.2707	1.27775	1.277	1.2766	1.27925	1.2854	1.2886	1.28365	1.2859	1.28215	1.2802	1.2735	1.27985	1.28045	1.2758	1.2776	1.27925	1.2852	1.2888	1.29015	1.29265	1.28135	1.27715	1.27985	1.2772	1.27585	1.27545	1.27545
	977	1.2737	1.27395	1.2722	1.269	1.2779	1.2764	1.27775	1.2772	1.2781	1.2766	1.27815	1.28195	1.28215	1.2789	1.28215	1.2831	1.28385	1.28655	1.2829	1.28175	1.28445	1.2827	1.28425	1.2848	1.2829	1.28575	1.2829	1.2854	1.2936	1.2905	1.28385	1.27925	1.2793	1.2781	1.28095	1.28425	1.2871	1.28535	1.28865	1.28785	1.28175	1.2743	1.27165	1.27185	1.28195	1.28825	1.28445	1.27585
	978	1.27315	1.27585	1.27085	1.2724	1.26975	1.2741	1.2766	1.28325	1.2785	1.2787	1.28135	1.28215	1.2846	1.2774	1.2787	1.2816	1.28805	1.2825	1.27925	1.27755	1.28405	1.28385	1.28095	1.2802	1.27985	1.2779	1.27755	1.2777	1.2787	1.27585	1.27605	1.2766	1.2766	1.27695	1.2751	1.27525	1.2791	1.28175	1.28155	1.2791	1.28365	1.2789	1.27315	1.26745	1.27145	1.27315	1.2831	1.2829
	979	1.27925	1.28365	1.28025	1.2806	1.27755	1.27945	1.2747	1.27775	1.2787	1.28115	1.2806	1.2846	1.2831	1.273	1.27525	1.276	1.2722	1.27315	1.27565	1.2762	1.2688	1.2724	1.2726	1.2701	1.2749	1.2779	1.2722	1.27695	1.2781	1.27945	1.28005	1.28155	1.2745	1.2766	1.2741	1.27755	1.2779	1.27755	1.2764	1.2743	1.27335	1.2701	1.2764	1.2779	1.2791	1.2747	1.2747	1.27505
	980	1.2724	1.27965	1.27695	1.26765	1.2669	1.26285	1.26195	1.26475	1.2713	1.2671	1.26765	1.27065	1.2661	1.26095	1.26515	1.27565	1.27165	1.26935	1.27335	1.26515	1.26805	1.2676	1.2642	1.2678	1.27415	1.2728	1.2688	1.2699	1.26725	1.26895	1.27565	1.27505	1.2705	1.2682	1.27165	1.2686	1.27045	1.27545	1.2707	1.2682	1.2692	1.26595	1.26245	1.2667	1.2703	1.273	1.27565	1.27545
	981	1.2604	1.25925	1.25485	1.2539	1.2587	1.247	1.24895	1.25255	1.2558	1.2573	1.26325	1.2541	1.24955	1.2621	1.2619	1.26075	1.25465	1.26175	1.2604	1.2581	1.26075	1.2587	1.25425	1.2493	1.25465	1.2596	1.25965	1.25775	1.2598	1.26115	1.2657	1.26035	1.2621	1.25525	1.2577	1.2596	1.2602	1.2587	1.2604	1.25655	1.2491	1.25425	1.252	1.25545	1.2533	1.26515	1.27315	1.2604
	982	1.2728	1.2701	1.2707	1.27465	1.277	1.27485	1.26955	1.25735	1.25695	1.265	1.27125	1.2728	1.2688	1.272	1.2707	1.27585	1.2743	1.2724	1.2789	1.27565	1.2722	1.27165	1.2686	1.27525	1.2787	1.27585	1.277	1.2684	1.26325	1.27355	1.27815	1.26935	1.2686	1.26515	1.2663	1.26995	1.26475	1.26955	1.26685	1.26915	1.28045	1.28575	1.2819	1.2781	1.27585	1.27565	1.27295	1.269
	983	1.28095	1.28535	1.28075	1.27925	1.27585	1.2766	1.2812	1.27795	1.28195	1.2894	1.28175	1.2762	1.2793	1.28005	1.28215	1.2829	1.28345	1.27965	1.27815	1.2762	1.27965	1.28445	1.28575	1.2848	1.284	1.2873	1.2882	1.2913	1.28975	1.2926	1.28935	1.2932	1.29395	1.2964	1.28955	1.28725	1.2886	1.28575	1.289	1.289	1.29525	1.2968	1.2972	1.2928	1.2991	1.29985	1.2999	1.30105
	984	1.29815	1.29565	1.29585	1.29205	1.2848	1.2873	1.29265	1.2907	1.29225	1.29055	1.29035	1.29625	1.2959	1.2945	1.29415	1.29665	1.29925	1.2945	1.29205	1.293	1.30215	1.3031	1.3001	1.3027	1.30275	1.3052	1.3022	1.2989	1.297	1.2888	1.28365	1.2844	1.28765	1.2911	1.29815	1.29525	1.2825	1.2787	1.2816	1.28305	1.2932	1.29355	1.3016	1.30215	1.2972	1.29585	1.2871	1.28365
	985	1.29015	1.2886	1.2913	1.2823	1.29035	1.28995	1.29035	1.2907	1.29185	1.29225	1.2898	1.29455	1.2966	1.2968	1.2932	1.2932	1.289	1.2852	1.28345	1.28575	1.2888	1.2827	1.2846	1.28615	1.2829	1.27965	1.2846	1.28955	1.2926	1.2888	1.2873	1.28385	1.2869	1.2871	1.28535	1.2861	1.2785	1.2806	1.2846	1.2915	1.29075	1.2911	1.2932	1.28405	1.27695	1.272	1.27125	1.2787
	986	1.285	1.29205	1.29395	1.28595	1.28915	1.28825	1.28785	1.29775	1.2995	1.29475	1.29755	1.2991	1.29145	1.289	1.29205	1.29225	1.2903	1.29815	1.2964	1.293	1.2949	1.29395	1.29435	1.2978	1.2997	1.2961	1.29355	1.289	1.2869	1.2949	1.2955	1.2978	1.29605	1.2964	1.29205	1.29415	1.2993	1.30195	1.30195	1.29985	1.293	1.2955	1.2989	1.29395	1.2968	1.2993	1.2997	1.30235
	987	1.30005	1.29625	1.29965	1.2972	1.2928	1.2909	1.2951	1.2955	1.29775	1.30175	1.31035	1.3132	1.30845	1.3096	1.31265	1.31625	1.3073	1.30785	1.30655	1.3121	1.3077	1.3094	1.3048	1.3027	1.2972	1.29565	1.30365	1.30655	1.3054	1.3073	1.29875	1.28885	1.2991	1.2943	1.2932	1.2871	1.2907	1.29395	1.29225	1.29495	1.30155	1.3033	1.3016	1.2951	1.2894	1.29435	1.29795	1.29835
	988	1.2886	1.2884	1.2951	1.29185	1.293	1.29315	1.29525	1.29625	1.29835	1.29245	1.2879	1.28975	1.2911	1.2888	1.297	1.30215	1.30655	1.30155	1.3014	1.30065	1.29815	1.297	1.29895	1.29605	1.29815	1.29225	1.2907	1.29335	1.29375	1.2966	1.2949	1.29895	1.3069	1.31285	1.31345	1.3092	1.3037	1.30315	1.3048	1.2974	1.2951	1.2886	1.29145	1.2913	1.2999	1.29605	1.29435	1.2949
	989	1.2993	1.2966	1.3016	1.3031	1.2995	1.3035	1.3094	1.31415	1.3153	1.32065	1.3237	1.3237	1.326	1.3275	1.3317	1.3294	1.3325	1.32465	1.3197	1.3153	1.318	1.3222	1.32405	1.32485	1.32125	1.32565	1.3258	1.33	1.33095	1.33725	1.3367	1.3344	1.3338	1.33135	1.3336	1.33685	1.339	1.3397	1.34165	1.33895	1.33785	1.33785	1.3346	1.33285	1.338	1.3338	1.3281	1.32675
	990	1.31455	1.31225	1.3098	1.30595	1.3094	1.31725	1.3159	1.31475	1.3178	1.31985	1.31815	1.3176	1.3216	1.3212	1.3218	1.3283	1.3277	1.3241	1.33155	1.3281	1.3256	1.33425	1.3281	1.32255	1.32045	1.3178	1.3172	1.3191	1.32275	1.32425	1.32085	1.32865	1.3174	1.3113	1.3165	1.32485	1.32085	1.31375	1.31095	1.31205	1.32195	1.3153	1.3113	1.3136	1.30655	1.29605	1.2945	1.3039
	991	1.30785	1.3075	1.30975	1.3098	1.30635	1.3071	1.3151	1.3172	1.3205	1.31795	1.32315	1.32615	1.3237	1.3216	1.31475	1.31645	1.3201	1.3279	1.321	1.31435	1.31745	1.31705	1.31475	1.31225	1.31455	1.31245	1.3178	1.31475	1.3134	1.30975	1.31285	1.31075	1.31625	1.31095	1.3121	1.3134	1.3163	1.32125	1.32295	1.31665	1.30845	1.3054	1.3054	1.3058	1.30825	1.31395	1.3094	1.3056
	992	1.32165	1.3214	1.31475	1.3121	1.3098	1.30825	1.31075	1.3115	1.30995	1.30845	1.3113	1.3096	1.3102	1.31	1.31015	1.31895	1.3193	1.32085	1.31415	1.31245	1.30975	1.3065	1.30715	1.3138	1.3153	1.32025	1.3176	1.30845	1.31055	1.31645	1.3264	1.3241	1.32195	1.31855	1.3128	1.3119	1.31645	1.31245	1.30675	1.3113	1.3088	1.31225	1.3096	1.3096	1.3088	1.31095	1.31075	1.31205
	993	1.31475	1.3075	1.29985	1.2949	1.3035	1.3065	1.30635	1.3075	1.30195	1.3014	1.29945	1.29665	1.29795	1.30065	1.306	1.3098	1.30505	1.3039	1.30295	1.3098	1.31095	1.30925	1.3096	1.30365	1.29815	1.29835	1.30065	1.3031	1.29665	1.298	1.30235	1.29605	1.29895	1.30715	1.3123	1.31455	1.31035	1.3008	1.3077	1.31435	1.314	1.30925	1.3119	1.3138	1.31535	1.321	1.3157	1.3113
	994	1.30365	1.3071	1.31115	1.31645	1.31245	1.3136	1.3054	1.30425	1.3056	1.3071	1.30825	1.31095	1.3033	1.2974	1.3025	1.29985	1.30275	1.3067	1.30655	1.30135	1.30045	1.301	1.3096	1.30555	1.3054	1.31075	1.30655	1.3104	1.3231	1.32025	1.3092	1.3071	1.302	1.30005	1.30465	1.3119	1.309	1.30675	1.3067	1.30925	1.31895	1.3182	1.3201	1.32045	1.3136	1.30805	1.3092	1.31245
	995	1.3065	1.31055	1.30825	1.3073	1.31035	1.3113	1.30845	1.30555	1.30425	1.301	1.29775	1.29145	1.29335	1.2951	1.2989	1.29375	1.30045	1.29415	1.29645	1.2976	1.301	1.2943	1.29605	1.2968	1.29985	1.3058	1.29895	1.2989	1.30425	1.30255	1.2976	1.29205	1.3001	1.30215	1.2949	1.29245	1.2945	1.29245	1.29205	1.2968	1.2974	1.30025	1.30865	1.31075	1.30465	1.29795	1.3018	1.30365
	996	1.3064	1.30885	1.3062	1.30195	1.2978	1.2987	1.30155	1.2993	1.2936	1.305	1.30215	1.3079	1.31245	1.30995	1.30825	1.3092	1.31435	1.31915	1.3159	1.3102	1.31245	1.3115	1.31285	1.3132	1.3098	1.30845	1.3144	1.31895	1.31475	1.30905	1.3096	1.3075	1.3073	1.3117	1.314	1.30975	1.3071	1.31245	1.30975	1.3079	1.3077	1.30365	1.31205	1.3109	1.313	1.31375	1.3136	1.31305
	997	1.3025	1.2997	1.30215	1.3075	1.30905	1.30675	1.31265	1.3119	1.3115	1.306	1.30825	1.30825	1.305	1.30295	1.3033	1.30615	1.3033	1.30655	1.30715	1.31035	1.30865	1.30925	1.3073	1.3073	1.3092	1.30235	1.30045	1.29985	1.30255	1.3077	1.31265	1.30345	1.2976	1.29895	1.30615	1.3113	1.3058	1.2993	1.298	1.29625	1.29895	1.2947	1.29395	1.29855	1.2909	1.2936	1.2987	1.30365
	998	1.32335	1.3191	1.3174	1.32065	1.32545	1.3268	1.32505	1.3239	1.3239	1.32465	1.3199	1.3159	1.31915	1.3199	1.3197	1.3237	1.32425	1.32355	1.31875	1.31835	1.31245	1.31285	1.3172	1.3212	1.3247	1.3308	1.33975	1.33535	1.33305	1.33555	1.32905	1.3323	1.33095	1.32635	1.3264	1.32545	1.32655	1.33015	1.33385	1.3346	1.33265	1.3315	1.32255	1.32565	1.31835	1.31915	1.32755	1.3281
	999	1.32715	1.3256	1.32065	1.3081	1.30235	1.30805	1.3111	1.3176	1.31835	1.31795	1.3254	1.3245	1.3176	1.3197	1.3203	1.32105	1.3178	1.31305	1.3155	1.3184	1.3239	1.3207	1.3193	1.3237	1.32525	1.3304	1.33515	1.32945	1.32025	1.3157	1.31265	1.31645	1.31835	1.3241	1.3237	1.32545	1.3222	1.32465	1.3216	1.31665	1.3241	1.3214	1.31915	1.3201	1.3228	1.3239	1.3228	1.3218
	1000	1.30425	1.301	1.30655	1.3077	1.30845	1.31265	1.31055	1.31	1.3033	1.3069	1.30615	1.3062	1.31015	1.31135	1.31415	1.3094	1.31685	1.31205	1.3073	1.3056	1.30215	1.30465	1.3029	1.29985	1.3014	1.29565	1.29185	1.29815	1.3008	1.3115	1.3121	1.31055	1.29755	1.30175	1.30005	1.3012	1.30215	1.29795	1.2947	1.2974	1.2993	1.302	1.30445	1.30005	1.30235	1.3132	1.3189	1.31935
	1001	1.3117	1.3107	1.3138	1.31285	1.3081	1.30365	1.29735	1.30215	1.30255	1.30465	1.3092	1.3159	1.3189	1.3123	1.31455	1.3176	1.3153	1.317	1.3239	1.3197	1.3174	1.3121	1.3096	1.3119	1.3104	1.31	1.30615	1.3111	1.314	1.31745	1.31285	1.3088	1.30595	1.30445	1.2993	1.3008	1.3062	1.3092	1.3052	1.30445	1.30255	1.29795	1.3035	1.30675	1.3083	1.30235	1.3031	1.3033
	1002	1.3382	1.33345	1.33555	1.3338	1.33495	1.3287	1.326	1.32485	1.32355	1.33135	1.3367	1.33285	1.3363	1.3418	1.335	1.33665	1.3344	1.33135	1.33575	1.3428	1.34165	1.34165	1.34605	1.34715	1.3428	1.3386	1.34105	1.33435	1.33155	1.3432	1.3447	1.3344	1.32755	1.3399	1.34505	1.3342	1.33385	1.342	1.34605	1.35155	1.3405	1.33155	1.33325	1.33915	1.33595	1.3359	1.3426	1.3447
	1003	1.3308	1.32905	1.33155	1.32715	1.326	1.32585	1.3319	1.3243	1.33365	1.33725	1.33365	1.3306	1.3231	1.3203	1.32255	1.32335	1.32355	1.3308	1.33435	1.33475	1.33135	1.33285	1.3317	1.3344	1.33	1.32715	1.32485	1.32845	1.3289	1.3292	1.3363	1.3344	1.3296	1.32675	1.33285	1.32465	1.32405	1.33135	1.3319	1.33285	1.33095	1.33245	1.33135	1.3317	1.32465	1.32885	1.32315	1.3197
	1004	1.3329	1.33	1.33	1.32715	1.32505	1.3218	1.3201	1.3231	1.3298	1.32355	1.3176	1.31895	1.31895	1.3172	1.3203	1.3212	1.32065	1.3214	1.3178	1.322	1.32355	1.32485	1.3319	1.33	1.3281	1.33495	1.3357	1.3382	1.3451	1.34775	1.34795	1.3487	1.35065	1.3493	1.3531	1.3491	1.34605	1.3443	1.3485	1.3441	1.34335	1.33935	1.3367	1.3363	1.3361	1.3355	1.3363	1.3344
	1005	1.32275	1.3239	1.32025	1.3264	1.3203	1.3268	1.32675	1.32905	1.3256	1.3237	1.32655	1.32335	1.31915	1.32295	1.325	1.322	1.3233	1.31915	1.31435	1.31055	1.3163	1.32125	1.32945	1.3331	1.3233	1.31705	1.3197	1.3216	1.31725	1.31855	1.31875	1.3174	1.3245	1.3222	1.3279	1.32965	1.3321	1.32755	1.3302	1.3281	1.3323	1.32125	1.32885	1.3222	1.3218	1.32315	1.32715	1.3283
	1006	1.338	1.33435	1.334	1.3437	1.34165	1.34165	1.3405	1.3365	1.3403	1.3512	1.3567	1.35385	1.35445	1.35615	1.3544	1.347	1.34625	1.3447	1.34755	1.3464	1.34715	1.3445	1.34375	1.34105	1.3388	1.3365	1.33535	1.3363	1.32925	1.3258	1.33515	1.3382	1.3382	1.33785	1.335	1.33875	1.34105	1.34085	1.34125	1.3418	1.34165	1.338	1.3422	1.3411	1.3388	1.33975	1.3378	1.3346
	1007	1.3409	1.3384	1.33975	1.35005	1.3554	1.3561	1.35005	1.3445	1.34335	1.33665	1.3369	1.33765	1.3363	1.34085	1.34355	1.3458	1.3426	1.3422	1.34355	1.33875	1.33285	1.3435	1.343	1.3386	1.342	1.339	1.34335	1.3384	1.33855	1.3409	1.34085	1.3401	1.3388	1.343	1.3462	1.3481	1.3489	1.34735	1.34965	1.34925	1.34505	1.34505	1.3447	1.34145	1.33995	1.3468	1.34355	1.34205
	1008	1.33175	1.33385	1.3306	1.3357	1.33495	1.3306	1.32905	1.32295	1.32585	1.3304	1.33115	1.33285	1.3319	1.3367	1.3403	1.34165	1.33995	1.34715	1.3426	1.3321	1.3279	1.33195	1.33075	1.33305	1.3336	1.33	1.3239	1.32375	1.33055	1.32905	1.32965	1.3319	1.33895	1.33115	1.3323	1.33095	1.33285	1.33175	1.33	1.33385	1.3298	1.3302	1.32675	1.3245	1.33365	1.3342	1.33115	1.3325
	1009	1.33365	1.3386	1.3416	1.33955	1.3388	1.3369	1.3237	1.31875	1.32235	1.3216	1.3281	1.3304	1.3363	1.3279	1.3258	1.3405	1.3357	1.3285	1.3264	1.32945	1.32715	1.32545	1.31855	1.3178	1.31265	1.31435	1.31685	1.31665	1.3178	1.31665	1.3239	1.3243	1.3218	1.3212	1.3235	1.326	1.32845	1.33475	1.3325	1.326	1.32445	1.32795	1.3279	1.3264	1.3306	1.3342	1.32845	1.3161
	1010	1.3226	1.32565	1.32315	1.31645	1.3218	1.3216	1.3174	1.3212	1.32525	1.32655	1.326	1.32825	1.334	1.3304	1.32755	1.33495	1.33305	1.3331	1.32925	1.32865	1.32675	1.32465	1.3262	1.3268	1.3258	1.3231	1.32295	1.3199	1.32505	1.32715	1.33155	1.33495	1.33555	1.3338	1.32565	1.32565	1.3258	1.33135	1.32505	1.3245	1.31875	1.31745	1.32295	1.3245	1.3155	1.31245	1.3172	1.31455
	1011	1.32715	1.3277	1.3283	1.3306	1.33195	1.33325	1.33325	1.32255	1.3254	1.32695	1.322	1.3254	1.32675	1.32775	1.3268	1.33055	1.33115	1.32865	1.33495	1.32985	1.32945	1.3256	1.3283	1.3239	1.32295	1.33115	1.3285	1.33455	1.331	1.3302	1.3258	1.3367	1.3418	1.3369	1.33195	1.3279	1.3323	1.33035	1.334	1.33305	1.33705	1.33725	1.34145	1.3428	1.34545	1.34185	1.3365	1.3323
	1012	1.32485	1.32235	1.32275	1.3298	1.33155	1.3321	1.32125	1.3254	1.33035	1.32905	1.3271	1.32695	1.32235	1.322	1.3241	1.3275	1.32715	1.3212	1.31705	1.3201	1.32105	1.3235	1.32235	1.3176	1.3254	1.32445	1.326	1.3302	1.32945	1.3193	1.3199	1.32275	1.314	1.3121	1.3195	1.32105	1.3132	1.32085	1.3283	1.3245	1.32195	1.32635	1.32295	1.3195	1.3182	1.3159	1.31915	1.31835
	1013	1.3468	1.35115	1.35445	1.34585	1.34145	1.34125	1.34145	1.3472	1.3449	1.33785	1.3386	1.33665	1.33305	1.3388	1.3371	1.3411	1.3409	1.33725	1.3325	1.334	1.3365	1.3338	1.3376	1.33665	1.3361	1.3409	1.3382	1.33975	1.3403	1.342	1.34015	1.3342	1.33705	1.3336	1.33	1.33745	1.3388	1.338	1.33725	1.3428	1.34715	1.35195	1.34545	1.34165	1.3363	1.33805	1.34185	1.33855
	1014	1.35155	1.3403	1.3401	1.3487	1.3479	1.33765	1.34015	1.33705	1.3382	1.3462	1.3483	1.3514	1.35785	1.35135	1.35025	1.3527	1.35155	1.34965	1.3472	1.35155	1.3502	1.34735	1.3441	1.3428	1.34435	1.3411	1.33895	1.3342	1.3332	1.3325	1.3323	1.32905	1.33575	1.3479	1.34735	1.34125	1.33915	1.338	1.3399	1.33135	1.33345	1.33935	1.33515	1.33855	1.33805	1.34545	1.3382	1.34105
	1015	1.33915	1.3424	1.3443	1.3432	1.339	1.3409	1.3462	1.34585	1.3493	1.34945	1.3466	1.3422	1.3424	1.3403	1.33705	1.338	1.3407	1.33055	1.33175	1.33935	1.3283	1.32865	1.3346	1.334	1.3323	1.33685	1.33075	1.33325	1.33725	1.3346	1.3323	1.33725	1.34225	1.3411	1.3369	1.33805	1.33955	1.33765	1.33645	1.3371	1.3319	1.33555	1.3327	1.3323	1.33475	1.3453	1.3487	1.34065
	1016	1.3279	1.3266	1.32485	1.32485	1.32085	1.33285	1.33665	1.343	1.3411	1.33515	1.33575	1.33935	1.3344	1.33405	1.3359	1.3388	1.3321	1.32465	1.3264	1.32795	1.3266	1.32695	1.33195	1.3361	1.3359	1.3264	1.32525	1.3298	1.33115	1.33785	1.33135	1.3323	1.3287	1.33155	1.3346	1.3361	1.342	1.33915	1.33345	1.33325	1.3304	1.33055	1.3338	1.32695	1.32925	1.3361	1.34735	1.34565
	1017	1.3296	1.3277	1.3239	1.3256	1.32695	1.3298	1.32105	1.3281	1.33175	1.33095	1.33035	1.3285	1.3382	1.34415	1.34185	1.3355	1.3334	1.32885	1.33135	1.3342	1.3323	1.3386	1.3353	1.33215	1.3241	1.32025	1.31435	1.32215	1.33075	1.3302	1.3304	1.33	1.3342	1.3399	1.3386	1.3365	1.3323	1.3281	1.3317	1.33155	1.3325	1.3308	1.33705	1.33765	1.33405	1.32735	1.3336	1.33725
	1018	1.31495	1.32025	1.31725	1.3199	1.3222	1.3178	1.32105	1.31875	1.3258	1.3176	1.31475	1.31075	1.318	1.3241	1.32715	1.3207	1.3203	1.32085	1.31745	1.3239	1.3281	1.32885	1.3275	1.3292	1.3233	1.32105	1.3256	1.3224	1.3195	1.3228	1.33095	1.3327	1.3258	1.32695	1.32885	1.3338	1.33325	1.3428	1.3443	1.33575	1.32735	1.33285	1.3342	1.32715	1.31685	1.31835	1.3256	1.32905
	1019	1.3174	1.32315	1.3277	1.32425	1.32735	1.32275	1.3216	1.3134	1.31935	1.32315	1.3256	1.32465	1.32545	1.3224	1.32485	1.3222	1.31915	1.3178	1.3144	1.32105	1.3203	1.33075	1.3264	1.31935	1.32505	1.32215	1.32675	1.3186	1.3222	1.3195	1.31265	1.31835	1.3205	1.31875	1.31935	1.31435	1.3159	1.32085	1.31795	1.31895	1.31475	1.32335	1.3205	1.31665	1.31795	1.3222	1.3247	1.3243
	1020	1.33935	1.3422	1.34545	1.34605	1.3485	1.3487	1.34675	1.3445	1.34735	1.346	1.342	1.3405	1.3495	1.34145	1.3241	1.32315	1.3252	1.335	1.3418	1.34545	1.3424	1.3445	1.3441	1.3451	1.3407	1.34185	1.3447	1.3401	1.33745	1.3363	1.34165	1.3424	1.3451	1.34645	1.3388	1.3426	1.3506	1.34715	1.34675	1.34125	1.33665	1.3384	1.34395	1.3506	1.35425	1.3464	1.3325	1.33325
	1021	1.37005	1.375	1.37155	1.36855	1.3613	1.3628	1.35865	1.3567	1.35785	1.3607	1.36015	1.36165	1.3605	1.3598	1.36165	1.36375	1.36645	1.3651	1.36605	1.35975	1.3662	1.3668	1.3706	1.36815	1.36625	1.363	1.35995	1.3666	1.37195	1.3706	1.36605	1.3634	1.36205	1.36015	1.36565	1.364	1.3571	1.3559	1.36605	1.36735	1.36665	1.36095	1.37275	1.37805	1.3758	1.37525	1.37195	1.3765
	1022	1.34965	1.3514	1.3447	1.3407	1.3451	1.3462	1.34395	1.3426	1.3443	1.34735	1.3514	1.3561	1.3594	1.3479	1.34375	1.34375	1.3426	1.34355	1.34855	1.34715	1.3529	1.34985	1.3445	1.3527	1.3628	1.36495	1.3607	1.35785	1.3533	1.3609	1.3464	1.3464	1.3472	1.35365	1.34395	1.34335	1.3451	1.3569	1.35425	1.35405	1.3569	1.3544	1.3573	1.3508	1.34145	1.3437	1.34545	1.3493
	1023	1.33	1.3262	1.33095	1.3388	1.34545	1.3382	1.33785	1.34045	1.3422	1.3407	1.338	1.34335	1.34695	1.3514	1.3464	1.34525	1.3468	1.33915	1.34355	1.34585	1.3409	1.3426	1.34925	1.34965	1.3474	1.34735	1.34795	1.34985	1.34755	1.3466	1.34355	1.3481	1.3432	1.34145	1.3464	1.3512	1.35365	1.34775	1.35005	1.35175	1.35345	1.3506	1.347	1.3405	1.33725	1.33955	1.3399	1.34205
	1024	1.3386	1.334	1.33535	1.343	1.35175	1.3462	1.3472	1.3453	1.3441	1.338	1.33515	1.3376	1.34205	1.3363	1.3344	1.34165	1.3512	1.3525	1.34185	1.3407	1.33495	1.32965	1.33495	1.33875	1.3371	1.3361	1.3321	1.3258	1.33785	1.3346	1.3359	1.33595	1.3359	1.33095	1.3262	1.32565	1.33135	1.33515	1.3317	1.3342	1.33575	1.3336	1.3321	1.33955	1.33595	1.33515	1.33455	1.3367
	1025	1.34275	1.33955	1.3422	1.3378	1.343	1.3401	1.3403	1.33705	1.3363	1.33305	1.33075	1.33175	1.338	1.343	1.33515	1.331	1.33305	1.33535	1.33055	1.3266	1.3241	1.3252	1.3287	1.3294	1.32845	1.3256	1.3338	1.3363	1.3357	1.3348	1.3315	1.3262	1.33195	1.3342	1.3359	1.33935	1.34125	1.3407	1.33725	1.33705	1.3304	1.3321	1.3363	1.33535	1.3329	1.3386	1.33535	1.33955
	1026	1.3441	1.34105	1.33265	1.3304	1.33305	1.32695	1.33155	1.34165	1.34275	1.3462	1.3458	1.3443	1.3437	1.342	1.34945	1.351	1.34945	1.3504	1.347	1.35385	1.3533	1.3506	1.3451	1.3466	1.35385	1.3514	1.3548	1.3546	1.34855	1.35065	1.3504	1.3531	1.3563	1.35555	1.34855	1.3399	1.34395	1.3403	1.34105	1.3441	1.35215	1.3565	1.36545	1.36795	1.36625	1.371	1.3674	1.3651
	1027	1.33745	1.32905	1.3262	1.3365	1.3361	1.3306	1.32485	1.32825	1.32695	1.33055	1.33305	1.33155	1.32465	1.3298	1.34165	1.3399	1.3443	1.3418	1.33955	1.33555	1.3411	1.33535	1.3336	1.33895	1.343	1.3386	1.3367	1.3441	1.33705	1.33535	1.3275	1.32905	1.32755	1.3334	1.34375	1.3443	1.3411	1.3407	1.34205	1.33685	1.342	1.33285	1.3378	1.33975	1.3456	1.34945	1.3491	1.3422
	1028	1.3367	1.3275	1.3279	1.3292	1.3321	1.33035	1.3266	1.3241	1.3222	1.32735	1.3304	1.3277	1.3346	1.3369	1.3363	1.3424	1.35175	1.34355	1.3418	1.3378	1.3348	1.33725	1.3359	1.3428	1.3472	1.34335	1.34355	1.34335	1.3441	1.3401	1.34395	1.35025	1.34945	1.3516	1.35365	1.34815	1.3497	1.35235	1.35025	1.3487	1.34525	1.34315	1.3489	1.35155	1.347	1.34945	1.34585	1.34755
	1029	1.3535	1.35825	1.3561	1.35595	1.34945	1.35155	1.3544	1.35095	1.35405	1.3531	1.3527	1.35405	1.3601	1.3649	1.3601	1.3571	1.35445	1.35405	1.3569	1.35025	1.3466	1.34905	1.355	1.35825	1.3569	1.35425	1.35405	1.35005	1.34625	1.3485	1.35615	1.35725	1.35325	1.3502	1.3546	1.3533	1.3588	1.35635	1.3514	1.3552	1.35445	1.3565	1.3548	1.3569	1.35785	1.35915	1.35995	1.3634
	1030	1.34715	1.3479	1.34605	1.3466	1.35135	1.34965	1.34525	1.33975	1.3464	1.35	1.35235	1.34815	1.3441	1.3401	1.3388	1.34835	1.3502	1.34755	1.3388	1.34605	1.3479	1.3489	1.3466	1.3428	1.34375	1.3397	1.33615	1.33915	1.34225	1.3466	1.34795	1.33895	1.34085	1.3445	1.34395	1.34585	1.34545	1.3504	1.35615	1.35575	1.34985	1.34465	1.3416	1.34545	1.3437	1.34795	1.34045	1.3443
	1031	1.3472	1.34355	1.338	1.33365	1.33	1.33305	1.3359	1.33745	1.33895	1.34525	1.3451	1.3411	1.33785	1.342	1.33805	1.33915	1.34855	1.3451	1.3382	1.3384	1.33745	1.33265	1.33265	1.34125	1.34435	1.34415	1.34465	1.34225	1.33765	1.33785	1.3449	1.34125	1.33855	1.3363	1.33535	1.33325	1.3336	1.3365	1.33535	1.3304	1.33095	1.3382	1.3321	1.33115	1.32715	1.32315	1.3199	1.3319
	1032	1.3897	1.38285	1.3813	1.38475	1.38035	1.38225	1.38895	1.38955	1.3899	1.388	1.3832	1.3786	1.37695	1.379	1.3918	1.39125	1.3855	1.3878	1.39255	1.38475	1.3857	1.38475	1.388	1.38645	1.38305	1.3838	1.38035	1.37555	1.3775	1.37865	1.37635	1.39005	1.3952	1.39505	1.38935	1.3924	1.39505	1.39465	1.38855	1.3834	1.38685	1.38475	1.39295	1.3899	1.3903	1.39925	1.39845	1.39025
	1033	1.4284	1.4265	1.4237	1.42405	1.42275	1.42805	1.4273	1.4286	1.42155	1.42115	1.4204	1.41795	1.42	1.42345	1.42175	1.4212	1.4246	1.4284	1.4347	1.43355	1.42825	1.4322	1.42555	1.42785	1.43035	1.433	1.43035	1.4326	1.4309	1.4275	1.4254	1.4265	1.42595	1.4269	1.4191	1.4153	1.4105	1.4164	1.4235	1.4263	1.4269	1.4187	1.4208	1.4225	1.4193	1.41945	1.41905	1.41525
	1034	1.4292	1.42765	1.42385	1.42365	1.4284	1.43035	1.4313	1.4303	1.4307	1.433	1.4315	1.429	1.42095	1.4235	1.42995	1.42845	1.4284	1.42365	1.4206	1.4288	1.42705	1.42385	1.42385	1.42765	1.43185	1.43205	1.43415	1.43475	1.43125	1.43015	1.43165	1.42575	1.42535	1.43145	1.4324	1.4328	1.43225	1.4349	1.43285	1.42995	1.43015	1.42975	1.4309	1.42785	1.4246	1.42575	1.4288	1.421
	1035	1.42955	1.43265	1.42825	1.4233	1.43165	1.43565	1.4374	1.4305	1.42805	1.43225	1.42935	1.42635	1.41605	1.416	1.4118	1.41125	1.4122	1.41415	1.4126	1.41815	1.41905	1.4187	1.421	1.41695	1.4229	1.4225	1.4204	1.4166	1.4235	1.42155	1.4229	1.4181	1.41985	1.41755	1.4204	1.42655	1.41965	1.42175	1.41545	1.41525	1.4143	1.41905	1.421	1.41315	1.40385	1.41185	1.41545	1.4162
	1036	1.4248	1.42175	1.42305	1.43035	1.4309	1.43165	1.4328	1.4311	1.42675	1.43205	1.4269	1.4225	1.42785	1.4248	1.4256	1.4284	1.42655	1.429	1.42995	1.43185	1.4273	1.4193	1.42425	1.4288	1.433	1.43205	1.43495	1.4311	1.43545	1.433	1.42955	1.429	1.4235	1.4212	1.4277	1.43165	1.42725	1.42515	1.4387	1.44175	1.44445	1.4404	1.4374	1.4429	1.43965	1.441	1.43795	1.4376
	1037	1.43415	1.4376	1.4374	1.43455	1.4357	1.4311	1.42785	1.4347	1.4378	1.43015	1.4288	1.4349	1.43775	1.4397	1.43665	1.43835	1.4437	1.4408	1.4389	1.43285	1.43415	1.4332	1.43165	1.43205	1.43205	1.4313	1.42005	1.4254	1.42785	1.4349	1.43835	1.43395	1.4336	1.43545	1.4319	1.4307	1.4309	1.43435	1.43965	1.4372	1.43245	1.43355	1.43565	1.43645	1.4355	1.42745	1.43265	1.4355
	1038	1.42995	1.43565	1.43815	1.44505	1.4366	1.43795	1.4387	1.44595	1.446	1.44695	1.44065	1.4439	1.44655	1.4431	1.44065	1.43205	1.4374	1.43795	1.43965	1.4361	1.4374	1.43625	1.43665	1.4374	1.4412	1.44215	1.44215	1.44405	1.4513	1.45415	1.4517	1.45205	1.4517	1.4549	1.458	1.4567	1.453	1.44765	1.4387	1.437	1.44365	1.4387	1.4391	1.4416	1.4437	1.4387	1.4477	1.4444
	1039	1.4322	1.4292	1.42405	1.4263	1.4248	1.42495	1.42155	1.42385	1.4265	1.4235	1.42	1.42555	1.42865	1.4292	1.4267	1.4212	1.4202	1.41585	1.41905	1.41375	1.41985	1.42365	1.42595	1.4277	1.4288	1.429	1.42615	1.4294	1.43055	1.4315	1.4303	1.43435	1.4385	1.43855	1.433	1.4313	1.4328	1.4349	1.4328	1.43395	1.4328	1.43625	1.437	1.4269	1.4311	1.4345	1.4374	1.4368
	1040	1.4359	1.4311	1.4265	1.4309	1.43265	1.4315	1.4395	1.4433	1.44045	1.43585	1.43665	1.4397	1.43475	1.437	1.43355	1.4378	1.4393	1.44025	1.44635	1.44805	1.4393	1.441	1.44385	1.43835	1.44445	1.44485	1.4397	1.44655	1.4515	1.44675	1.449	1.4397	1.438	1.4364	1.4496	1.44695	1.44005	1.43585	1.4406	1.4408	1.4317	1.4307	1.43055	1.4353	1.4296	1.43165	1.4332	1.4307
	1041	1.4479	1.4469	1.44365	1.4393	1.44885	1.4519	1.45645	1.45895	1.4624	1.4616	1.45875	1.4534	1.45625	1.4538	1.4448	1.4458	1.4458	1.45035	1.4454	1.44275	1.4473	1.445	1.4469	1.449	1.44845	1.449	1.44885	1.4475	1.4521	1.4517	1.45075	1.45055	1.4557	1.44995	1.4498	1.4515	1.45625	1.4601	1.45915	1.46315	1.4666	1.4719	1.4654	1.46615	1.4645	1.46655	1.4618	1.46235
	1042	1.4496	1.44485	1.44925	1.4532	1.4597	1.4557	1.4477	1.4454	1.45245	1.4494	1.44845	1.44865	1.45625	1.4538	1.449	1.45645	1.4483	1.44845	1.454	1.45475	1.4536	1.45705	1.46425	1.4633	1.4589	1.45455	1.4473	1.44465	1.4492	1.4444	1.44595	1.4542	1.4557	1.449	1.45325	1.4523	1.45185	1.4538	1.449	1.44575	1.4494	1.45515	1.45645	1.4467	1.4441	1.44825	1.45265	1.45265
	1043	1.4393	1.44235	1.4448	1.4452	1.442	1.44425	1.44845	1.4399	1.43685	1.442	1.44485	1.441	1.4395	1.43925	1.4366	1.43415	1.43265	1.42995	1.4353	1.4353	1.4475	1.45075	1.4462	1.4393	1.43105	1.43605	1.43815	1.4437	1.44525	1.4431	1.44825	1.4513	1.45115	1.4454	1.44485	1.4479	1.4452	1.449	1.454	1.44385	1.4435	1.43815	1.4412	1.4412	1.4336	1.4317	1.437	1.441
	1044	1.4448	1.44805	1.44715	1.4408	1.4414	1.4477	1.4441	1.4412	1.4433	1.4494	1.45265	1.4473	1.44045	1.43565	1.45015	1.44885	1.4473	1.4458	1.4479	1.44505	1.4435	1.43605	1.4401	1.44235	1.43755	1.4334	1.43685	1.4401	1.4347	1.4326	1.43395	1.43625	1.43835	1.4416	1.4418	1.43815	1.4372	1.43795	1.4324	1.43755	1.4431	1.43755	1.43945	1.4313	1.4334	1.44005	1.4374	1.43285
	1045	1.45075	1.4494	1.446	1.4492	1.4538	1.44845	1.4515	1.45975	1.46375	1.46145	1.4576	1.45835	1.4551	1.4475	1.44695	1.4475	1.45075	1.45515	1.45095	1.45115	1.45055	1.4523	1.45055	1.44635	1.4437	1.4477	1.45115	1.45325	1.4519	1.4471	1.4475	1.4469	1.4433	1.4483	1.45285	1.45305	1.44825	1.4452	1.4439	1.4374	1.4399	1.4399	1.44405	1.45395	1.45115	1.45055	1.4538	1.45665
	1046	1.4498	1.4528	1.45225	1.4519	1.4572	1.4555	1.45225	1.4496	1.4439	1.44675	1.45	1.4458	1.441	1.4414	1.44445	1.4498	1.4471	1.44045	1.43545	1.4475	1.4517	1.4538	1.4523	1.44405	1.4435	1.44275	1.4395	1.437	1.4395	1.4429	1.45345	1.454	1.4595	1.46335	1.46675	1.4679	1.46025	1.4561	1.45055	1.4517	1.4473	1.44575	1.4446	1.4448	1.445	1.4511	1.4494	1.4481
	1047	1.4479	1.45055	1.45415	1.453	1.45245	1.44865	1.45305	1.44675	1.44635	1.43625	1.4376	1.44085	1.4446	1.44905	1.4446	1.4477	1.4473	1.44995	1.4391	1.441	1.43755	1.44275	1.4475	1.44675	1.4418	1.445	1.4374	1.43355	1.44065	1.4433	1.438	1.4397	1.442	1.4395	1.43185	1.4263	1.4267	1.42805	1.4328	1.4399	1.44045	1.44155	1.43645	1.4351	1.43435	1.44215	1.44275	1.43665
	1048	1.4599	1.45895	1.4513	1.4437	1.4372	1.4284	1.43985	1.4429	1.4303	1.42865	1.43185	1.44025	1.4418	1.4437	1.44445	1.43415	1.43795	1.4452	1.44615	1.44635	1.4462	1.4519	1.44865	1.44425	1.44385	1.4431	1.44695	1.4486	1.44865	1.4393	1.43795	1.4408	1.437	1.4305	1.43355	1.42995	1.437	1.4408	1.4408	1.43685	1.43475	1.43455	1.43815	1.44715	1.44885	1.4431	1.4397	1.43755
	1049	1.4473	1.4448	1.4538	1.4584	1.46255	1.46355	1.45855	1.46105	1.45455	1.45395	1.44675	1.44845	1.4559	1.4532	1.45705	1.4561	1.46235	1.4599	1.46295	1.4658	1.4637	1.45685	1.45915	1.46255	1.4618	1.4603	1.45875	1.45305	1.4517	1.45765	1.4538	1.44905	1.44595	1.44405	1.45165	1.45245	1.45245	1.4559	1.4509	1.4559	1.4576	1.45475	1.45055	1.4511	1.454	1.4563	1.4603	1.458
	1050	1.454	1.4471	1.44425	1.44785	1.44425	1.43855	1.4349	1.4414	1.442	1.4437	1.44595	1.44315	1.446	1.4416	1.45325	1.45035	1.454	1.4553	1.46185	1.4635	1.46445	1.45935	1.4498	1.4437	1.44315	1.44615	1.45685	1.46045	1.45625	1.4515	1.4553	1.44555	1.4486	1.4517	1.4511	1.4479	1.44925	1.4559	1.44805	1.4475	1.44405	1.4471	1.45685	1.45645	1.45115	1.44925	1.4465	1.44045
	1051	1.43645	1.44255	1.4416	1.43495	1.4345	1.4336	1.43245	1.4273	1.42535	1.42635	1.4315	1.4347	1.43285	1.4326	1.4357	1.43815	1.43165	1.4252	1.42175	1.4206	1.41465	1.41735	1.42325	1.42445	1.42845	1.43455	1.43435	1.43245	1.43815	1.43705	1.4435	1.43415	1.43015	1.42785	1.4183	1.4212	1.4277	1.4288	1.42765	1.4319	1.4303	1.4248	1.4267	1.43415	1.43185	1.4368	1.43585	1.4248
	1052	1.44595	1.4477	1.44655	1.44275	1.44655	1.44485	1.4458	1.44505	1.4456	1.4427	1.43395	1.42825	1.4252	1.42865	1.42725	1.4351	1.4456	1.4412	1.4387	1.4391	1.43585	1.43475	1.4387	1.44805	1.449	1.44315	1.44635	1.44445	1.4458	1.44255	1.44445	1.44175	1.44085	1.44635	1.445	1.4477	1.44045	1.43965	1.4391	1.44105	1.4374	1.44635	1.4465	1.4483	1.44295	1.43985	1.4364	1.4372
	1053	1.4452	1.4431	1.44735	1.4393	1.43895	1.4435	1.44315	1.4429	1.4408	1.43895	1.43605	1.4332	1.4292	1.43605	1.43565	1.42995	1.42515	1.4271	1.43015	1.4269	1.4353	1.43395	1.4317	1.42785	1.4246	1.4298	1.42955	1.4334	1.4309	1.43035	1.42825	1.42575	1.429	1.43265	1.4364	1.4391	1.43035	1.4269	1.42675	1.42785	1.429	1.4305	1.42845	1.42725	1.42075	1.41165	1.4092	1.40595
	1054	1.4265	1.4229	1.42615	1.42425	1.4246	1.43415	1.4332	1.4351	1.4336	1.4376	1.43755	1.437	1.4372	1.4332	1.4332	1.42995	1.43395	1.43285	1.4332	1.43645	1.4343	1.43495	1.44025	1.43495	1.43355	1.43145	1.43165	1.43145	1.4366	1.4374	1.44025	1.43985	1.4355	1.4372	1.4399	1.44295	1.4391	1.4303	1.43645	1.4471	1.44845	1.44465	1.4387	1.4359	1.4397	1.4347	1.43225	1.4326
	1055	1.4309	1.43395	1.4315	1.4328	1.4286	1.42555	1.42805	1.4332	1.43145	1.43335	1.43225	1.42745	1.4229	1.42785	1.4214	1.43185	1.4418	1.43395	1.4286	1.43185	1.4345	1.42825	1.43605	1.43375	1.4311	1.4273	1.4288	1.43125	1.4315	1.43835	1.43795	1.43055	1.433	1.4301	1.42825	1.43585	1.4355	1.4389	1.4372	1.437	1.4422	1.44025	1.44715	1.4511	1.4519	1.44735	1.44425	1.4324
	1056	1.43205	1.4368	1.43775	1.43775	1.43815	1.4309	1.43395	1.438	1.43795	1.4349	1.43435	1.4349	1.4328	1.43965	1.43855	1.44195	1.437	1.43625	1.4345	1.43415	1.43645	1.4395	1.4393	1.44275	1.4454	1.4431	1.4437	1.43565	1.43815	1.4418	1.4429	1.4427	1.44175	1.4353	1.4359	1.4328	1.43645	1.43495	1.42615	1.4315	1.43165	1.4242	1.4231	1.4271	1.43145	1.433	1.43585	1.43875
	1057	1.46145	1.45665	1.45495	1.44655	1.4525	1.4536	1.45795	1.45645	1.4536	1.45455	1.4582	1.46275	1.4599	1.46235	1.4616	1.4647	1.4618	1.46755	1.4704	1.4746	1.4666	1.4561	1.45495	1.45975	1.45435	1.4576	1.45705	1.4494	1.4521	1.4553	1.45875	1.46065	1.46425	1.4624	1.46655	1.46465	1.46845	1.47095	1.4643	1.46125	1.4538	1.46045	1.4597	1.46195	1.4681	1.4704	1.46465	1.4635
	1058	1.44405	1.4391	1.4378	1.43665	1.44635	1.44365	1.4452	1.4347	1.4319	1.43875	1.44465	1.44905	1.44955	1.4385	1.43035	1.43565	1.4416	1.44595	1.4418	1.43815	1.441	1.4473	1.4511	1.45625	1.45225	1.4517	1.4557	1.4536	1.4454	1.4427	1.4408	1.43645	1.43545	1.4368	1.44255	1.44425	1.44445	1.4408	1.4452	1.44595	1.43815	1.437	1.43185	1.4248	1.43395	1.43415	1.43435	1.43605
	1059	1.45875	1.4601	1.454	1.4574	1.4597	1.45645	1.4477	1.44655	1.44445	1.4494	1.44695	1.44405	1.4393	1.4387	1.4433	1.4454	1.44735	1.45285	1.4532	1.446	1.45325	1.45035	1.4509	1.44995	1.4477	1.445	1.4467	1.44825	1.4408	1.4395	1.44555	1.4538	1.45725	1.45395	1.4523	1.45265	1.45555	1.4555	1.45855	1.4597	1.45625	1.46065	1.45185	1.44945	1.4574	1.45625	1.4523	1.45095
	1060	1.4515	1.4517	1.44675	1.4496	1.44675	1.4557	1.4553	1.45495	1.4544	1.4551	1.4538	1.44675	1.45095	1.4433	1.4433	1.4404	1.4433	1.4393	1.4374	1.4408	1.44595	1.4513	1.4574	1.4456	1.4412	1.44635	1.4454	1.45	1.45055	1.44635	1.442	1.4521	1.45345	1.4532	1.4441	1.4443	1.44615	1.4517	1.45455	1.44945	1.4515	1.44615	1.4477	1.44045	1.44155	1.4475	1.44485	1.4393
	1061	1.4439	1.44825	1.44485	1.43985	1.43605	1.44175	1.4433	1.44425	1.44275	1.4431	1.4454	1.4446	1.44465	1.44595	1.445	1.4397	1.43585	1.437	1.4397	1.44255	1.4477	1.4393	1.43245	1.4252	1.4307	1.42935	1.425	1.42535	1.4391	1.44215	1.4389	1.4309	1.4397	1.4408	1.43145	1.43495	1.4393	1.44295	1.4399	1.4368	1.44345	1.4431	1.4408	1.4387	1.43965	1.44805	1.4622	1.4643
	1062	1.4395	1.43815	1.4412	1.4464	1.4433	1.4372	1.43795	1.4391	1.43965	1.43665	1.4437	1.45	1.4538	1.4475	1.4456	1.44385	1.43565	1.4359	1.4372	1.43815	1.4357	1.4397	1.4429	1.44615	1.44005	1.44005	1.4433	1.4416	1.43855	1.4328	1.43835	1.44025	1.4433	1.4494	1.44485	1.44085	1.4355	1.43795	1.4425	1.43685	1.43225	1.43645	1.4374	1.44085	1.4395	1.44405	1.43875	1.4431
	1063	1.45325	1.454	1.45055	1.44995	1.45705	1.4576	1.458	1.4557	1.45325	1.46445	1.4704	1.4597	1.45515	1.4551	1.4603	1.4597	1.45895	1.4601	1.45305	1.45205	1.45835	1.465	1.4559	1.45035	1.45395	1.4578	1.4578	1.46085	1.46195	1.4498	1.4502	1.45115	1.45705	1.4605	1.46045	1.46005	1.4603	1.4616	1.4677	1.4633	1.4593	1.4639	1.4576	1.4597	1.45165	1.4534	1.45035	1.44975
	1064	1.4246	1.4206	1.42535	1.42935	1.4244	1.42445	1.42515	1.4284	1.42745	1.4248	1.4227	1.421	1.425	1.42995	1.4265	1.4223	1.4244	1.42345	1.4265	1.4246	1.4244	1.42445	1.4254	1.42365	1.4259	1.4298	1.42845	1.42785	1.42935	1.4288	1.4265	1.42955	1.4227	1.41905	1.41945	1.4208	1.42155	1.4237	1.4269	1.4286	1.42345	1.41945	1.42175	1.4231	1.42535	1.42975	1.4269	1.42765
	1065	1.3968	1.4042	1.40705	1.4103	1.40625	1.409	1.40805	1.4206	1.41795	1.41565	1.4128	1.41605	1.4147	1.4092	1.40005	1.39925	1.40765	1.40515	1.4088	1.4069	1.4036	1.40435	1.4067	1.4019	1.3989	1.4021	1.39295	1.3943	1.4032	1.4118	1.40265	1.3992	1.3935	1.39275	1.3962	1.3981	1.3956	1.39295	1.38685	1.38895	1.39945	1.4042	1.40515	1.40305	1.4029	1.4036	1.4031	1.40015
	1066	1.4036	1.41015	1.40805	1.4141	1.40935	1.41085	1.40895	1.41165	1.40305	1.4055	1.4065	1.4065	1.4046	1.401	1.4	1.40365	1.4055	1.40075	1.39715	1.3937	1.40115	1.4002	1.40705	1.4092	1.40175	1.4036	1.40915	1.4105	1.4065	1.40325	1.40325	1.40915	1.4042	1.3998	1.39715	1.384	1.3859	1.3836	1.3878	1.38665	1.39565	1.3985	1.4065	1.40725	1.39945	1.39715	1.3922	1.39735
	1067	1.384	1.3884	1.392	1.38705	1.388	1.39215	1.39335	1.39045	1.38775	1.3914	1.3954	1.3979	1.39735	1.39025	1.3903	1.38815	1.39045	1.3832	1.38245	1.3861	1.38475	1.3815	1.38035	1.38685	1.384	1.3836	1.3878	1.38585	1.38625	1.38875	1.39695	1.39905	1.40075	1.4	1.3962	1.3981	1.39825	1.3941	1.39695	1.39585	1.3897	1.3857	1.3912	1.3935	1.3838	1.39465	1.3973	1.3966
	1068	1.3569	1.36435	1.36985	1.37255	1.37485	1.3632	1.3586	1.3575	1.35745	1.3533	1.3525	1.35195	1.3542	1.3592	1.3607	1.36455	1.36185	1.36455	1.36145	1.3613	1.36395	1.3676	1.36755	1.36605	1.36375	1.3653	1.36895	1.36205	1.3584	1.35725	1.36625	1.3704	1.3733	1.37425	1.37465	1.3691	1.37235	1.3634	1.36165	1.36585	1.3628	1.3659	1.36545	1.36985	1.3647	1.37045	1.3651	1.35785
	1069	1.3649	1.3662	1.3645	1.35975	1.3676	1.3718	1.37425	1.3739	1.37065	1.36715	1.36795	1.3752	1.375	1.3752	1.37445	1.37405	1.37175	1.37445	1.3718	1.3691	1.35725	1.35635	1.36165	1.36205	1.36665	1.36105	1.3548	1.35845	1.3634	1.36375	1.36355	1.3607	1.3653	1.3617	1.35915	1.3708	1.3691	1.372	1.36625	1.3622	1.36035	1.363	1.3615	1.35575	1.3586	1.35975	1.36835	1.37195
	1070	1.38555	1.3821	1.3821	1.38285	1.37825	1.37635	1.3697	1.36205	1.363	1.3638	1.36395	1.3611	1.363	1.3706	1.3716	1.36565	1.36645	1.3672	1.37215	1.36585	1.3609	1.355	1.35995	1.36755	1.371	1.37505	1.36855	1.37175	1.3748	1.37235	1.3651	1.36855	1.36755	1.3689	1.3645	1.367	1.36925	1.3687	1.3701	1.37065	1.37715	1.37425	1.37025	1.36815	1.37025	1.37735	1.38	1.37655
	1071	1.38245	1.37825	1.37085	1.36625	1.37065	1.3739	1.3672	1.3676	1.3649	1.3674	1.3678	1.3651	1.37045	1.36525	1.36735	1.36625	1.36585	1.3628	1.36415	1.37135	1.37405	1.37445	1.3758	1.3794	1.3773	1.37425	1.3704	1.37255	1.36965	1.37315	1.36285	1.3565	1.36165	1.36985	1.3674	1.36795	1.3666	1.3649	1.3657	1.36375	1.36165	1.36165	1.3674	1.3691	1.3729	1.3729	1.3733	1.37105
	1072	1.3752	1.3704	1.36775	1.3706	1.3716	1.37655	1.3842	1.3754	1.3638	1.36665	1.3722	1.36815	1.36795	1.3735	1.37765	1.37595	1.3775	1.37215	1.3735	1.37405	1.3813	1.38305	1.37845	1.3758	1.3792	1.3849	1.38075	1.38135	1.38185	1.38245	1.38875	1.3857	1.37995	1.37105	1.36645	1.37215	1.371	1.36395	1.35385	1.3609	1.36585	1.36145	1.36585	1.3699	1.37155	1.3737	1.37655	1.37345
	1073	1.37845	1.37805	1.3884	1.3849	1.38135	1.3798	1.38455	1.3838	1.3834	1.3916	1.39145	1.38495	1.38055	1.383	1.38075	1.38725	1.3924	1.3935	1.39905	1.3943	1.3899	1.3912	1.38815	1.392	1.38685	1.3834	1.38915	1.388	1.383	1.3773	1.37425	1.3624	1.36895	1.3689	1.37275	1.37025	1.36835	1.3699	1.37615	1.3813	1.3777	1.3775	1.37085	1.37175	1.3653	1.36185	1.36585	1.37885
	1074	1.36355	1.3626	1.36315	1.35535	1.35655	1.35785	1.36185	1.35975	1.36475	1.36625	1.36875	1.3649	1.36185	1.36815	1.36835	1.37235	1.36715	1.367	1.3712	1.37385	1.3628	1.3668	1.37195	1.37215	1.37405	1.3731	1.3714	1.3697	1.3697	1.3624	1.3619	1.35725	1.36015	1.3584	1.36375	1.3634	1.3626	1.36835	1.36435	1.35995	1.35865	1.3561	1.36035	1.3695	1.371	1.37175	1.36755	1.3691
	1075	1.372	1.3746	1.3693	1.3706	1.37215	1.3729	1.37175	1.37615	1.3739	1.3714	1.375	1.37425	1.3693	1.37195	1.3731	1.371	1.3691	1.36815	1.3714	1.36795	1.37295	1.3735	1.37595	1.38245	1.3825	1.3828	1.3731	1.37195	1.37175	1.37025	1.37045	1.37175	1.3779	1.3796	1.38135	1.38245	1.3796	1.37675	1.36795	1.3687	1.371	1.37155	1.38245	1.3935	1.3867	1.3727	1.37005	1.37845
	1076	1.37615	1.37385	1.3731	1.3817	1.3756	1.37445	1.3773	1.38535	1.3897	1.39715	1.3935	1.3895	1.3926	1.39085	1.3855	1.37615	1.38345	1.38285	1.38225	1.37885	1.3777	1.3781	1.38055	1.38285	1.3817	1.38015	1.3796	1.38015	1.37595	1.37275	1.37195	1.3783	1.38245	1.38305	1.3819	1.38875	1.38245	1.38285	1.3855	1.3874	1.3861	1.3817	1.3855	1.3796	1.38455	1.38075	1.38455	1.38285
	1077	1.3525	1.3542	1.35215	1.355	1.35705	1.36095	1.3615	1.3609	1.36585	1.3605	1.35915	1.3645	1.35785	1.35575	1.35575	1.3489	1.3544	1.354	1.35595	1.3552	1.35595	1.35445	1.3544	1.3615	1.3584	1.3569	1.34985	1.3533	1.35425	1.3554	1.3548	1.36035	1.35865	1.3567	1.35995	1.35555	1.35	1.3506	1.35135	1.34605	1.3569	1.35595	1.3491	1.35115	1.35745	1.35575	1.3588	1.35175
	1078	1.3567	1.3552	1.3569	1.3464	1.346	1.34585	1.34965	1.34795	1.3485	1.34775	1.3516	1.3552	1.3487	1.35495	1.35175	1.3489	1.35075	1.35215	1.34965	1.34925	1.34815	1.35175	1.35195	1.3487	1.3529	1.3561	1.35405	1.35445	1.3525	1.34985	1.34965	1.347	1.3502	1.35365	1.35215	1.3479	1.35345	1.3529	1.34645	1.34985	1.3485	1.34645	1.34105	1.34565	1.35195	1.35405	1.34835	1.34255
	1079	1.37655	1.3815	1.38035	1.37255	1.36965	1.36145	1.3592	1.3561	1.3636	1.36625	1.37025	1.36225	1.36605	1.3674	1.3594	1.35175	1.346	1.35385	1.3554	1.36415	1.36245	1.35725	1.35745	1.35785	1.3643	1.3676	1.36815	1.36665	1.36395	1.36055	1.35445	1.34945	1.3565	1.3594	1.3636	1.36225	1.35935	1.35765	1.3525	1.35175	1.35255	1.354	1.3527	1.3544	1.35365	1.35845	1.3636	1.36605
	1080	1.3508	1.34755	1.3466	1.35175	1.35785	1.35655	1.3544	1.34985	1.34605	1.342	1.34335	1.35425	1.3601	1.35345	1.35325	1.35635	1.36075	1.35765	1.358	1.35215	1.35285	1.363	1.36545	1.3645	1.36545	1.36435	1.36585	1.3622	1.35385	1.35255	1.34965	1.34355	1.34925	1.3552	1.35445	1.35385	1.363	1.36185	1.359	1.36035	1.35995	1.3588	1.355	1.35785	1.35635	1.3546	1.35365	1.35765
	1081	1.3472	1.351	1.3493	1.3529	1.35155	1.35215	1.34985	1.3487	1.351	1.35535	1.35575	1.3546	1.35785	1.36015	1.35785	1.36035	1.35805	1.3447	1.35425	1.3506	1.35175	1.35345	1.3489	1.34965	1.3504	1.35215	1.3523	1.3586	1.36075	1.35535	1.3493	1.3512	1.3476	1.3483	1.3474	1.3512	1.3567	1.35445	1.3512	1.34945	1.3558	1.359	1.35515	1.35155	1.3491	1.3485	1.3506	1.351
	1082	1.3746	1.37615	1.38035	1.3815	1.3815	1.38515	1.37595	1.37465	1.3771	1.3758	1.3746	1.37845	1.38435	1.38265	1.3792	1.37635	1.3773	1.37845	1.3813	1.37845	1.37675	1.3729	1.37615	1.3737	1.3714	1.37105	1.3708	1.3651	1.36815	1.37865	1.3697	1.3659	1.36735	1.37105	1.3792	1.38095	1.38035	1.37615	1.3735	1.37235	1.3695	1.36625	1.37235	1.36475	1.36205	1.363	1.37005	1.3754
	1083	1.36815	1.38035	1.3775	1.37425	1.37675	1.37465	1.3754	1.37805	1.37785	1.3792	1.3838	1.38225	1.3708	1.36605	1.36945	1.37865	1.3823	1.3851	1.38875	1.3863	1.38035	1.38535	1.38565	1.38495	1.38455	1.37635	1.3739	1.3809	1.37885	1.3794	1.38055	1.38245	1.3899	1.39125	1.3941	1.39375	1.3933	1.39025	1.38745	1.388	1.39005	1.38815	1.3901	1.3903	1.3901	1.3941	1.39295	1.3962
	1084	1.38035	1.37425	1.3716	1.36335	1.36625	1.3607	1.3674	1.36835	1.3689	1.36395	1.3708	1.36985	1.37465	1.37295	1.3714	1.3756	1.3708	1.37425	1.37385	1.37425	1.37195	1.36265	1.36245	1.3664	1.36685	1.36775	1.37005	1.37255	1.3752	1.37105	1.3741	1.37195	1.36605	1.37235	1.371	1.36945	1.3752	1.37865	1.3762	1.37695	1.37195	1.3693	1.37175	1.37885	1.3779	1.3775	1.3754	1.37425
	1085	1.3792	1.3756	1.37445	1.3739	1.38345	1.38075	1.37635	1.3733	1.3687	1.3683	1.3674	1.37465	1.3733	1.37025	1.3704	1.3792	1.38055	1.37695	1.37175	1.37575	1.37425	1.37695	1.3794	1.37825	1.3834	1.38395	1.3849	1.3859	1.3746	1.363	1.3695	1.3714	1.37005	1.37155	1.37155	1.37315	1.3645	1.3649	1.3706	1.3788	1.3756	1.38375	1.38475	1.3851	1.375	1.3771	1.38015	1.38605
	1086	1.3855	1.38345	1.3779	1.37655	1.38015	1.39105	1.38895	1.38685	1.39045	1.39525	1.39715	1.40135	1.3983	1.3926	1.3849	1.3838	1.38455	1.3872	1.39165	1.388	1.391	1.39045	1.38835	1.3897	1.3916	1.3933	1.3945	1.3912	1.39485	1.40385	1.40265	1.39925	1.3964	1.39105	1.3878	1.3905	1.3941	1.3916	1.39465	1.39985	1.40305	1.3973	1.4048	1.39655	1.3954	1.3981	1.39085	1.3899
	1087	1.3855	1.3859	1.38035	1.37765	1.37275	1.37425	1.3773	1.37655	1.3819	1.38035	1.37595	1.3792	1.3815	1.3796	1.37695	1.3758	1.37615	1.37885	1.38015	1.3752	1.3735	1.3735	1.3767	1.3748	1.36815	1.36435	1.37505	1.38115	1.3775	1.3687	1.36335	1.3605	1.36035	1.3674	1.3697	1.3815	1.38015	1.3733	1.3693	1.37235	1.37485	1.3725	1.3792	1.3779	1.37845	1.3775	1.37575	1.3792
	1088	1.36395	1.3653	1.36755	1.3672	1.36625	1.3714	1.37025	1.36075	1.36875	1.36945	1.3748	1.38135	1.38225	1.3876	1.3891	1.38685	1.3853	1.38095	1.3815	1.3792	1.37235	1.3729	1.37615	1.37735	1.379	1.3754	1.3775	1.38495	1.392	1.3872	1.3771	1.3781	1.37765	1.38115	1.39125	1.39525	1.38835	1.37695	1.37885	1.3821	1.38395	1.384	1.38055	1.3796	1.3817	1.3878	1.3914	1.3857
	1089	1.38645	1.3802	1.37805	1.37865	1.3811	1.3828	1.39105	1.3851	1.3859	1.39315	1.3941	1.38795	1.3878	1.38305	1.38225	1.3893	1.39085	1.3874	1.3893	1.3817	1.3756	1.3895	1.39005	1.3853	1.3821	1.3813	1.3853	1.38015	1.3832	1.38455	1.3855	1.38665	1.38665	1.38625	1.38705	1.3876	1.3935	1.38955	1.3868	1.3857	1.38705	1.38415	1.38075	1.384	1.38055	1.37635	1.37865	1.3823
	1090	1.3697	1.37005	1.37195	1.3748	1.37485	1.3731	1.3762	1.3756	1.3754	1.3735	1.375	1.3811	1.3752	1.3758	1.3773	1.37975	1.37865	1.3874	1.3819	1.3756	1.37425	1.37025	1.3672	1.36985	1.36585	1.3716	1.3771	1.3735	1.37845	1.3756	1.37615	1.37315	1.37445	1.37425	1.36985	1.37155	1.37275	1.3739	1.37025	1.3687	1.3613	1.3683	1.3714	1.3712	1.3708	1.3708	1.37045	1.37085
	1091	1.38895	1.38835	1.39125	1.3956	1.3924	1.38305	1.38665	1.39145	1.3958	1.39715	1.3964	1.4021	1.41105	1.4082	1.3985	1.4004	1.3996	1.39715	1.395	1.38935	1.3876	1.3914	1.3922	1.38585	1.38035	1.3762	1.37635	1.38115	1.3823	1.3838	1.39275	1.39315	1.3903	1.3914	1.38855	1.38685	1.38535	1.384	1.38495	1.39165	1.39905	1.40285	1.40115	1.38815	1.38075	1.39085	1.3941	1.39085
[truncated: 909 more rows]
[truncated: 1,952 more columns]

## Sheet: Figure 1d
Figure 1d
	Number of cycles	Current I (nA)	Friction (uN)
	1	0.742713	0.463308
	2	0.728427	0.399753
	3	0.728353	0.440677
	4	0.719321	0.437345
	5	0.705445	0.420392
	6	0.700523	0.400578
	7	0.690138	0.397763
	8	0.702914	0.400274
	9	0.703341	0.41344
	10	0.706889	0.420414
	11	0.708553	0.412358
[truncated: 5,089 more rows]

## Sheet: Figure 1e
Figure 1e
[truncated: 58 more rows]
[truncated: 208 more columns]

[truncated: 25 more sheets: Figure 1f, Figure 2a, Figure 2b, Figure 2c,d, Figure 3a, Figure 3b, Figure 3c,d,f, Figure 3e, Figure 4b,d,e, Figure 4a,c, Figure S3, Figure S4, Figure S5, Figure S6e, Figure S7d, Figure S8, Figure S9a,b, Figure S9c,d, Figure S10b, Figure S10c,d …]
